# Supplementary material for: Synthesis of New Promising BNCT Agents Based on Conjugates of closo-Dodecaborate Anion and Aliphatic Diamino Acids
Source: Int J Mol Sci. 2024 Dec 25;26(1):68. doi: 10.3390/ijms26010068 (PMC11719580; doi:10.3390/ijms26010068)
Supplement: Supplementary file 1 [file ijms-26-00068-s001.zip]

Archive with 5 entries (5 files):
- 6.cif
- 6_cifreport.pdf
- 7.cif
- 7_cifreport.pdf
- Ryabchikova_IJMS_suppl_mat.pdf
