# Supplementary material for: Synthesis of New Promising BNCT Agents Based on Conjugates of closo-Dodecaborate Anion and Aliphatic Diamino Acids
Source: Int J Mol Sci. 2024 Dec 25;26(1):68. doi: 10.3390/ijms26010068 (PMC11719580; doi:10.3390/ijms26010068)
Supplement: Supplementary file 1 [file ijms-26-00068-s001.zip › 6.cif]

data_cu_24kub37_0m_a
_audit_creation_date               2024-10-11
_audit_creation_method
;
Olex2 1.5
(compiled 2024.02.16 svn.r378c4104 for OlexSys, GUI svn.r6928)
;
_shelx_SHELXL_version_number       '2018/3'
_audit_contact_author_address      ?
_audit_contact_author_email        ?
_audit_contact_author_name         ''
_audit_contact_author_phone        ?
_publ_contact_author_id_orcid      ?
_publ_section_references
;
Bourhis, L.J., Dolomanov, O.V., Gildea, R.J., Howard, J.A.K., Puschmann, H.
 (2015). Acta Cryst. A71, 59-75.

Dolomanov, O.V., Bourhis, L.J., Gildea, R.J, Howard, J.A.K. & Puschmann, H.
 (2009), J. Appl. Cryst. 42, 339-341.

Sheldrick, G.M. (2015). Acta Cryst. C71, 3-8.
;
_chemical_name_common              ?
_chemical_name_systematic          ?
_chemical_formula_moiety           'C6 H25 B12 N3 O2, 3(H2 O)'
_chemical_formula_sum              'C6 H31 B12 N3 O5'
_chemical_formula_weight           355.06
_chemical_absolute_configuration   unk
_chemical_melting_point            ?
loop_
  _atom_type_symbol
  _atom_type_description
  _atom_type_scat_dispersion_real
  _atom_type_scat_dispersion_imag
  _atom_type_scat_source
 'C' 'C' 0.0181 0.0091 'International Tables Vol C Tables 4.2.6.8 and 6.1.1.4'
 'H' 'H' 0.0000 0.0000 'International Tables Vol C Tables 4.2.6.8 and 6.1.1.4'
 'B' 'B' 0.0090 0.0039 'International Tables Vol C Tables 4.2.6.8 and 6.1.1.4'
 'N' 'N' 0.0311 0.0180 'International Tables Vol C Tables 4.2.6.8 and 6.1.1.4'
 'O' 'O' 0.0492 0.0322 'International Tables Vol C Tables 4.2.6.8 and 6.1.1.4'

_shelx_space_group_comment
;
The symmetry employed for this shelxl refinement is uniquely defined
by the following loop, which should always be used as a source of
symmetry information in preference to the above space-group names.
They are only intended as comments.
;
_space_group_crystal_system        'monoclinic'
_space_group_IT_number             4
_space_group_name_H-M_alt          'P 1 21 1'
_space_group_name_Hall             'P 2yb'
loop_
  _space_group_symop_operation_xyz
 'x, y, z'
 '-x, y+1/2, -z'

_cell_length_a                     8.7039(3)
_cell_length_b                     7.4599(3)
_cell_length_c                     15.0553(7)
_cell_angle_alpha                  90
_cell_angle_beta                   103.102(3)
_cell_angle_gamma                  90
_cell_volume                       952.10(7)
_cell_formula_units_Z              2
_cell_measurement_reflns_used      8326
_cell_measurement_temperature      100.00
_cell_measurement_theta_max        72.51
_cell_measurement_theta_min        3.01
_shelx_estimated_absorpt_T_max     0.938
_shelx_estimated_absorpt_T_min     0.696
_exptl_absorpt_coefficient_mu      0.651
_exptl_absorpt_correction_T_max    0.7536
_exptl_absorpt_correction_T_min    0.4464
_exptl_absorpt_correction_type     multi-scan
_exptl_absorpt_process_details
;
SADABS-2016/2 (Bruker,2016/2) was used for absorption correction.
wR2(int) was 0.1474 before and 0.1057 after correction.
The Ratio of minimum to maximum transmission is 0.5924.
The \l/2 correction factor is Not present.
;
_exptl_absorpt_special_details     ?
_exptl_crystal_colour              colourless
_exptl_crystal_colour_primary      colourless
_exptl_crystal_density_diffrn      1.238
_exptl_crystal_density_meas        ?
_exptl_crystal_density_method      ?
_exptl_crystal_description         block
_exptl_crystal_F_000               376
_exptl_crystal_size_max            0.6
_exptl_crystal_size_mid            0.6
_exptl_crystal_size_min            0.1
_exptl_transmission_factor_max     ?
_exptl_transmission_factor_min     ?
_diffrn_reflns_av_R_equivalents    0.0737
_diffrn_reflns_av_unetI/netI       0.0714
_diffrn_reflns_Laue_measured_fraction_full  0.980
_diffrn_reflns_Laue_measured_fraction_max  0.968
_diffrn_reflns_limit_h_max         10
_diffrn_reflns_limit_h_min         -10
_diffrn_reflns_limit_k_max         9
_diffrn_reflns_limit_k_min         -9
_diffrn_reflns_limit_l_max         18
_diffrn_reflns_limit_l_min         -18
_diffrn_reflns_number              11070
_diffrn_reflns_point_group_measured_fraction_full  0.949
_diffrn_reflns_point_group_measured_fraction_max  0.918
_diffrn_reflns_theta_full          67.679
_diffrn_reflns_theta_max           72.913
_diffrn_reflns_theta_min           3.014
_diffrn_ambient_temperature        100.00
_diffrn_detector_area_resol_mean   ?
_diffrn_measured_fraction_theta_full  0.980
_diffrn_measured_fraction_theta_max  0.968
_diffrn_measurement_device_type    'Bruker D8 Venture'
_diffrn_measurement_method         '\f and \w scans'
_diffrn_radiation_type             CuK\a
_diffrn_radiation_wavelength       1.54178
_diffrn_source                     ?
_reflns_Friedel_coverage           0.755
_reflns_Friedel_fraction_full      0.913
_reflns_Friedel_fraction_max       0.860
_reflns_number_gt                  3180
_reflns_number_total               3500
_reflns_special_details
;
 Reflections were merged by SHELXL according to the crystal
 class for the calculation of statistics and refinement.
 
 _reflns_Friedel_fraction is defined as the number of unique
 Friedel pairs measured divided by the number that would be
 possible theoretically, ignoring centric projections and
 systematic absences.
;
_reflns_threshold_expression       'I > 2\s(I)'
_computing_cell_refinement         'SAINT V8.40A (Bruker, 2019)'
_computing_data_collection         ?
_computing_data_reduction          'SAINT V8.40A (Bruker, 2019)'
_computing_molecular_graphics      'Olex2 1.5 (Dolomanov et al., 2009)'
_computing_publication_material    'Olex2 1.5 (Dolomanov et al., 2009)'
_computing_structure_refinement    'SHELXL 2018/3 (Sheldrick, 2015)'
_computing_structure_solution      'olex2.solve 1.5 (Bourhis et al., 2015)'
_refine_diff_density_max           0.359
_refine_diff_density_min           -0.340
_refine_diff_density_rms           0.081
_refine_ls_abs_structure_details
;
 Flack x determined using 1214 quotients [(I+)-(I-)]/[(I+)+(I-)]
 (Parsons, Flack and Wagner, Acta Cryst. B69 (2013) 249-259).
;
_refine_ls_abs_structure_Flack     0.19(13)
_refine_ls_extinction_coef         0.098(15)
_refine_ls_extinction_expression  
 'Fc^*^=kFc[1+0.001xFc^2^\l^3^/sin(2\q)]^-1/4^'
_refine_ls_extinction_method       'SHELXL-2018/3 (Sheldrick 2018)'
_refine_ls_goodness_of_fit_ref     1.133
_refine_ls_hydrogen_treatment      constr
_refine_ls_matrix_type             full
_refine_ls_number_parameters       248
_refine_ls_number_reflns           3500
_refine_ls_number_restraints       3
_refine_ls_R_factor_all            0.0863
_refine_ls_R_factor_gt             0.0752
_refine_ls_restrained_S_all        1.134
_refine_ls_shift/su_max            0.000
_refine_ls_shift/su_mean           0.000
_refine_ls_structure_factor_coef   Fsqd
_refine_ls_weighting_details      
 'w=1/[\s^2^(Fo^2^)+(0.1286P)^2^+0.6337P] where P=(Fo^2^+2Fc^2^)/3'
_refine_ls_weighting_scheme        calc
_refine_ls_wR_factor_gt            0.2038
_refine_ls_wR_factor_ref           0.2188
_refine_special_details            ?
_olex2_refinement_description
;
1. Restrained distances
 B2_$1-H4D
 2.63 with sigma of 0.01
 H5C-B8_$2
 2.6 with sigma of 0.02
2.a Free rotating group:
 O4(H4C,H4D), O5(H5B,H5C), O3(H3F,H3G)
2.b Ternary CH refined with riding coordinates:
 C5(H5)
2.c Secondary CH2 refined with riding coordinates:
 C3(H3D,H3E), C4(H4A,H4B)
2.d Aromatic/amide H refined with riding coordinates:
 N1(H1), N2(H2A)
2.e Idealised Me refined as rotating group:
 N3(H3A,H3B,H3C), C2(H2B,H2C,H2D)
2.f Idealised tetrahedral OH refined as rotating group:
 O2(H2)
2.g Boron cage BH refined with riding coordinates:
 B3(H3), B2(H2E), B6(H6), B5(H5A), B4(H4), B7(H7), B8(H8), B9(H9), B10(H10),
 B11(H11), B12(H12)
;
_atom_sites_solution_hydrogens     mixed
_atom_sites_solution_primary       iterative
_atom_sites_solution_secondary     ?
loop_
  _atom_site_label
  _atom_site_type_symbol
  _atom_site_fract_x
  _atom_site_fract_y
  _atom_site_fract_z
  _atom_site_U_iso_or_equiv
  _atom_site_adp_type
  _atom_site_occupancy
  _atom_site_site_symmetry_order
  _atom_site_calc_flag
  _atom_site_refinement_flags_posn
  _atom_site_refinement_flags_adp
  _atom_site_refinement_flags_occupancy
  _atom_site_disorder_assembly
  _atom_site_disorder_group
 O1 O -0.1521(5) -0.2794(6) -0.5688(3) 0.0414(11) Uani 1 1 d . . . . .
 O2 O -0.2789(4) -0.4953(5) -0.6621(2) 0.0295(8) Uani 1 1 d . . . . .
 H2 H -0.217674 -0.564141 -0.626437 0.044 Uiso 1 1 calc R U . . .
 N1 N -0.7325(4) -0.4844(6) -0.9297(3) 0.0252(10) Uani 1 1 d . . . . .
 H1 H -0.808512 -0.460458 -0.977617 0.030 Uiso 1 1 calc R U . . .
 N2 N -0.4727(4) -0.4311(6) -0.8608(3) 0.0213(9) Uani 1 1 d . . . . .
 H2A H -0.482233 -0.512944 -0.820311 0.026 Uiso 1 1 calc R U . . .
 N3 N -0.3408(6) -0.0220(6) -0.6534(3) 0.0335(10) Uani 1 1 d . . . . .
 H3A H -0.370251 -0.034056 -0.599409 0.040 Uiso 1 1 calc R U . . .
 H3B H -0.405860 0.057464 -0.689422 0.040 Uiso 1 1 calc R U . . .
 H3C H -0.239693 0.018753 -0.642743 0.040 Uiso 1 1 calc R U . . .
 C1 C -0.6004(5) -0.3980(7) -0.9270(3) 0.0222(10) Uani 1 1 d . . . . .
 C2 C -0.5912(6) -0.2643(8) -0.9991(3) 0.0292(11) Uani 1 1 d . . . . .
 H2B H -0.586066 -0.143254 -0.973353 0.044 Uiso 1 1 calc R U . . .
 H2C H -0.684881 -0.274890 -1.049143 0.044 Uiso 1 1 calc R U . . .
 H2D H -0.496438 -0.286921 -1.022307 0.044 Uiso 1 1 calc R U . . .
 C3 C -0.3200(6) -0.3455(7) -0.8493(3) 0.0245(10) Uani 1 1 d . . . . .
 H3D H -0.301682 -0.315153 -0.910066 0.029 Uiso 1 1 calc R U . . .
 H3E H -0.237009 -0.431110 -0.819970 0.029 Uiso 1 1 calc R U . . .
 C4 C -0.3055(6) -0.1753(7) -0.7916(3) 0.0274(11) Uani 1 1 d . . . . .
 H4A H -0.373424 -0.081463 -0.827060 0.033 Uiso 1 1 calc R U . . .
 H4B H -0.195169 -0.132320 -0.780228 0.033 Uiso 1 1 calc R U . . .
 C5 C -0.3513(6) -0.1982(7) -0.6997(3) 0.0241(10) Uani 1 1 d . . . . .
 H5 H -0.462978 -0.240835 -0.711351 0.029 Uiso 1 1 calc R U . . .
 C6 C -0.2489(6) -0.3278(8) -0.6357(3) 0.0272(11) Uani 1 1 d . . . . .
 B1 B -0.7762(6) -0.6188(8) -0.8638(4) 0.0237(12) Uani 1 1 d . . . . .
 B3 B -0.9166(6) -0.5559(8) -0.7996(4) 0.0267(12) Uani 1 1 d . . . . .
 H3 H -0.967118 -0.417343 -0.802708 0.032 Uiso 1 1 calc R U . . .
 B2 B -0.7178(7) -0.6016(8) -0.7422(4) 0.0258(12) Uani 1 1 d . . . . .
 H2E H -0.637449 -0.493121 -0.707274 0.031 Uiso 1 1 calc R U . . .
 B6 B -0.6484(7) -0.7844(8) -0.8007(4) 0.0258(12) Uani 1 1 d . . . . .
 H6 H -0.521525 -0.795228 -0.804181 0.031 Uiso 1 1 calc R U . . .
 B5 B -0.8024(6) -0.8507(8) -0.8935(4) 0.0238(12) Uani 1 1 d . . . . .
 H5A H -0.777696 -0.905756 -0.958016 0.029 Uiso 1 1 calc R U . . .
 B4 B -0.9695(6) -0.7098(9) -0.8926(4) 0.0274(12) Uani 1 1 d . . . . .
 H4 H -1.055511 -0.672625 -0.957275 0.033 Uiso 1 1 calc R U . . .
 B7 B -0.8753(7) -0.6838(9) -0.6971(4) 0.0273(12) Uani 1 1 d . . . . .
 H7 H -0.898610 -0.629771 -0.632039 0.033 Uiso 1 1 calc R U . . .
 B8 B -0.7102(7) -0.8251(9) -0.6979(4) 0.0275(12) Uani 1 1 d . . . . .
 H8 H -0.624439 -0.864039 -0.633424 0.033 Uiso 1 1 calc R U . . .
 B9 B -0.7626(7) -0.9775(9) -0.7909(4) 0.0281(12) Uani 1 1 d . . . . .
 H9 H -0.712258 -1.116150 -0.787907 0.034 Uiso 1 1 calc R U . . .
 B10 B -0.9617(6) -0.9289(8) -0.8479(4) 0.0263(12) Uani 1 1 d . . . . .
 H10 H -1.043318 -1.036469 -0.882750 0.032 Uiso 1 1 calc R U . . .
 B11 B -1.0309(7) -0.7482(9) -0.7902(4) 0.0285(12) Uani 1 1 d . . . . .
 H11 H -1.157655 -0.736251 -0.786686 0.034 Uiso 1 1 calc R U . . .
 B12 B -0.9040(7) -0.9144(9) -0.7270(4) 0.0280(12) Uani 1 1 d . . . . .
 H12 H -0.947063 -1.012425 -0.681751 0.034 Uiso 1 1 calc R U . . .
 O4 O -0.2647(6) -0.7508(6) -0.4094(3) 0.0465(12) Uani 1 1 d G . . . .
 H4C H -0.235824 -0.664074 -0.370584 0.070 Uiso 1 1 d G U . . .
 H4D H -0.269877 -0.850242 -0.380042 0.070 Uiso 1 1 d DG U . . .
 O5 O -0.4519(6) -0.0896(7) -0.5007(3) 0.0518(13) Uani 1 1 d G . . . .
 H5B H -0.535141 -0.151918 -0.525252 0.078 Uiso 1 1 d G U . . .
 H5C H -0.400044 -0.157220 -0.456965 0.078 Uiso 1 1 d DG U . . .
 O3 O -0.1395(4) -0.7544(6) -0.5598(3) 0.0320(9) Uani 1 1 d G . . . .
 H3F H -0.041767 -0.788563 -0.541587 0.048 Uiso 1 1 d G U . . .
 H3G H -0.173088 -0.743990 -0.509837 0.048 Uiso 1 1 d G U . . .

loop_
  _atom_site_aniso_label
  _atom_site_aniso_U_11
  _atom_site_aniso_U_22
  _atom_site_aniso_U_33
  _atom_site_aniso_U_23
  _atom_site_aniso_U_13
  _atom_site_aniso_U_12
 O1 0.037(2) 0.038(2) 0.041(2) -0.0073(18) -0.0088(17) -0.0003(18)
 O2 0.0326(19) 0.0219(17) 0.0339(18) 0.0010(15) 0.0071(14) 0.0009(16)
 N1 0.0181(19) 0.029(2) 0.029(2) 0.0014(18) 0.0052(15) -0.0002(18)
 N2 0.0182(18) 0.023(2) 0.0234(18) 0.0017(16) 0.0060(14) -0.0018(16)
 N3 0.038(2) 0.028(2) 0.031(2) -0.0012(19) 0.0010(17) 0.005(2)
 C1 0.017(2) 0.025(2) 0.025(2) -0.0019(19) 0.0066(16) -0.0022(19)
 C2 0.022(2) 0.034(3) 0.033(2) 0.010(2) 0.0079(19) 0.001(2)
 C3 0.017(2) 0.031(2) 0.028(2) 0.001(2) 0.0084(18) 0.0008(19)
 C4 0.023(2) 0.028(3) 0.031(2) 0.001(2) 0.0084(19) -0.001(2)
 C5 0.025(2) 0.022(2) 0.025(2) 0.0005(19) 0.0051(18) 0.0013(19)
 C6 0.022(2) 0.033(3) 0.027(2) 0.000(2) 0.0071(19) 0.004(2)
 B1 0.019(3) 0.026(3) 0.025(2) 0.002(2) 0.004(2) -0.004(2)
 B3 0.019(3) 0.029(3) 0.033(3) -0.004(2) 0.010(2) -0.005(2)
 B2 0.026(3) 0.023(3) 0.031(3) -0.002(2) 0.011(2) -0.003(2)
 B6 0.023(3) 0.025(3) 0.031(3) 0.006(2) 0.010(2) 0.005(2)
 B5 0.017(2) 0.027(3) 0.030(3) 0.001(2) 0.010(2) -0.004(2)
 B4 0.018(2) 0.036(3) 0.029(3) 0.003(2) 0.007(2) -0.001(2)
 B7 0.023(3) 0.035(3) 0.028(3) -0.004(2) 0.012(2) -0.004(2)
 B8 0.022(3) 0.030(3) 0.030(3) 0.002(2) 0.006(2) -0.001(2)
 B9 0.022(3) 0.035(3) 0.028(2) -0.001(2) 0.007(2) 0.001(2)
 B10 0.020(3) 0.030(3) 0.031(3) 0.000(2) 0.011(2) -0.001(2)
 B11 0.024(3) 0.028(3) 0.035(3) 0.000(2) 0.011(2) -0.002(2)
 B12 0.025(3) 0.030(3) 0.032(3) 0.001(2) 0.012(2) -0.001(3)
 O4 0.069(3) 0.034(2) 0.041(2) -0.0032(19) 0.022(2) -0.006(2)
 O5 0.069(3) 0.049(3) 0.037(2) 0.009(2) 0.012(2) 0.012(2)
 O3 0.0237(18) 0.033(2) 0.040(2) 0.0053(17) 0.0094(14) 0.0015(16)

_geom_special_details
;
 All esds (except the esd in the dihedral angle between two l.s. planes)
 are estimated using the full covariance matrix.  The cell esds are taken
 into account individually in the estimation of esds in distances, angles
 and torsion angles; correlations between esds in cell parameters are only
 used when they are defined by crystal symmetry.  An approximate (isotropic)
 treatment of cell esds is used for estimating esds involving l.s. planes.
;
loop_
  _geom_bond_atom_site_label_1
  _geom_bond_atom_site_label_2
  _geom_bond_distance
  _geom_bond_site_symmetry_2
  _geom_bond_publ_flag
 O1 C6 1.213(6) . ?
 O2 H2 0.8400 . ?
 O2 C6 1.320(7) . ?
 N1 H1 0.8800 . ?
 N1 C1 1.311(6) . ?
 N1 B1 1.518(7) . ?
 N2 H2A 0.8800 . ?
 N2 C1 1.337(6) . ?
 N2 C3 1.449(6) . ?
 N3 H3A 0.9100 . ?
 N3 H3B 0.9100 . ?
 N3 H3C 0.9100 . ?
 N3 C5 1.481(7) . ?
 C1 C2 1.490(7) . ?
 C2 H2B 0.9800 . ?
 C2 H2C 0.9800 . ?
 C2 H2D 0.9800 . ?
 C3 H3D 0.9900 . ?
 C3 H3E 0.9900 . ?
 C3 C4 1.527(7) . ?
 C4 H4A 0.9900 . ?
 C4 H4B 0.9900 . ?
 C4 C5 1.534(6) . ?
 C5 H5 1.0000 . ?
 C5 C6 1.506(7) . ?
 B1 B3 1.784(7) . ?
 B1 B2 1.790(8) . ?
 B1 B6 1.785(8) . ?
 B1 B5 1.789(8) . ?
 B1 B4 1.775(8) . ?
 B3 H3 1.1200 . ?
 B3 B2 1.783(8) . ?
 B3 B4 1.788(8) . ?
 B3 B7 1.781(8) . ?
 B3 B11 1.770(8) . ?
 B2 H2E 1.1200 . ?
 B2 B6 1.801(8) . ?
 B2 B7 1.770(8) . ?
 B2 B8 1.791(9) . ?
 B6 H6 1.1200 . ?
 B6 B5 1.774(8) . ?
 B6 B8 1.776(8) . ?
 B6 B9 1.775(9) . ?
 B5 H5A 1.1200 . ?
 B5 B4 1.797(8) . ?
 B5 B9 1.776(8) . ?
 B5 B10 1.779(7) . ?
 B4 H4 1.1200 . ?
 B4 B10 1.763(9) . ?
 B4 B11 1.767(8) . ?
 B7 H7 1.1200 . ?
 B7 B8 1.784(9) . ?
 B7 B11 1.779(8) . ?
 B7 B12 1.781(9) . ?
 B8 H8 1.1200 . ?
 B8 B9 1.781(9) . ?
 B8 B12 1.774(8) . ?
 B9 H9 1.1200 . ?
 B9 B10 1.788(8) . ?
 B9 B12 1.789(8) . ?
 B10 H10 1.1200 . ?
 B10 B11 1.781(8) . ?
 B10 B12 1.778(8) . ?
 B11 H11 1.1200 . ?
 B11 B12 1.785(9) . ?
 B12 H12 1.1200 . ?
 O4 H4C 0.8699 . ?
 O4 H4D 0.8697 . ?
 O5 H5B 0.8695 . ?
 O5 H5C 0.8702 . ?
 O3 H3F 0.8706 . ?
 O3 H3G 0.8699 . ?

loop_
  _geom_angle_atom_site_label_1
  _geom_angle_atom_site_label_2
  _geom_angle_atom_site_label_3
  _geom_angle
  _geom_angle_site_symmetry_1
  _geom_angle_site_symmetry_3
  _geom_angle_publ_flag
 C6 O2 H2 109.5 . . ?
 C1 N1 H1 114.6 . . ?
 C1 N1 B1 130.7(4) . . ?
 B1 N1 H1 114.6 . . ?
 C1 N2 H2A 116.8 . . ?
 C1 N2 C3 126.4(4) . . ?
 C3 N2 H2A 116.8 . . ?
 H3A N3 H3B 109.5 . . ?
 H3A N3 H3C 109.5 . . ?
 H3B N3 H3C 109.5 . . ?
 C5 N3 H3A 109.5 . . ?
 C5 N3 H3B 109.5 . . ?
 C5 N3 H3C 109.5 . . ?
 N1 C1 N2 120.5(4) . . ?
 N1 C1 C2 119.9(4) . . ?
 N2 C1 C2 119.6(4) . . ?
 C1 C2 H2B 109.5 . . ?
 C1 C2 H2C 109.5 . . ?
 C1 C2 H2D 109.5 . . ?
 H2B C2 H2C 109.5 . . ?
 H2B C2 H2D 109.5 . . ?
 H2C C2 H2D 109.5 . . ?
 N2 C3 H3D 109.0 . . ?
 N2 C3 H3E 109.0 . . ?
 N2 C3 C4 113.0(4) . . ?
 H3D C3 H3E 107.8 . . ?
 C4 C3 H3D 109.0 . . ?
 C4 C3 H3E 109.0 . . ?
 C3 C4 H4A 108.6 . . ?
 C3 C4 H4B 108.6 . . ?
 C3 C4 C5 114.5(4) . . ?
 H4A C4 H4B 107.6 . . ?
 C5 C4 H4A 108.6 . . ?
 C5 C4 H4B 108.6 . . ?
 N3 C5 C4 109.0(4) . . ?
 N3 C5 H5 108.6 . . ?
 N3 C5 C6 107.7(4) . . ?
 C4 C5 H5 108.6 . . ?
 C6 C5 C4 114.4(4) . . ?
 C6 C5 H5 108.6 . . ?
 O1 C6 O2 125.8(5) . . ?
 O1 C6 C5 122.7(5) . . ?
 O2 C6 C5 111.6(4) . . ?
 N1 B1 B3 118.9(4) . . ?
 N1 B1 B2 124.5(4) . . ?
 N1 B1 B6 125.9(4) . . ?
 N1 B1 B5 120.8(4) . . ?
 N1 B1 B4 117.2(4) . . ?
 B3 B1 B2 59.9(3) . . ?
 B3 B1 B6 108.4(4) . . ?
 B3 B1 B5 109.0(4) . . ?
 B6 B1 B2 60.5(3) . . ?
 B6 B1 B5 59.5(3) . . ?
 B5 B1 B2 108.4(4) . . ?
 B4 B1 B3 60.3(3) . . ?
 B4 B1 B2 108.1(4) . . ?
 B4 B1 B6 107.9(4) . . ?
 B4 B1 B5 60.5(3) . . ?
 B1 B3 H3 122.1 . . ?
 B1 B3 B4 59.6(3) . . ?
 B2 B3 B1 60.2(3) . . ?
 B2 B3 H3 121.7 . . ?
 B2 B3 B4 107.8(4) . . ?
 B4 B3 H3 122.1 . . ?
 B7 B3 B1 107.4(4) . . ?
 B7 B3 H3 122.0 . . ?
 B7 B3 B2 59.6(3) . . ?
 B7 B3 B4 107.5(4) . . ?
 B11 B3 B1 107.3(4) . . ?
 B11 B3 H3 121.9 . . ?
 B11 B3 B2 107.9(4) . . ?
 B11 B3 B4 59.5(3) . . ?
 B11 B3 B7 60.2(3) . . ?
 B1 B2 H2E 122.2 . . ?
 B1 B2 B6 59.6(3) . . ?
 B1 B2 B8 107.0(4) . . ?
 B3 B2 B1 59.9(3) . . ?
 B3 B2 H2E 121.6 . . ?
 B3 B2 B6 107.7(4) . . ?
 B3 B2 B8 108.0(4) . . ?
 B6 B2 H2E 122.2 . . ?
 B7 B2 B1 107.6(4) . . ?
 B7 B2 B3 60.1(3) . . ?
 B7 B2 H2E 121.8 . . ?
 B7 B2 B6 107.5(4) . . ?
 B7 B2 B8 60.1(3) . . ?
 B8 B2 H2E 122.1 . . ?
 B8 B2 B6 59.3(3) . . ?
 B1 B6 B2 59.9(3) . . ?
 B1 B6 H6 121.8 . . ?
 B2 B6 H6 121.4 . . ?
 B5 B6 B1 60.3(3) . . ?
 B5 B6 B2 108.6(4) . . ?
 B5 B6 H6 121.3 . . ?
 B5 B6 B8 108.3(4) . . ?
 B5 B6 B9 60.1(3) . . ?
 B8 B6 B1 107.9(4) . . ?
 B8 B6 B2 60.1(3) . . ?
 B8 B6 H6 121.7 . . ?
 B9 B6 B1 108.2(4) . . ?
 B9 B6 B2 108.5(4) . . ?
 B9 B6 H6 121.5 . . ?
 B9 B6 B8 60.2(3) . . ?
 B1 B5 H5A 122.2 . . ?
 B1 B5 B4 59.3(3) . . ?
 B6 B5 B1 60.2(3) . . ?
 B6 B5 H5A 121.7 . . ?
 B6 B5 B4 107.5(4) . . ?
 B6 B5 B9 60.0(3) . . ?
 B6 B5 B10 107.7(4) . . ?
 B4 B5 H5A 122.4 . . ?
 B9 B5 B1 108.0(4) . . ?
 B9 B5 H5A 121.4 . . ?
 B9 B5 B4 107.7(4) . . ?
 B9 B5 B10 60.4(3) . . ?
 B10 B5 B1 106.7(4) . . ?
 B10 B5 H5A 122.3 . . ?
 B10 B5 B4 59.1(3) . . ?
 B1 B4 B3 60.1(3) . . ?
 B1 B4 B5 60.1(3) . . ?
 B1 B4 H4 121.9 . . ?
 B3 B4 B5 108.4(4) . . ?
 B3 B4 H4 121.6 . . ?
 B5 B4 H4 121.4 . . ?
 B10 B4 B1 108.0(4) . . ?
 B10 B4 B3 108.4(4) . . ?
 B10 B4 B5 60.0(3) . . ?
 B10 B4 H4 121.5 . . ?
 B10 B4 B11 60.6(3) . . ?
 B11 B4 B1 107.8(4) . . ?
 B11 B4 B3 59.7(3) . . ?
 B11 B4 B5 108.5(4) . . ?
 B11 B4 H4 121.6 . . ?
 B3 B7 H7 121.6 . . ?
 B3 B7 B8 108.4(4) . . ?
 B3 B7 B12 108.0(4) . . ?
 B2 B7 B3 60.3(3) . . ?
 B2 B7 H7 121.3 . . ?
 B2 B7 B8 60.5(3) . . ?
 B2 B7 B11 108.0(4) . . ?
 B2 B7 B12 108.3(4) . . ?
 B8 B7 H7 121.6 . . ?
 B11 B7 B3 59.6(3) . . ?
 B11 B7 H7 122.0 . . ?
 B11 B7 B8 107.8(4) . . ?
 B11 B7 B12 60.2(3) . . ?
 B12 B7 H7 121.7 . . ?
 B12 B7 B8 59.7(3) . . ?
 B2 B8 H8 121.7 . . ?
 B6 B8 B2 60.6(3) . . ?
 B6 B8 B7 107.9(4) . . ?
 B6 B8 H8 121.7 . . ?
 B6 B8 B9 59.9(3) . . ?
 B7 B8 B2 59.4(3) . . ?
 B7 B8 H8 121.8 . . ?
 B9 B8 B2 108.7(4) . . ?
 B9 B8 B7 108.6(4) . . ?
 B9 B8 H8 121.2 . . ?
 B12 B8 B2 107.7(4) . . ?
 B12 B8 B6 107.9(4) . . ?
 B12 B8 B7 60.1(3) . . ?
 B12 B8 H8 121.8 . . ?
 B12 B8 B9 60.4(3) . . ?
 B6 B9 B5 59.9(3) . . ?
 B6 B9 B8 59.9(3) . . ?
 B6 B9 H9 122.1 . . ?
 B6 B9 B10 107.2(4) . . ?
 B6 B9 B12 107.3(4) . . ?
 B5 B9 B8 108.0(5) . . ?
 B5 B9 H9 121.6 . . ?
 B5 B9 B10 59.9(3) . . ?
 B5 B9 B12 107.8(4) . . ?
 B8 B9 H9 122.0 . . ?
 B8 B9 B10 107.2(4) . . ?
 B8 B9 B12 59.6(3) . . ?
 B10 B9 H9 122.3 . . ?
 B10 B9 B12 59.6(3) . . ?
 B12 B9 H9 122.1 . . ?
 B5 B10 B9 59.7(3) . . ?
 B5 B10 H10 121.4 . . ?
 B5 B10 B11 108.6(4) . . ?
 B4 B10 B5 61.0(3) . . ?
 B4 B10 B9 108.7(4) . . ?
 B4 B10 H10 121.3 . . ?
 B4 B10 B11 59.8(3) . . ?
 B4 B10 B12 108.2(4) . . ?
 B9 B10 H10 121.5 . . ?
 B11 B10 B9 108.5(4) . . ?
 B11 B10 H10 121.5 . . ?
 B12 B10 B5 108.1(4) . . ?
 B12 B10 B9 60.2(3) . . ?
 B12 B10 H10 121.7 . . ?
 B12 B10 B11 60.2(3) . . ?
 B3 B11 B7 60.2(3) . . ?
 B3 B11 B10 108.4(4) . . ?
 B3 B11 H11 121.1 . . ?
 B3 B11 B12 108.4(4) . . ?
 B4 B11 B3 60.8(3) . . ?
 B4 B11 B7 108.5(4) . . ?
 B4 B11 B10 59.6(3) . . ?
 B4 B11 H11 121.6 . . ?
 B4 B11 B12 107.7(4) . . ?
 B7 B11 B10 107.9(4) . . ?
 B7 B11 H11 121.6 . . ?
 B7 B11 B12 60.0(4) . . ?
 B10 B11 H11 121.9 . . ?
 B10 B11 B12 59.8(3) . . ?
 B12 B11 H11 121.9 . . ?
 B7 B12 B9 108.4(4) . . ?
 B7 B12 B11 59.9(3) . . ?
 B7 B12 H12 121.6 . . ?
 B8 B12 B7 60.3(3) . . ?
 B8 B12 B9 60.0(3) . . ?
 B8 B12 B10 107.9(4) . . ?
 B8 B12 B11 108.0(4) . . ?
 B8 B12 H12 121.7 . . ?
 B9 B12 H12 121.4 . . ?
 B10 B12 B7 107.9(4) . . ?
 B10 B12 B9 60.2(3) . . ?
 B10 B12 B11 60.0(3) . . ?
 B10 B12 H12 121.8 . . ?
 B11 B12 B9 108.3(4) . . ?
 B11 B12 H12 121.7 . . ?
 H4C O4 H4D 109.5 . . ?
 H5B O5 H5C 104.5 . . ?
 H3F O3 H3G 104.5 . . ?

loop_
  _geom_hbond_atom_site_label_D
  _geom_hbond_atom_site_label_H
  _geom_hbond_atom_site_label_A
  _geom_hbond_distance_DH
  _geom_hbond_distance_HA
  _geom_hbond_distance_DA
  _geom_hbond_angle_DHA
  _geom_hbond_site_symmetry_A
  _geom_hbond_publ_flag
 O2 H2 O3 0.84 1.78 2.595(5) 162.2 . yes
 N3 H3A O5 0.91 1.83 2.735(6) 170.0 . yes
 N3 H3C O3 0.91 2.17 2.814(6) 127.5 1_565 yes
 O5 H5B O4 0.87 1.94 2.801(8) 169.7 2_454 yes
 O3 H3F O1 0.87 2.08 2.828(5) 143.0 2_544 yes
 O3 H3G O4 0.87 1.86 2.727(6) 171.3 . yes

loop_
  _geom_torsion_atom_site_label_1
  _geom_torsion_atom_site_label_2
  _geom_torsion_atom_site_label_3
  _geom_torsion_atom_site_label_4
  _geom_torsion
  _geom_torsion_site_symmetry_1
  _geom_torsion_site_symmetry_2
  _geom_torsion_site_symmetry_3
  _geom_torsion_site_symmetry_4
  _geom_torsion_publ_flag
 N1 B1 B3 B2 -115.3(5) . . . . ?
 N1 B1 B3 B4 106.6(5) . . . . ?
 N1 B1 B3 B7 -153.0(4) . . . . ?
 N1 B1 B3 B11 143.6(4) . . . . ?
 N1 B1 B2 B3 106.3(6) . . . . ?
 N1 B1 B2 B6 -115.4(6) . . . . ?
 N1 B1 B2 B7 144.3(5) . . . . ?
 N1 B1 B2 B8 -152.4(5) . . . . ?
 N1 B1 B6 B2 113.1(6) . . . . ?
 N1 B1 B6 B5 -107.9(5) . . . . ?
 N1 B1 B6 B8 150.7(5) . . . . ?
 N1 B1 B6 B9 -145.6(5) . . . . ?
 N1 B1 B5 B6 116.2(5) . . . . ?
 N1 B1 B5 B4 -105.9(5) . . . . ?
 N1 B1 B5 B9 153.8(4) . . . . ?
 N1 B1 B5 B10 -142.6(4) . . . . ?
 N1 B1 B4 B3 -109.5(5) . . . . ?
 N1 B1 B4 B5 111.8(5) . . . . ?
 N1 B1 B4 B10 149.3(4) . . . . ?
 N1 B1 B4 B11 -146.7(5) . . . . ?
 N2 C3 C4 C5 51.5(6) . . . . ?
 N3 C5 C6 O1 -14.6(6) . . . . ?
 N3 C5 C6 O2 165.4(4) . . . . ?
 C1 N1 B1 B3 111.5(6) . . . . ?
 C1 N1 B1 B2 39.9(8) . . . . ?
 C1 N1 B1 B6 -36.2(8) . . . . ?
 C1 N1 B1 B5 -108.9(6) . . . . ?
 C1 N1 B1 B4 -179.2(5) . . . . ?
 C1 N2 C3 C4 88.9(6) . . . . ?
 C3 N2 C1 N1 -179.7(4) . . . . ?
 C3 N2 C1 C2 1.5(7) . . . . ?
 C3 C4 C5 N3 -176.8(4) . . . . ?
 C3 C4 C5 C6 62.7(6) . . . . ?
 C4 C5 C6 O1 106.7(6) . . . . ?
 C4 C5 C6 O2 -73.3(5) . . . . ?
 B1 N1 C1 N2 4.4(8) . . . . ?
 B1 N1 C1 C2 -176.8(5) . . . . ?
 B1 B3 B2 B6 -37.0(4) . . . . ?
 B1 B3 B2 B7 -137.4(4) . . . . ?
 B1 B3 B2 B8 -99.6(4) . . . . ?
 B1 B3 B4 B5 37.1(4) . . . . ?
 B1 B3 B4 B10 100.6(4) . . . . ?
 B1 B3 B4 B11 138.1(4) . . . . ?
 B1 B3 B7 B2 38.0(4) . . . . ?
 B1 B3 B7 B8 0.0(5) . . . . ?
 B1 B3 B7 B11 -100.3(4) . . . . ?
 B1 B3 B7 B12 -63.2(5) . . . . ?
 B1 B3 B11 B4 -37.1(4) . . . . ?
 B1 B3 B11 B7 100.5(4) . . . . ?
 B1 B3 B11 B10 0.0(5) . . . . ?
 B1 B3 B11 B12 63.4(5) . . . . ?
 B1 B2 B6 B5 -37.0(4) . . . . ?
 B1 B2 B6 B8 -137.9(4) . . . . ?
 B1 B2 B6 B9 -100.8(4) . . . . ?
 B1 B2 B7 B3 -37.9(4) . . . . ?
 B1 B2 B7 B8 99.9(4) . . . . ?
 B1 B2 B7 B11 -0.8(6) . . . . ?
 B1 B2 B7 B12 62.8(5) . . . . ?
 B1 B2 B8 B6 37.2(4) . . . . ?
 B1 B2 B8 B7 -100.9(4) . . . . ?
 B1 B2 B8 B9 0.1(5) . . . . ?
 B1 B2 B8 B12 -63.8(5) . . . . ?
 B1 B6 B5 B4 -37.2(4) . . . . ?
 B1 B6 B5 B9 -138.0(4) . . . . ?
 B1 B6 B5 B10 -99.5(4) . . . . ?
 B1 B6 B8 B2 -37.5(4) . . . . ?
 B1 B6 B8 B7 -0.4(6) . . . . ?
 B1 B6 B8 B9 101.2(4) . . . . ?
 B1 B6 B8 B12 63.2(5) . . . . ?
 B1 B6 B9 B5 37.8(4) . . . . ?
 B1 B6 B9 B8 -100.6(4) . . . . ?
 B1 B6 B9 B10 -0.3(5) . . . . ?
 B1 B6 B9 B12 -63.1(5) . . . . ?
 B1 B5 B4 B3 -37.1(4) . . . . ?
 B1 B5 B4 B10 -138.1(4) . . . . ?
 B1 B5 B4 B11 -100.4(4) . . . . ?
 B1 B5 B9 B6 -37.6(4) . . . . ?
 B1 B5 B9 B8 -0.5(5) . . . . ?
 B1 B5 B9 B10 99.4(4) . . . . ?
 B1 B5 B9 B12 62.5(5) . . . . ?
 B1 B5 B10 B4 36.9(4) . . . . ?
 B1 B5 B10 B9 -101.6(4) . . . . ?
 B1 B5 B10 B11 -0.6(5) . . . . ?
 B1 B5 B10 B12 -64.3(5) . . . . ?
 B1 B4 B10 B5 -37.5(4) . . . . ?
 B1 B4 B10 B9 -0.3(5) . . . . ?
 B1 B4 B10 B11 100.7(4) . . . . ?
 B1 B4 B10 B12 63.5(5) . . . . ?
 B1 B4 B11 B3 37.4(4) . . . . ?
 B1 B4 B11 B7 -0.7(6) . . . . ?
 B1 B4 B11 B10 -101.0(5) . . . . ?
 B1 B4 B11 B12 -64.1(5) . . . . ?
 B3 B1 B2 B6 138.3(4) . . . . ?
 B3 B1 B2 B7 38.0(4) . . . . ?
 B3 B1 B2 B8 101.3(4) . . . . ?
 B3 B1 B6 B2 -37.3(4) . . . . ?
 B3 B1 B6 B5 101.7(4) . . . . ?
 B3 B1 B6 B8 0.3(5) . . . . ?
 B3 B1 B6 B9 64.0(5) . . . . ?
 B3 B1 B5 B6 -100.6(4) . . . . ?
 B3 B1 B5 B4 37.3(4) . . . . ?
 B3 B1 B5 B9 -63.0(5) . . . . ?
 B3 B1 B5 B10 0.6(5) . . . . ?
 B3 B1 B4 B5 -138.7(4) . . . . ?
 B3 B1 B4 B10 -101.3(4) . . . . ?
 B3 B1 B4 B11 -37.2(4) . . . . ?
 B3 B2 B6 B1 37.1(4) . . . . ?
 B3 B2 B6 B5 0.1(5) . . . . ?
 B3 B2 B6 B8 -100.8(4) . . . . ?
 B3 B2 B6 B9 -63.6(5) . . . . ?
 B3 B2 B7 B8 137.8(4) . . . . ?
 B3 B2 B7 B11 37.1(4) . . . . ?
 B3 B2 B7 B12 100.8(4) . . . . ?
 B3 B2 B8 B6 100.3(4) . . . . ?
 B3 B2 B8 B7 -37.8(4) . . . . ?
 B3 B2 B8 B9 63.2(5) . . . . ?
 B3 B2 B8 B12 -0.7(5) . . . . ?
 B3 B4 B10 B5 -101.1(4) . . . . ?
 B3 B4 B10 B9 -63.9(4) . . . . ?
 B3 B4 B10 B11 37.1(4) . . . . ?
 B3 B4 B10 B12 -0.1(5) . . . . ?
 B3 B4 B11 B7 -38.1(4) . . . . ?
 B3 B4 B11 B10 -138.4(4) . . . . ?
 B3 B4 B11 B12 -101.5(5) . . . . ?
 B3 B7 B8 B2 38.0(4) . . . . ?
 B3 B7 B8 B6 0.2(6) . . . . ?
 B3 B7 B8 B9 -63.2(5) . . . . ?
 B3 B7 B8 B12 -100.6(4) . . . . ?
 B3 B7 B11 B4 38.3(4) . . . . ?
 B3 B7 B11 B10 101.4(4) . . . . ?
 B3 B7 B11 B12 138.6(4) . . . . ?
 B3 B7 B12 B8 101.2(4) . . . . ?
 B3 B7 B12 B9 64.1(5) . . . . ?
 B3 B7 B12 B10 0.4(5) . . . . ?
 B3 B7 B12 B11 -36.9(4) . . . . ?
 B3 B11 B12 B7 37.2(4) . . . . ?
 B3 B11 B12 B8 -0.4(5) . . . . ?
 B3 B11 B12 B9 -63.9(5) . . . . ?
 B3 B11 B12 B10 -101.1(4) . . . . ?
 B2 B1 B3 B4 -138.1(4) . . . . ?
 B2 B1 B3 B7 -37.7(4) . . . . ?
 B2 B1 B3 B11 -101.1(5) . . . . ?
 B2 B1 B6 B5 138.9(4) . . . . ?
 B2 B1 B6 B8 37.6(4) . . . . ?
 B2 B1 B6 B9 101.3(4) . . . . ?
 B2 B1 B5 B6 -37.0(4) . . . . ?
 B2 B1 B5 B4 100.9(4) . . . . ?
 B2 B1 B5 B9 0.5(5) . . . . ?
 B2 B1 B5 B10 64.1(5) . . . . ?
 B2 B1 B4 B3 37.4(4) . . . . ?
 B2 B1 B4 B5 -101.3(4) . . . . ?
 B2 B1 B4 B10 -63.9(5) . . . . ?
 B2 B1 B4 B11 0.2(6) . . . . ?
 B2 B3 B4 B1 -37.5(4) . . . . ?
 B2 B3 B4 B5 -0.4(5) . . . . ?
 B2 B3 B4 B10 63.1(5) . . . . ?
 B2 B3 B4 B11 100.6(5) . . . . ?
 B2 B3 B7 B8 -38.1(4) . . . . ?
 B2 B3 B7 B11 -138.3(4) . . . . ?
 B2 B3 B7 B12 -101.2(4) . . . . ?
 B2 B3 B11 B4 -100.6(4) . . . . ?
 B2 B3 B11 B7 37.0(4) . . . . ?
 B2 B3 B11 B10 -63.5(5) . . . . ?
 B2 B3 B11 B12 -0.1(5) . . . . ?
 B2 B6 B5 B1 36.8(4) . . . . ?
 B2 B6 B5 B4 -0.4(5) . . . . ?
 B2 B6 B5 B9 -101.1(4) . . . . ?
 B2 B6 B5 B10 -62.7(5) . . . . ?
 B2 B6 B8 B7 37.2(4) . . . . ?
 B2 B6 B8 B9 138.7(4) . . . . ?
 B2 B6 B8 B12 100.7(5) . . . . ?
 B2 B6 B9 B5 101.2(4) . . . . ?
 B2 B6 B9 B8 -37.1(4) . . . . ?
 B2 B6 B9 B10 63.1(5) . . . . ?
 B2 B6 B9 B12 0.4(5) . . . . ?
 B2 B7 B8 B6 -37.7(4) . . . . ?
 B2 B7 B8 B9 -101.1(4) . . . . ?
 B2 B7 B8 B12 -138.5(4) . . . . ?
 B2 B7 B11 B3 -37.4(4) . . . . ?
 B2 B7 B11 B4 1.0(6) . . . . ?
 B2 B7 B11 B10 64.0(5) . . . . ?
 B2 B7 B11 B12 101.2(4) . . . . ?
 B2 B7 B12 B8 37.4(4) . . . . ?
 B2 B7 B12 B9 0.3(5) . . . . ?
 B2 B7 B12 B10 -63.4(5) . . . . ?
 B2 B7 B12 B11 -100.7(4) . . . . ?
 B2 B8 B9 B6 37.4(4) . . . . ?
 B2 B8 B9 B5 0.2(5) . . . . ?
 B2 B8 B9 B10 -62.9(5) . . . . ?
 B2 B8 B9 B12 -100.2(4) . . . . ?
 B2 B8 B12 B7 -36.7(4) . . . . ?
 B2 B8 B12 B9 101.8(4) . . . . ?
 B2 B8 B12 B10 64.1(5) . . . . ?
 B2 B8 B12 B11 0.7(5) . . . . ?
 B6 B1 B3 B2 37.5(4) . . . . ?
 B6 B1 B3 B4 -100.6(4) . . . . ?
 B6 B1 B3 B7 -0.2(5) . . . . ?
 B6 B1 B3 B11 -63.5(5) . . . . ?
 B6 B1 B2 B3 -138.3(4) . . . . ?
 B6 B1 B2 B7 -100.3(4) . . . . ?
 B6 B1 B2 B8 -37.0(4) . . . . ?
 B6 B1 B5 B4 137.9(4) . . . . ?
 B6 B1 B5 B9 37.6(4) . . . . ?
 B6 B1 B5 B10 101.2(4) . . . . ?
 B6 B1 B4 B3 101.4(4) . . . . ?
 B6 B1 B4 B5 -37.4(4) . . . . ?
 B6 B1 B4 B10 0.1(5) . . . . ?
 B6 B1 B4 B11 64.1(5) . . . . ?
 B6 B2 B7 B3 -100.8(4) . . . . ?
 B6 B2 B7 B8 37.0(4) . . . . ?
 B6 B2 B7 B11 -63.7(5) . . . . ?
 B6 B2 B7 B12 0.0(5) . . . . ?
 B6 B2 B8 B7 -138.1(4) . . . . ?
 B6 B2 B8 B9 -37.1(4) . . . . ?
 B6 B2 B8 B12 -101.0(4) . . . . ?
 B6 B5 B4 B1 37.5(4) . . . . ?
 B6 B5 B4 B3 0.5(5) . . . . ?
 B6 B5 B4 B10 -100.5(4) . . . . ?
 B6 B5 B4 B11 -62.8(5) . . . . ?
 B6 B5 B9 B8 37.2(4) . . . . ?
 B6 B5 B9 B10 137.0(4) . . . . ?
 B6 B5 B9 B12 100.1(4) . . . . ?
 B6 B5 B10 B4 100.1(4) . . . . ?
 B6 B5 B10 B9 -38.3(4) . . . . ?
 B6 B5 B10 B11 62.7(5) . . . . ?
 B6 B5 B10 B12 -1.0(6) . . . . ?
 B6 B8 B9 B5 -37.2(4) . . . . ?
 B6 B8 B9 B10 -100.3(4) . . . . ?
 B6 B8 B9 B12 -137.6(4) . . . . ?
 B6 B8 B12 B7 -100.8(4) . . . . ?
 B6 B8 B12 B9 37.8(4) . . . . ?
 B6 B8 B12 B10 0.0(6) . . . . ?
 B6 B8 B12 B11 -63.4(5) . . . . ?
 B6 B9 B10 B5 38.1(4) . . . . ?
 B6 B9 B10 B4 0.4(5) . . . . ?
 B6 B9 B10 B11 -63.1(5) . . . . ?
 B6 B9 B10 B12 -100.3(4) . . . . ?
 B6 B9 B12 B7 -0.4(5) . . . . ?
 B6 B9 B12 B8 -37.7(4) . . . . ?
 B6 B9 B12 B10 100.2(4) . . . . ?
 B6 B9 B12 B11 63.0(5) . . . . ?
 B5 B1 B3 B2 100.7(4) . . . . ?
 B5 B1 B3 B4 -37.4(4) . . . . ?
 B5 B1 B3 B7 63.0(5) . . . . ?
 B5 B1 B3 B11 -0.4(5) . . . . ?
 B5 B1 B2 B3 -101.7(4) . . . . ?
 B5 B1 B2 B6 36.6(4) . . . . ?
 B5 B1 B2 B7 -63.7(5) . . . . ?
 B5 B1 B2 B8 -0.4(5) . . . . ?
 B5 B1 B6 B2 -138.9(4) . . . . ?
 B5 B1 B6 B8 -101.3(4) . . . . ?
 B5 B1 B6 B9 -37.7(4) . . . . ?
 B5 B1 B4 B3 138.7(4) . . . . ?
 B5 B1 B4 B10 37.4(3) . . . . ?
 B5 B1 B4 B11 101.5(4) . . . . ?
 B5 B6 B8 B2 -101.3(4) . . . . ?
 B5 B6 B8 B7 -64.2(5) . . . . ?
 B5 B6 B8 B9 37.3(4) . . . . ?
 B5 B6 B8 B12 -0.7(6) . . . . ?
 B5 B6 B9 B8 -138.4(4) . . . . ?
 B5 B6 B9 B10 -38.1(4) . . . . ?
 B5 B6 B9 B12 -100.9(4) . . . . ?
 B5 B4 B10 B9 37.2(4) . . . . ?
 B5 B4 B10 B11 138.2(4) . . . . ?
 B5 B4 B10 B12 101.0(4) . . . . ?
 B5 B4 B11 B3 101.0(4) . . . . ?
 B5 B4 B11 B7 62.9(6) . . . . ?
 B5 B4 B11 B10 -37.4(4) . . . . ?
 B5 B4 B11 B12 -0.5(6) . . . . ?
 B5 B9 B10 B4 -37.8(4) . . . . ?
 B5 B9 B10 B11 -101.2(5) . . . . ?
 B5 B9 B10 B12 -138.5(5) . . . . ?
 B5 B9 B12 B7 -63.6(5) . . . . ?
 B5 B9 B12 B8 -100.8(5) . . . . ?
 B5 B9 B12 B10 37.0(4) . . . . ?
 B5 B9 B12 B11 -0.1(6) . . . . ?
 B5 B10 B11 B3 0.3(5) . . . . ?
 B5 B10 B11 B4 37.9(4) . . . . ?
 B5 B10 B11 B7 -63.4(5) . . . . ?
 B5 B10 B11 B12 -100.7(4) . . . . ?
 B5 B10 B12 B7 64.3(5) . . . . ?
 B5 B10 B12 B8 0.6(6) . . . . ?
 B5 B10 B12 B9 -37.0(4) . . . . ?
 B5 B10 B12 B11 101.5(5) . . . . ?
 B4 B1 B3 B2 138.1(4) . . . . ?
 B4 B1 B3 B7 100.4(4) . . . . ?
 B4 B1 B3 B11 37.0(4) . . . . ?
 B4 B1 B2 B3 -37.6(4) . . . . ?
 B4 B1 B2 B6 100.7(4) . . . . ?
 B4 B1 B2 B7 0.4(6) . . . . ?
 B4 B1 B2 B8 63.7(5) . . . . ?
 B4 B1 B6 B2 -101.1(4) . . . . ?
 B4 B1 B6 B5 37.8(4) . . . . ?
 B4 B1 B6 B8 -63.5(5) . . . . ?
 B4 B1 B6 B9 0.2(5) . . . . ?
 B4 B1 B5 B6 -137.9(4) . . . . ?
 B4 B1 B5 B9 -100.3(4) . . . . ?
 B4 B1 B5 B10 -36.7(4) . . . . ?
 B4 B3 B2 B1 37.2(4) . . . . ?
 B4 B3 B2 B6 0.2(5) . . . . ?
 B4 B3 B2 B7 -100.2(4) . . . . ?
 B4 B3 B2 B8 -62.4(5) . . . . ?
 B4 B3 B7 B2 100.8(4) . . . . ?
 B4 B3 B7 B8 62.7(5) . . . . ?
 B4 B3 B7 B11 -37.5(4) . . . . ?
 B4 B3 B7 B12 -0.4(5) . . . . ?
 B4 B3 B11 B7 137.6(4) . . . . ?
 B4 B3 B11 B10 37.1(4) . . . . ?
 B4 B3 B11 B12 100.5(4) . . . . ?
 B4 B5 B9 B6 -100.3(4) . . . . ?
 B4 B5 B9 B8 -63.1(5) . . . . ?
 B4 B5 B9 B10 36.7(4) . . . . ?
 B4 B5 B9 B12 -0.2(5) . . . . ?
 B4 B5 B10 B9 -138.4(4) . . . . ?
 B4 B5 B10 B11 -37.4(4) . . . . ?
 B4 B5 B10 B12 -101.2(5) . . . . ?
 B4 B10 B11 B3 -37.6(4) . . . . ?
 B4 B10 B11 B7 -101.3(4) . . . . ?
 B4 B10 B11 B12 -138.6(4) . . . . ?
 B4 B10 B12 B7 -0.2(5) . . . . ?
 B4 B10 B12 B8 -63.9(5) . . . . ?
 B4 B10 B12 B9 -101.6(4) . . . . ?
 B4 B10 B12 B11 37.0(4) . . . . ?
 B4 B11 B12 B7 101.5(4) . . . . ?
 B4 B11 B12 B8 63.9(5) . . . . ?
 B4 B11 B12 B9 0.4(6) . . . . ?
 B4 B11 B12 B10 -36.8(4) . . . . ?
 B7 B3 B2 B1 137.4(4) . . . . ?
 B7 B3 B2 B6 100.4(4) . . . . ?
 B7 B3 B2 B8 37.8(4) . . . . ?
 B7 B3 B4 B1 -100.3(4) . . . . ?
 B7 B3 B4 B5 -63.3(5) . . . . ?
 B7 B3 B4 B10 0.3(5) . . . . ?
 B7 B3 B4 B11 37.8(4) . . . . ?
 B7 B3 B11 B4 -137.6(4) . . . . ?
 B7 B3 B11 B10 -100.5(4) . . . . ?
 B7 B3 B11 B12 -37.1(4) . . . . ?
 B7 B2 B6 B1 100.5(4) . . . . ?
 B7 B2 B6 B5 63.5(5) . . . . ?
 B7 B2 B6 B8 -37.4(4) . . . . ?
 B7 B2 B6 B9 -0.2(5) . . . . ?
 B7 B2 B8 B6 138.1(4) . . . . ?
 B7 B2 B8 B9 101.0(4) . . . . ?
 B7 B2 B8 B12 37.1(4) . . . . ?
 B7 B8 B9 B6 100.4(4) . . . . ?
 B7 B8 B9 B5 63.2(5) . . . . ?
 B7 B8 B9 B10 0.1(5) . . . . ?
 B7 B8 B9 B12 -37.2(4) . . . . ?
 B7 B8 B12 B9 138.6(4) . . . . ?
 B7 B8 B12 B10 100.8(5) . . . . ?
 B7 B8 B12 B11 37.4(4) . . . . ?
 B7 B11 B12 B8 -37.6(4) . . . . ?
 B7 B11 B12 B9 -101.1(5) . . . . ?
 B7 B11 B12 B10 -138.3(4) . . . . ?
 B8 B2 B6 B1 137.9(4) . . . . ?
 B8 B2 B6 B5 100.9(4) . . . . ?
 B8 B2 B6 B9 37.2(4) . . . . ?
 B8 B2 B7 B3 -137.8(4) . . . . ?
 B8 B2 B7 B11 -100.7(5) . . . . ?
 B8 B2 B7 B12 -37.0(4) . . . . ?
 B8 B6 B5 B1 100.6(4) . . . . ?
 B8 B6 B5 B4 63.4(5) . . . . ?
 B8 B6 B5 B9 -37.4(4) . . . . ?
 B8 B6 B5 B10 1.1(6) . . . . ?
 B8 B6 B9 B5 138.4(4) . . . . ?
 B8 B6 B9 B10 100.2(4) . . . . ?
 B8 B6 B9 B12 37.5(4) . . . . ?
 B8 B7 B11 B3 -101.3(4) . . . . ?
 B8 B7 B11 B4 -63.0(5) . . . . ?
 B8 B7 B11 B10 0.1(5) . . . . ?
 B8 B7 B11 B12 37.3(4) . . . . ?
 B8 B7 B12 B9 -37.1(4) . . . . ?
 B8 B7 B12 B10 -100.8(4) . . . . ?
 B8 B7 B12 B11 -138.1(4) . . . . ?
 B8 B9 B10 B5 101.2(5) . . . . ?
 B8 B9 B10 B4 63.4(5) . . . . ?
 B8 B9 B10 B11 0.0(5) . . . . ?
 B8 B9 B10 B12 -37.3(4) . . . . ?
 B8 B9 B12 B7 37.3(4) . . . . ?
 B8 B9 B12 B10 137.8(5) . . . . ?
 B8 B9 B12 B11 100.7(5) . . . . ?
 B9 B6 B5 B1 138.0(4) . . . . ?
 B9 B6 B5 B4 100.8(4) . . . . ?
 B9 B6 B5 B10 38.5(4) . . . . ?
 B9 B6 B8 B2 -138.7(4) . . . . ?
 B9 B6 B8 B7 -101.5(4) . . . . ?
 B9 B6 B8 B12 -38.0(4) . . . . ?
 B9 B5 B4 B1 100.8(4) . . . . ?
 B9 B5 B4 B3 63.8(5) . . . . ?
 B9 B5 B4 B10 -37.3(4) . . . . ?
 B9 B5 B4 B11 0.5(5) . . . . ?
 B9 B5 B10 B4 138.4(4) . . . . ?
 B9 B5 B10 B11 101.0(4) . . . . ?
 B9 B5 B10 B12 37.2(4) . . . . ?
 B9 B8 B12 B7 -138.6(4) . . . . ?
 B9 B8 B12 B10 -37.7(4) . . . . ?
 B9 B8 B12 B11 -101.2(4) . . . . ?
 B9 B10 B11 B3 63.7(5) . . . . ?
 B9 B10 B11 B4 101.3(4) . . . . ?
 B9 B10 B11 B7 0.0(5) . . . . ?
 B9 B10 B11 B12 -37.3(4) . . . . ?
 B9 B10 B12 B7 101.3(5) . . . . ?
 B9 B10 B12 B8 37.7(4) . . . . ?
 B9 B10 B12 B11 138.6(4) . . . . ?
 B10 B5 B4 B1 138.1(4) . . . . ?
 B10 B5 B4 B3 101.0(4) . . . . ?
 B10 B5 B4 B11 37.7(4) . . . . ?
 B10 B5 B9 B6 -137.0(4) . . . . ?
 B10 B5 B9 B8 -99.8(4) . . . . ?
 B10 B5 B9 B12 -36.9(4) . . . . ?
 B10 B4 B11 B3 138.4(4) . . . . ?
 B10 B4 B11 B7 100.4(5) . . . . ?
 B10 B4 B11 B12 36.9(4) . . . . ?
 B10 B9 B12 B7 -100.6(5) . . . . ?
 B10 B9 B12 B8 -137.8(5) . . . . ?
 B10 B9 B12 B11 -37.1(4) . . . . ?
 B10 B11 B12 B7 138.3(4) . . . . ?
 B10 B11 B12 B8 100.7(4) . . . . ?
 B10 B11 B12 B9 37.2(4) . . . . ?
 B11 B3 B2 B1 100.1(4) . . . . ?
 B11 B3 B2 B6 63.1(5) . . . . ?
 B11 B3 B2 B7 -37.3(4) . . . . ?
 B11 B3 B2 B8 0.5(5) . . . . ?
 B11 B3 B4 B1 -138.1(4) . . . . ?
 B11 B3 B4 B5 -101.1(4) . . . . ?
 B11 B3 B4 B10 -37.5(4) . . . . ?
 B11 B3 B7 B2 138.3(4) . . . . ?
 B11 B3 B7 B8 100.3(5) . . . . ?
 B11 B3 B7 B12 37.1(4) . . . . ?
 B11 B4 B10 B5 -138.2(4) . . . . ?
 B11 B4 B10 B9 -101.0(4) . . . . ?
 B11 B4 B10 B12 -37.2(4) . . . . ?
 B11 B7 B8 B2 101.0(4) . . . . ?
 B11 B7 B8 B6 63.3(5) . . . . ?
 B11 B7 B8 B9 -0.1(6) . . . . ?
 B11 B7 B8 B12 -37.5(4) . . . . ?
 B11 B7 B12 B8 138.1(4) . . . . ?
 B11 B7 B12 B9 100.9(4) . . . . ?
 B11 B7 B12 B10 37.3(4) . . . . ?
 B11 B10 B12 B7 -37.2(4) . . . . ?
 B11 B10 B12 B8 -100.9(5) . . . . ?
 B11 B10 B12 B9 -138.6(4) . . . . ?
 B12 B7 B8 B2 138.5(4) . . . . ?
 B12 B7 B8 B6 100.8(4) . . . . ?
 B12 B7 B8 B9 37.4(4) . . . . ?
 B12 B7 B11 B3 -138.6(4) . . . . ?
 B12 B7 B11 B4 -100.3(5) . . . . ?
 B12 B7 B11 B10 -37.2(4) . . . . ?
 B12 B8 B9 B6 137.6(4) . . . . ?
 B12 B8 B9 B5 100.4(4) . . . . ?
 B12 B8 B9 B10 37.3(4) . . . . ?
 B12 B9 B10 B5 138.5(5) . . . . ?
 B12 B9 B10 B4 100.7(4) . . . . ?
 B12 B9 B10 B11 37.3(4) . . . . ?
 B12 B10 B11 B3 101.0(4) . . . . ?
 B12 B10 B11 B4 138.6(4) . . . . ?
 B12 B10 B11 B7 37.2(4) . . . . ?

_shelx_res_file
;
TITL cu_24kub37_0m_a.res in P2(1)
    cu_24kub37_0m_a.res
    created by SHELXL-2018/3 at 15:15:37 on 11-Oct-2024
REM Old TITL cu_24kub37_0m in P2(1)
REM SHELXT solution in P2(1)
REM R1 0.185, Rweak 0.030, Alpha 0.009, Orientation as input
REM Flack x = 0.380 ( 0.337 ) from Parsons' quotients
REM Formula found by SHELXT: C8 B11 N3 O4
CELL 1.54178 8.7039 7.4599 15.0553 90 103.102 90
ZERR 2 0.0003 0.0003 0.0007 0 0.003 0
LATT -1
SYMM -X,0.5+Y,-Z
SFAC C H B N O
UNIT 12 62 24 6 10
EQIV $1 -1-X,-0.5+Y,-1-Z
EQIV $2 -1-X,0.5+Y,-1-Z
EQIV $3 +X,1+Y,+Z
EQIV $4 -X,-0.5+Y,-1-Z
DFIX 2.63 0.01 B2_$1 H4d
DFIX 2.6 H5c B8_$2

L.S. 10
PLAN  2
SIZE 0.1 0.6 0.6
TEMP -173.15
CONF
HTAB O2 O3
HTAB N3 O5
HTAB N3 O3_$3
HTAB O5 O4_$2
HTAB O3 O1_$4
HTAB O3 O4
LIST 6
MORE -1
BOND $H
fmap 2
acta
REM <olex2.extras>
REM <HklSrc "%.\\cu_24kub37_0m_a.hkl">
REM </olex2.extras>

WGHT    0.128600    0.633700
EXTI    0.097694
FVAR       2.56184
O1    5   -0.152088   -0.279387   -0.568798    11.00000    0.03678    0.03834 =
         0.04074   -0.00733   -0.00878   -0.00028
O2    5   -0.278894   -0.495332   -0.662068    11.00000    0.03261    0.02189 =
         0.03389    0.00103    0.00714    0.00095
AFIX 147
H2    2   -0.217674   -0.564141   -0.626437    11.00000   -1.50000
AFIX   0
N1    4   -0.732487   -0.484358   -0.929656    11.00000    0.01812    0.02854 =
         0.02873    0.00136    0.00516   -0.00016
AFIX  43
H1    2   -0.808512   -0.460458   -0.977617    11.00000   -1.20000
AFIX   0
N2    4   -0.472653   -0.431123   -0.860814    11.00000    0.01817    0.02281 =
         0.02342    0.00170    0.00599   -0.00180
AFIX  43
H2A   2   -0.482233   -0.512944   -0.820311    11.00000   -1.20000
AFIX   0
N3    4   -0.340755   -0.022024   -0.653354    11.00000    0.03783    0.02823 =
         0.03116   -0.00120    0.00105    0.00509
AFIX 137
H3A   2   -0.370251   -0.034056   -0.599409    11.00000   -1.20000
H3B   2   -0.405860    0.057464   -0.689422    11.00000   -1.20000
H3C   2   -0.239693    0.018753   -0.642743    11.00000   -1.20000
AFIX   0
C1    1   -0.600387   -0.397973   -0.926988    11.00000    0.01680    0.02526 =
         0.02543   -0.00187    0.00663   -0.00215
C2    1   -0.591153   -0.264327   -0.999117    11.00000    0.02220    0.03364 =
         0.03270    0.01009    0.00792    0.00086
AFIX 137
H2B   2   -0.586066   -0.143254   -0.973353    11.00000   -1.50000
H2C   2   -0.684881   -0.274890   -1.049143    11.00000   -1.50000
H2D   2   -0.496438   -0.286921   -1.022307    11.00000   -1.50000
AFIX   0
C3    1   -0.319997   -0.345475   -0.849284    11.00000    0.01655    0.03070 =
         0.02790    0.00127    0.00844    0.00078
AFIX  23
H3D   2   -0.301682   -0.315153   -0.910066    11.00000   -1.20000
H3E   2   -0.237009   -0.431110   -0.819970    11.00000   -1.20000
AFIX   0
C4    1   -0.305538   -0.175256   -0.791648    11.00000    0.02323    0.02842 =
         0.03148    0.00056    0.00837   -0.00147
AFIX  23
H4A   2   -0.373424   -0.081463   -0.827060    11.00000   -1.20000
H4B   2   -0.195169   -0.132320   -0.780228    11.00000   -1.20000
AFIX   0
C5    1   -0.351270   -0.198200   -0.699724    11.00000    0.02489    0.02173 =
         0.02542    0.00047    0.00512    0.00129
AFIX  13
H5    2   -0.462978   -0.240835   -0.711351    11.00000   -1.20000
AFIX   0
C6    1   -0.248942   -0.327768   -0.635707    11.00000    0.02235    0.03293 =
         0.02712   -0.00030    0.00714    0.00356
B1    3   -0.776173   -0.618801   -0.863769    11.00000    0.01853    0.02630 =
         0.02548    0.00193    0.00351   -0.00388
B3    3   -0.916635   -0.555901   -0.799648    11.00000    0.01923    0.02939 =
         0.03340   -0.00357    0.00993   -0.00529
AFIX 153
H3    2   -0.967118   -0.417343   -0.802708    11.00000   -1.20000
AFIX   0
B2    3   -0.717847   -0.601649   -0.742162    11.00000    0.02552    0.02341 =
         0.03056   -0.00225    0.01067   -0.00337
AFIX 153
H2E   2   -0.637449   -0.493121   -0.707274    11.00000   -1.20000
AFIX   0
B6    3   -0.648356   -0.784438   -0.800669    11.00000    0.02316    0.02520 =
         0.03101    0.00641    0.01044    0.00543
AFIX 153
H6    2   -0.521525   -0.795228   -0.804181    11.00000   -1.20000
AFIX   0
B5    3   -0.802438   -0.850737   -0.893458    11.00000    0.01686    0.02723 =
         0.02973    0.00067    0.01046   -0.00396
AFIX 153
H5A   2   -0.777696   -0.905756   -0.958016    11.00000   -1.20000
AFIX   0
B4    3   -0.969500   -0.709840   -0.892631    11.00000    0.01761    0.03614 =
         0.02928    0.00337    0.00688   -0.00072
AFIX 153
H4    2   -1.055511   -0.672625   -0.957275    11.00000   -1.20000
AFIX   0
B7    3   -0.875275   -0.683821   -0.697130    11.00000    0.02261    0.03462 =
         0.02768   -0.00393    0.01222   -0.00440
AFIX 153
H7    2   -0.898610   -0.629771   -0.632039    11.00000   -1.20000
AFIX   0
B8    3   -0.710186   -0.825149   -0.697875    11.00000    0.02248    0.03012 =
         0.02990    0.00188    0.00616   -0.00143
AFIX 153
H8    2   -0.624439   -0.864039   -0.633424    11.00000   -1.20000
AFIX   0
B9    3   -0.762576   -0.977519   -0.790911    11.00000    0.02191    0.03533 =
         0.02784   -0.00077    0.00706    0.00090
AFIX 153
H9    2   -0.712258   -1.116150   -0.787907    11.00000   -1.20000
AFIX   0
B10   3   -0.961732   -0.928928   -0.847885    11.00000    0.02028    0.02998 =
         0.03105    0.00045    0.01115   -0.00103
AFIX 153
H10   2   -1.043318   -1.036469   -0.882750    11.00000   -1.20000
AFIX   0
B11   3   -1.030879   -0.748219   -0.790153    11.00000    0.02446    0.02808 =
         0.03492    0.00042    0.01056   -0.00212
AFIX 153
H11   2   -1.157655   -0.736251   -0.786686    11.00000   -1.20000
AFIX   0
B12   3   -0.903992   -0.914434   -0.726984    11.00000    0.02452    0.02999 =
         0.03228    0.00134    0.01198   -0.00079
AFIX 153
H12   2   -0.947063   -1.012425   -0.681751    11.00000   -1.20000
AFIX   6

O4    5   -0.264745   -0.750818   -0.409393    11.00000    0.06931    0.03392 =
         0.04091   -0.00323    0.02238   -0.00579
H4C   2   -0.235824   -0.664074   -0.370584    11.00000   -1.50000
H4D   2   -0.269877   -0.850242   -0.380042    11.00000   -1.50000
AFIX   6

O5    5   -0.451936   -0.089577   -0.500697    11.00000    0.06942    0.04909 =
         0.03679    0.00917    0.01173    0.01236
H5B   2   -0.535141   -0.151918   -0.525252    11.00000   -1.50000
H5C   2   -0.400044   -0.157220   -0.456965    11.00000   -1.50000
AFIX   6

O3    5   -0.139506   -0.754443   -0.559788    11.00000    0.02366    0.03345 =
         0.03989    0.00529    0.00941    0.00149
H3F   2   -0.041767   -0.788563   -0.541587    11.00000   -1.50000
H3G   2   -0.173088   -0.743990   -0.509837    11.00000   -1.50000
AFIX   0
HKLF 4


REM  cu_24kub37_0m_a.res in P2(1)
REM wR2 = 0.2188, GooF = S = 1.133, Restrained GooF = 1.134 for all data
REM R1 = 0.0752 for 3180 Fo > 4sig(Fo) and 0.0863 for all 3500 data
REM 248 parameters refined using 3 restraints

END

WGHT      0.1285      0.6356

REM Highest difference peak  0.359,  deepest hole -0.340,  1-sigma level  0.081
Q1    1  -0.8213 -0.5320 -0.6962  11.00000  0.05    0.36
Q2    1  -0.8359 -0.4339 -0.8643  11.00000  0.05    0.35
;
_shelx_res_checksum                78550
_shelx_hkl_file
;
   1   0   0 1147.39  101.69
  -1   0   0 1254.07  102.19
  -1   0   0 1065.49  102.19
   3   0   0 2009.80  197.48
  -3   0   0 2490.35  199.28
  -4   0   0 1034.40  100.09
  -4   0   0 1013.00  100.99
  -4   0   0 1244.08  100.29
  -5   0   0 2069.49  176.28
  -5   0   0 1821.12  177.58
  -6   0   0   85.79   19.30
  -6   0   0   59.19   18.60
  -6   0   0   70.99   15.10
  -7   0   0  582.54   57.19
  -7   0   0  533.55   62.19
  -7   0   0  547.45   62.79
  -7   0   0  567.84   61.79
  -9   0   0   82.19  113.19
  -9   0   0   61.29   19.30
  -9   0   0   36.90   17.60
  -9   0   0   24.50   26.80
  -9   0   0   96.99   27.80
 -10   0   0   13.60   61.39
 -10   0   0   80.89   15.50
 -10   0   0   87.69   16.50
   0  -1   0    1.20    1.50
   0  -1   0    1.20    0.80
   0   1   0    3.40    1.30
   0   1   0    1.70    0.90
   2  -1   0 2582.64  257.97
  -2  -1   0 2870.91  258.37
  -2   1   0 3257.37  258.67
   2   1   0 2980.10  257.27
  -2   1   0 2948.91  257.67
  -3  -1   0 1900.41  176.58
  -3  -1   0 1827.02  177.28
   3  -1   0 1776.42  175.78
   3   1   0 2214.88  174.88
   3   1   0 2060.29  174.68
  -3   1   0 2000.70  176.78
  -3   1   0 2207.78  175.68
  -3   1   0 1843.22  175.58
   4  -1   0  904.51   91.99
  -4  -1   0 1221.38   94.19
  -4  -1   0 1068.09   93.29
  -4  -1   0  970.80   94.39
  -4   1   0  980.20   92.99
  -4   1   0  958.00   94.79
   4   1   0  937.01   90.39
  -4   1   0 1179.88   94.09
  -5  -1   0  520.75   49.70
  -5  -1   0  482.25   47.70
  -5  -1   0  514.25   51.99
  -5  -1   0  462.95   51.59
  -5   1   0  463.45   49.70
  -5   1   0  481.85   48.00
  -5   1   0  476.45   49.00
  -6  -1   0  145.39   20.70
  -6  -1   0  168.38   27.20
  -6  -1   0  108.29   32.00
  -6  -1   0  138.99   25.30
  -6   1   0  151.68   19.80
  -6   1   0  121.99   24.20
  -6   1   0  139.99   25.40
  -7  -1   0 1026.20  100.19
  -7  -1   0 1080.79  104.09
  -7  -1   0 1028.50  105.39
  -7   1   0  977.40  103.29
  -7   1   0  988.70   99.79
  -7   1   0 1191.48  111.79
  -8  -1   0  959.20  101.99
  -8  -1   0 1016.80  101.29
  -8  -1   0  952.60   97.09
  -8   1   0  992.30  101.89
  -8   1   0  892.01  101.19
  -8   1   0 1045.50  102.59
  -8   1   0 1164.28   98.49
  -9  -1   0  130.79   49.99
  -9  -1   0   50.59   19.30
  -9  -1   0   89.89   21.20
  -9  -1   0   29.50   95.39
  -9  -1   0   84.09   20.30
  -9   1   0  100.99   21.80
  -9   1   0  303.67  155.48
  -9   1   0   67.89   19.30
  -9   1   0  106.79   30.50
 -10  -1   0   -2.50    8.60
 -10  -1   0    0.80    9.00
 -10  -1   0  -35.40   56.29
 -10   1   0  -23.20   57.29
 -10   1   0   12.20    9.60
 -10   1   0    6.50    7.40
   0  -2   0 3645.54  331.57
   0  -2   0 3563.84  330.97
   0   2   0 4205.58  331.27
   0   2   0 3623.54  331.07
  -1  -2   0 1997.10  163.78
  -1  -2   0 1697.93  164.28
  -1  -2   0 1821.42  162.98
   1  -2   0 1806.42  163.68
   1   2   0 1755.42  163.08
   1   2   0 1955.00  163.78
  -1   2   0 1866.61  163.28
  -1   2   0 1771.52  163.48
  -1   2   0 1932.21  163.48
   2  -2   0  286.87   29.00
  -2  -2   0  322.97   29.40
  -2  -2   0  347.87   27.60
  -2  -2   0  238.48   29.90
  -2   2   0  343.47   29.30
   2   2   0  264.07   27.80
  -2   2   0  300.47   28.80
   3  -2   0  236.98   25.90
   3   2   0  241.18   23.90
  -3   2   0  236.98   25.20
  -3   2   0  264.97   24.60
  -3   2   0  263.07   25.40
  -3   2   0  304.07   26.50
  -4  -2   0 2244.98  220.88
  -4  -2   0 2163.08  222.48
  -4  -2   0 2565.74  220.58
  -4  -2   0 2603.04  221.38
  -4   2   0 2696.53  220.68
   4   2   0 2558.54  217.28
  -4   2   0 2323.17  221.88
  -4   2   0 2578.24  222.38
  -5  -2   0  333.47   45.70
  -5  -2   0  369.46   40.20
  -5  -2   0  403.46   41.60
  -5   2   0  444.46   41.20
  -5   2   0  390.96   42.40
  -5   2   0  406.46   43.60
  -6  -2   0 1546.85  138.69
  -6  -2   0 1291.87  139.39
  -6  -2   0 1490.85  140.89
  -6  -2   0 1689.63  142.69
  -6   2   0 1612.84  138.89
  -6   2   0 1420.46  141.09
  -6   2   0 1397.36  139.49
  -7  -2   0  661.23   65.19
  -7  -2   0  481.95   63.89
  -7  -2   0  592.84   61.39
  -7  -2   0  477.65   64.29
  -7   2   0  635.04   66.49
  -7   2   0  669.33   66.89
  -7   2   0  586.64   66.09
  -7   2   0  652.53   61.19
  -8  -2   0    8.10   16.20
  -8  -2   0   -0.90   27.60
  -8  -2   0   23.10  129.19
  -8  -2   0   15.50   17.90
  -8   2   0    9.10   15.60
  -8   2   0   51.39   22.40
  -8   2   0   99.79  111.69
  -8   2   0   20.70   15.10
  -8   2   0   11.00   14.30
  -9  -2   0  391.96  162.18
  -9  -2   0  153.88   27.20
  -9   2   0  152.38   27.10
  -9   2   0  149.99   25.80
  -9   2   0  149.29   42.80
  -9   2   0   39.60   85.89
  -9   2   0  122.59   23.70
 -10  -2   0  -11.30   49.20
 -10  -2   0   30.80   12.00
 -10   2   0    8.30   41.60
   0  -3   0    2.20    4.50
   0  -3   0    7.70    3.80
   0   3   0    1.00    3.40
   0   3   0   -0.80    4.50
   0   3   0    1.40    4.40
   1  -3   0 4284.07  388.36
  -1  -3   0 4400.86  387.56
  -1  -3   0 3930.01  389.16
  -1   3   0 4175.58  388.16
  -1   3   0 4490.25  387.86
   1   3   0 4617.24  388.46
  -1   3   0 4995.40  388.26
   1   3   0 4271.07  387.86
   2  -3   0  410.36   43.30
  -2  -3   0  403.66   44.90
  -2  -3   0  474.45   43.50
   2   3   0  417.86   43.30
  -2   3   0  535.85   43.40
   3  -3   0  370.96   40.50
  -3  -3   0  417.96   38.70
  -3  -3   0  332.07   41.80
  -3  -3   0  403.46   39.40
  -3   3   0  370.26   39.40
   3   3   0  438.26   40.10
  -3   3   0  388.26   39.30
  -3   3   0  417.16   38.30
  -4  -3   0   48.40   15.60
  -4  -3   0   46.10    9.40
  -4  -3   0   32.50   13.90
  -4  -3   0   32.40   12.30
  -4   3   0   36.70   12.70
   4   3   0   32.60   12.90
  -4   3   0   34.90    9.80
  -5  -3   0 2368.56  226.08
  -5  -3   0 2581.74  228.28
  -5  -3   0 2305.37  232.08
   5   3   0 2360.46  227.58
  -5   3   0 2755.92  226.98
  -5   3   0 2502.65  229.08
  -5   3   0 2448.75  227.88
  -5   3   0 2756.42  228.78
  -6  -3   0  213.78   31.70
  -6  -3   0  254.47   36.50
  -6  -3   0  250.87   39.90
  -6  -3   0  243.98   39.10
   6   3   0  225.38   38.90
  -6   3   0  248.08   41.30
  -6   3   0  314.57   38.60
  -6   3   0  317.37   33.70
  -6   3   0  318.67   43.20
  -7  -3   0  135.19  150.28
  -7  -3   0   54.69   18.90
  -7  -3   0   32.30   34.50
  -7  -3   0   40.00   17.60
  -7  -3   0   47.80   20.70
  -7   3   0   30.10   16.90
  -7   3   0   51.09   23.80
  -7   3   0   42.80   16.90
  -7   3   0   57.89   21.40
  -7   3   0   26.90  137.49
  -8  -3   0  120.59   25.80
  -8  -3   0  139.59   31.20
  -8  -3   0   93.49   23.70
  -8   3   0  146.09   26.90
  -8   3   0  168.28   33.70
  -8   3   0  128.29   25.60
  -8   3   0  103.89   24.00
  -9  -3   0  116.59   27.10
  -9   3   0  180.68   32.80
  -9   3   0  119.99   21.10
   0  -4   0 4093.49  335.57
   0   4   0 3321.37  333.77
   0   4   0 4180.18  333.87
   0   4   0 3460.55  335.47
  -1  -4   0  474.55   54.99
  -1  -4   0  543.95   55.79
  -1  -4   0  640.14   52.29
  -1   4   0  604.44   53.79
  -1   4   0  527.15   55.59
   1   4   0  459.15   54.59
  -1   4   0  599.94   53.39
   1   4   0  605.94   54.09
   2  -4   0 1340.37  138.09
  -2  -4   0 1545.35  140.09
  -2  -4   0 1291.17  137.79
  -2   4   0 1476.15  139.39
  -2   4   0 1763.52  137.39
  -2   4   0 1519.95  137.89
   2   4   0 1648.24  137.99
  -3  -4   0  275.77   37.70
  -3  -4   0  327.37   39.50
   3  -4   0  389.96   34.90
  -3  -4   0  348.57   34.50
  -3   4   0  325.57   38.10
  -3   4   0  352.86   37.30
   3   4   0  314.57   37.10
  -3   4   0  316.57   33.70
  -4  -4   0   78.29   20.10
  -4  -4   0   87.39   28.40
  -4  -4   0   94.09   20.30
  -4  -4   0  113.59   17.50
   4  -4   0  113.79   16.90
  -4   4   0  114.19   22.30
   4   4   0   96.59   21.70
  -4   4   0  132.29   23.00
  -4   4   0   90.09   16.10
  -5  -4   0   76.19   20.20
  -5  -4   0   94.69   18.00
  -5  -4   0   70.29   24.20
   5  -4   0  107.19   18.10
  -5   4   0   88.79   18.70
  -5   4   0   71.99   21.40
  -5   4   0   89.19   22.80
   5   4   0   79.39   24.70
  -6  -4   0   44.50   19.10
  -6  -4   0   32.10   20.50
   6  -4   0   32.20   17.40
  -6  -4   0   62.09  136.29
  -6  -4   0   20.80   13.20
  -6   4   0    1.90   20.00
  -6   4   0   28.30   20.10
  -6   4   0  207.78  152.88
  -6   4   0   34.50   33.60
  -6   4   0   34.50   21.10
  -7  -4   0  335.27   46.90
  -7  -4   0  305.07   49.30
   7  -4   0  373.66   41.60
  -7  -4   0  399.96   45.00
  -7   4   0  313.37   44.10
  -7   4   0  383.46   64.09
  -7   4   0  333.47  168.18
  -7   4   0  441.06   50.29
  -7   4   0  440.16   45.60
  -8  -4   0  581.84   54.59
  -8  -4   0  493.85   53.29
  -8   4   0  412.76   52.49
  -9  -4   0   -0.70   61.49
   9  -4   0   19.20   52.49
  -9   4   0   65.99   58.09
   0   5   0    4.80   15.70
   0   5   0   -3.20    9.10
  -1  -5   0 2386.26  199.38
  -1   5   0 2174.78  195.08
   1   5   0 1918.81  196.58
  -1   5   0 2003.40  199.68
   1   5   0 2286.17  195.48
   2  -5   0   38.80   12.70
  -2  -5   0   35.40   15.00
  -2  -5   0   28.40   20.60
   2   5   0   36.70   16.10
   2   5   0   31.10   19.80
  -2   5   0   54.49   16.70
   2   5   0   23.00   12.30
  -2   5   0   33.50   13.00
  -3  -5   0 1619.04  163.08
  -3  -5   0 1743.73  166.88
   3   5   0 1766.72  160.88
  -3   5   0 1805.52  162.08
  -4  -5   0  582.74   74.59
   4  -5   0  516.05   50.09
  -4  -5   0  371.76   60.69
  -4   5   0  452.15   59.99
  -4   5   0  515.65   55.69
  -4   5   0  481.05   55.99
   5  -5   0  218.38   41.00
   5  -5   0  422.16  187.78
  -5  -5   0  183.08  156.78
  -5  -5   0  160.38   28.80
  -5  -5   0  177.78   40.00
  -5   5   0  212.48   35.50
  -5   5   0  210.78   33.20
  -5   5   0  123.29   30.80
  -6  -5   0  249.78  148.99
  -6  -5   0  115.29   23.50
  -6  -5   0  141.29   38.90
   6  -5   0  229.38   39.00
   6  -5   0   54.89  107.59
  -6  -5   0   70.29   24.80
  -6   5   0  103.39   37.40
  -6   5   0  383.06  170.98
  -6   5   0  108.59   26.20
  -7  -5   0  239.88   35.50
  -7  -5   0  188.78   33.30
  -7   5   0  177.58   33.80
  -7   5   0   87.89   94.99
  -7   5   0  201.28   28.60
  -8   5   0  222.08   27.60
   0   6   0  376.26   46.70
   0   6   0  466.25   49.60
   1  -6   0  131.19   26.40
  -1  -6   0  154.38   30.50
   1  -6   0   66.19  142.39
  -1  -6   0  201.88   46.80
  -1   6   0  105.09   23.90
   1   6   0  171.58   30.30
  -1   6   0  151.28   29.40
  -1   6   0  152.68   27.80
   1   6   0  139.09   25.10
  -2  -6   0 3169.18  318.57
  -2   6   0 3976.40  325.37
  -2   6   0 3399.56  318.47
  -3  -6   0 1272.07  249.28
  -3  -6   0 1197.18  121.49
  -3   6   0 1235.18  120.69
  -3   6   0 1283.37  121.39
  -4  -6   0  717.13   83.09
  -4   6   0  874.51   84.89
  -4   6   0  875.11   84.89
  -5  -6   0  319.77   38.60
   5  -6   0  121.59  130.49
  -5  -6   0  338.27  159.68
  -5   6   0  278.37   41.00
  -5   6   0  566.44  186.28
  -5   6   0  219.28   33.90
  -6  -6   0   23.10   85.19
   6  -6   0   37.00   85.69
  -6   6   0   -0.60   77.59
  -7  -6   0   27.00   12.70
  -7  -6   0    3.80   55.49
   8  -6   0    5.40   55.69
   0  -7   0   -5.20   37.20
   0  -7   0  -12.50  136.59
   0   7   0    5.00   13.40
   0   7   0  -12.40   20.60
  -1  -7   0 1738.43  168.98
  -1   7   0 1766.12  158.28
  -1   7   0 1524.45  160.98
   1   7   0 1637.04  157.08
  -2  -7   0   82.29  122.69
  -2  -7   0  152.78   38.90
  -2  -7   0  150.88   30.00
   2  -7   0   -2.60  122.39
  -2   7   0  223.48   35.50
   2   7   0  160.58   30.80
  -2   7   0  180.68   28.60
  -3  -7   0  108.59   24.40
  -3  -7   0   97.89  120.19
   3  -7   0  -18.20  105.59
  -3   7   0   95.49   22.70
  -3   7   0   74.09   18.10
   3   7   0   85.69   26.80
   4  -7   0   76.89  113.39
  -4  -7   0  224.98   32.30
  -4   7   0  286.27   37.10
  -4   7   0  290.17   37.70
  -5  -7   0   -7.10   69.39
   5  -7   0  -23.70   75.19
  -5   7   0   78.79   33.80
  -5   7   0   31.50   11.40
  -6  -7   0   -4.30   61.09
  -6  -7   0   13.30   12.90
   6  -7   0  -29.00   46.90
  -6  -7   0    2.30    8.70
  -6   7   0    2.10    7.40
   0  -8   0   40.60   99.59
   0  -8   0   14.70   24.80
   0   8   0   40.30   13.40
   0   8   0   64.19   17.70
   1  -8   0   -2.40   97.09
  -1  -8   0    4.40   20.90
  -1  -8   0   -6.40   84.89
  -1   8   0   26.00   15.60
   1   8   0   -1.50   10.00
  -1   8   0   16.70   11.60
   1   8   0    0.40   14.70
   2   8   0  511.35   52.49
  -2   8   0  437.46   49.20
  -3  -8   0    9.00   16.80
   3  -8   0  -21.10   78.69
  -3  -8   0    9.00   13.90
  -3  -8   0  -35.60   71.69
  -3   8   0    9.00   18.80
  -3   8   0   16.20    9.40
  -5  -8   0   88.79   20.80
   0   9   0   -5.20    5.40
  -1  -9   0  186.48   29.80
  -2  -9   0   18.90   12.70
   2  -9   0   40.40   58.49
  -2  -9   0   -9.80   49.30
  -2   9   0   15.60    6.00
   2   9   0   21.60   16.90
 -10   0   1  328.87   40.10
 -10   0   1  402.66   39.10
  -9   0   1   73.49  217.28
  -9   0   1  206.58   40.30
  -9   0   1  288.07   47.50
  -9   0   1  302.57   35.40
  -9   0   1  350.16   47.80
  -8   0   1  258.47   32.90
  -8   0   1  251.37   39.30
  -8   0   1  270.17   41.90
  -8   0   1  229.28   37.40
  -7   0   1 3845.32  339.67
  -7   0   1 3667.13  339.27
  -7   0   1 3592.24  337.37
  -7   0   1 3877.81  336.77
  -6   0   1   46.30   11.90
  -6   0   1   46.90   17.80
  -6   0   1   49.50   14.60
  -5   0   1 5461.55  456.55
  -5   0   1 5041.10  456.55
  -5   0   1 5584.54  456.65
  -5   0   1 4527.35  457.45
  -4   0   1 1450.05  139.19
   4   0  -1 1425.06  137.09
  -4   0   1 1762.72  141.39
  -4   0   1 1605.04  139.29
   3   0  -1 3311.07  283.07
  -3   0   1 3121.99  284.37
  -1   0   1    1.60    1.00
   1   0  -1    0.50    1.40
  -1   0   1    6.40    1.60
  -1   0   1    1.10    0.40
   0   0  -1   46.30    4.40
   0   0  -1   49.50    4.70
   0   0   1   45.40    4.30
   0   0  -1   40.70    4.20
  -1   0  -1 1527.75  139.69
   1   0   1 1645.94  138.99
  -1   0  -1 1550.14  139.59
  -2   0  -1  506.95   40.20
   2   0   1  378.76   38.80
  -2   0  -1  421.76   40.00
  -3   0  -1 1800.92  166.28
  -3   0  -1 1881.31  165.98
   3   0   1 1953.50  163.98
   3   0   1 1786.22  164.58
   4   0   1 1087.39   92.49
  -4   0  -1  918.61   95.09
  -4   0  -1 1092.29   94.39
  -4   0  -1 1104.99   94.09
  -4   0  -1  907.81   94.39
  -5   0  -1   16.30    9.30
  -5   0  -1   13.60   13.90
  -5   0  -1   22.30    7.10
  -5   0  -1   17.60   10.90
  -6   0  -1 1095.99  100.09
  -6   0  -1 1074.39  101.79
  -6   0  -1  992.80  102.39
  -7   0  -1  155.98   25.60
  -7   0  -1  172.58   48.90
  -7   0  -1  261.27   52.69
  -7   0  -1  186.38   33.30
  -8   0  -1  176.48   35.10
  -8   0  -1  231.48   36.70
  -8   0  -1  228.28   31.70
  -8   0  -1  251.07   43.00
  -9   0  -1   59.09   17.10
  -9   0  -1   45.10   31.70
  -9   0  -1   20.50   91.49
  -9   0  -1   59.69   17.70
  -9   0  -1   95.59   25.00
 -10   0  -1  551.64  126.69
 -10   0  -1  792.22   70.49
 -10  -1   1   56.99   13.30
 -10  -1   1    7.40   64.09
 -10   1   1   39.20   70.49
  -9  -1   1  116.39   33.10
  -9  -1   1  114.29   23.60
  -9  -1   1  173.98   35.80
  -9   1   1  141.89   28.30
  -9   1   1  210.28   35.90
  -9   1   1  148.99   25.70
  -8  -1   1  479.95   63.79
  -8  -1   1  456.75   56.59
  -8   1   1  603.44   67.29
  -8   1   1  581.54   63.09
  -8   1   1  618.24   80.39
  -8   1   1  579.34   57.99
  -7  -1   1 2287.07  251.57
  -7  -1   1 2671.43  238.78
  -7  -1   1 2577.04  241.58
  -7  -1   1 2410.56  240.58
  -7  -1   1 2507.45  240.48
  -7   1   1 2570.44  243.28
  -7   1   1 2807.42  241.78
  -7   1   1 3238.08  417.26
  -7   1   1 2557.44  241.88
  -7   1   1 2809.62  239.38
  -7   1   1 2851.61  243.28
  -6  -1   1  372.66   43.30
  -6  -1   1  409.86   43.70
  -6  -1   1  396.36   40.70
  -6  -1   1  382.56   53.69
  -6   1   1  369.76   43.70
  -6   1   1  394.96   43.10
  -6   1   1  352.66   40.10
  -5  -1   1 1030.00  102.59
  -5  -1   1 1170.58  102.09
  -5  -1   1 1057.99  100.89
  -5  -1   1 1102.99  103.89
  -5   1   1 1176.28  101.99
  -5   1   1  917.81  104.99
  -5   1   1 1235.38  101.99
  -4  -1   1 1485.55  132.49
  -4  -1   1 1335.57  133.29
   4  -1  -1 1514.95  131.29
  -4  -1   1 1587.74  132.69
  -4   1   1 1425.06  134.09
  -4   1   1 1563.74  132.49
  -4   1   1 1427.66  130.69
  -4   1   1 1406.06  132.39
  -3  -1   1 1440.46  116.89
   3  -1  -1 1285.67  116.09
  -3   1   1 1145.29  115.09
  -3   1   1 1353.36  115.79
  -2  -1   1  973.40   76.89
   2  -1  -1  817.02   76.29
  -2  -1   1  725.33   77.09
  -2   1   1  856.41   76.29
   2   1  -1  901.01   75.19
   0  -1   1 1179.18  108.79
   0  -1  -1 1331.87  108.89
   0  -1   1 1312.07  109.39
   0  -1  -1 1261.77  108.79
   0   1   1 1198.08  108.89
   0   1  -1 1093.59  109.09
   0   1  -1 1197.48  108.79
   0   1  -1 1282.07  109.19
  -2  -1  -1 6143.58  541.75
   3  -1   1 7019.90  655.43
  -3  -1  -1 7659.53  656.43
  -3  -1  -1 6945.81  657.13
   3   1   1 7661.03  654.73
  -3   1  -1 7965.80  656.63
  -4  -1  -1 2579.14  245.38
   4  -1   1 2582.04  243.38
  -4  -1  -1 2720.23  246.08
  -4  -1  -1 2577.74  245.88
  -4  -1  -1 2738.13  244.18
  -4   1  -1 2710.53  244.08
  -4   1  -1 3087.49  245.08
  -4   1  -1 2978.10  244.48
  -4   1  -1 2687.13  245.88
  -5  -1  -1  273.97   34.80
  -5  -1  -1  254.67   39.20
  -5  -1  -1  297.47   31.80
  -5  -1  -1  378.36   35.70
  -5   1  -1  262.77   34.80
  -5   1  -1  306.87   34.30
  -5   1  -1  320.47   32.00
  -6  -1  -1  251.77   35.00
  -6  -1  -1  237.98   32.00
  -6  -1  -1  306.67   38.20
  -6  -1  -1  260.47   36.00
  -6  -1  -1  227.78   42.50
  -6   1  -1  260.87   33.10
  -6   1  -1  311.47   35.30
  -7  -1  -1  411.66   53.29
  -7  -1  -1  449.26   54.39
  -7  -1  -1  530.15   68.19
  -7  -1  -1  403.86   47.30
  -7   1  -1  446.86   53.39
  -7   1  -1  435.76   54.69
  -7   1  -1  474.35   54.39
  -7   1  -1  458.35   49.00
  -8  -1  -1  897.91   87.49
  -8  -1  -1  825.52   89.09
  -8  -1  -1  854.31   92.89
  -8   1  -1  857.41   91.49
  -8   1  -1  903.61   89.79
  -8   1  -1  876.81   92.29
  -8   1  -1  936.51   87.79
  -9  -1  -1  410.16   56.59
  -9  -1  -1  480.65   62.99
  -9  -1  -1  508.65   52.59
  -9  -1  -1  419.26   49.60
  -9   1  -1  473.25   51.49
  -9   1  -1  501.95   53.89
  -9   1  -1  349.96  152.38
  -9   1  -1  376.26   66.49
 -10  -1  -1    5.60   47.50
 -10   1  -1   -7.20   43.50
 -10  -2   1   56.19   14.20
 -10  -2   1   -5.90   62.19
 -10   2   1   64.69   12.80
 -10   2   1   10.50   45.70
 -10   2   1   45.00   13.20
  -9  -2   1  158.38   33.20
  -9  -2   1  196.78   31.60
  -9  -2   1  138.59  119.79
  -9   2   1  330.57   52.79
  -9   2   1  227.58   31.70
  -9   2   1  189.78   32.10
  -9   2   1  187.08   29.10
  -8  -2   1  735.03   77.99
  -8  -2   1  629.34   76.99
  -8  -2   1  708.43   74.39
  -8   2   1  783.22   74.99
  -8   2   1  869.31   79.79
  -8   2   1  746.53   79.39
  -8   2   1  707.83   78.39
  -7  -2   1  137.79   37.00
  -7  -2   1   93.29   24.60
  -7  -2   1  100.69   20.50
  -7  -2   1  136.79   31.40
  -7   2   1  132.59   22.30
  -7   2   1  117.69   28.30
  -7   2   1  129.79   27.30
  -7   2   1  117.59   25.50
  -7   2   1  293.67  163.28
  -6  -2   1  871.21   79.79
  -6  -2   1  862.01   82.09
  -6  -2   1  800.32   89.19
  -6  -2   1  713.93   80.69
  -6   2   1  908.81   81.19
  -6   2   1  818.12   81.59
  -5  -2   1  339.97   42.70
  -5  -2   1  382.46   41.40
  -5  -2   1  409.86   43.50
  -5   2   1  494.85   46.10
  -5   2   1  416.66   43.60
  -5   2   1  456.35   42.70
  -5   2   1  414.96   45.10
  -4  -2   1   75.79   13.50
   4  -2  -1   93.29   14.40
  -4  -2   1  104.59   17.50
  -4  -2   1   77.69   12.80
  -4   2   1   95.69   13.30
  -4   2   1   81.89   16.00
  -4   2   1   74.99   12.80
  -3  -2   1 1103.79  116.99
  -3  -2   1 1347.97  115.99
   3  -2  -1 1274.17  115.79
  -3   2   1 1318.67  115.49
  -3   2   1 1255.57  115.39
  -3   2   1 1374.76  115.99
   3   2  -1 1315.47  113.39
  -2  -2   1   63.29    8.00
  -2  -2   1   51.59   10.00
  -2  -2   1   64.19    6.50
   2  -2  -1   60.99    9.00
  -2   2   1   82.29    8.80
  -2   2   1   62.49    8.20
   2   2  -1   60.19    8.20
   2   2  -1   52.49    6.60
  -1  -2   1 5975.50  564.64
   1  -2  -1 6756.22  564.04
  -1   2   1 6624.74  564.04
   1   2  -1 6276.87  563.74
   0  -2   1 5483.65  470.25
   0  -2  -1 5112.89  470.55
   0   2  -1 5596.74  470.25
   0   2   1 5399.06  470.25
   0   2  -1 5124.79  469.95
   1  -2   1 5234.28  487.95
  -1  -2  -1 5002.60  488.75
  -1   2  -1 5703.53  487.95
   1   2   1 5653.03  487.75
   1   2   1 6118.89  488.25
  -3  -2  -1 6236.08  526.45
   3  -2   1 6098.49  527.75
  -3   2  -1 6455.85  525.35
  -3   2  -1 6063.79  526.15
  -3   2  -1 5711.63  525.25
  -3   2  -1 5183.58  526.35
  -4  -2  -1  201.28   29.90
  -4  -2  -1  236.88   26.50
  -4  -2  -1  215.88   27.60
  -4  -2  -1  238.88   26.20
  -4   2  -1  267.17   28.10
   4   2   1  233.68   23.80
  -4   2  -1  262.67   29.00
  -4   2  -1  241.78   28.70
  -5  -2  -1  843.62   74.19
  -5  -2  -1  721.13   79.29
  -5  -2  -1  700.73   74.89
  -5   2  -1  798.82   75.09
  -5   2  -1  706.43   75.89
  -5   2  -1  825.02   73.49
  -6  -2  -1  292.57   53.59
  -6  -2  -1  327.07   45.00
  -6  -2  -1  434.46   45.80
  -6  -2  -1  417.76   48.80
  -6  -2  -1  416.76   42.10
  -6   2  -1  360.76   47.00
  -6   2  -1  424.06   43.00
  -6   2  -1  351.06   45.70
  -7  -2  -1  313.87   44.10
  -7  -2  -1  318.77   41.00
  -7   2  -1  261.67   42.00
  -7   2  -1  391.56   47.90
  -8  -2  -1  384.66   52.29
  -8  -2  -1  443.66   50.59
  -8  -2  -1  362.66   64.89
  -8  -2  -1  412.76   75.79
  -8   2  -1  489.55   56.49
  -8   2  -1  488.45   66.99
  -8   2  -1  464.35   52.99
  -8   2  -1  426.16   52.59
  -9  -2  -1   62.79   94.29
  -9   2  -1   53.29   14.40
  -9   2  -1   -5.50   74.19
 -10  -2  -1  373.86   92.29
 -10   2  -1  329.57   35.00
  -9  -3   1  188.78  110.69
  -9   3   1  159.68   25.70
  -9   3   1  218.68   29.10
  -8  -3   1  130.99   26.40
  -8  -3   1  169.48  130.69
  -8  -3   1  105.19   22.80
  -8  -3   1   80.99   25.60
  -8   3   1  122.19   24.50
  -8   3   1  132.49   31.40
  -8   3   1  164.18   28.40
  -8   3   1  104.59   23.60
  -8   3   1  219.78  144.09
  -7  -3   1  249.38   35.60
  -7  -3   1  218.88   39.40
  -7  -3   1  228.28   31.70
  -7   3   1  255.47   32.30
  -7   3   1  210.58   34.60
  -7   3   1  193.98   36.00
  -7   3   1  291.27   40.80
  -6  -3   1 2017.40  188.88
  -6  -3   1 1998.10  190.28
  -6   3   1 2348.57  187.98
   6   3  -1 1801.92  188.28
  -6   3   1 1908.61  188.48
  -6   3   1 2175.18  190.18
  -5  -3   1  484.75   62.09
  -5  -3   1  470.65   58.29
  -5  -3   1  543.45   57.39
  -5  -3   1  507.45   54.19
  -5   3   1  589.14   59.69
  -5   3   1  651.23   58.09
  -5   3   1  629.74   55.79
  -5   3   1  595.64   58.39
   5   3  -1  520.25   57.79
  -4  -3   1  200.08   22.60
  -4  -3   1  183.68   21.80
  -4  -3   1  170.58   27.80
  -4   3   1  180.58   25.00
  -4   3   1  179.88   24.30
   4   3  -1  169.68   22.70
  -4   3   1  229.38   25.30
   3  -3  -1  936.61   85.89
  -3  -3   1  962.40   84.99
  -3  -3   1  865.11   86.89
  -3  -3   1  893.31   83.79
  -3   3   1  892.21   83.89
   3   3  -1  953.60   85.39
  -3   3   1  930.11   84.99
   2  -3  -1 2689.53  248.98
   2  -3  -1 3262.37  248.18
  -2  -3   1 2607.64  250.37
  -2   3   1 2649.24  248.78
  -2   3   1 3097.09  248.58
   2   3  -1 2554.14  248.68
  -2   3   1 2723.53  247.88
   1  -3  -1 3548.64  312.27
  -1  -3   1 3483.05  313.47
   1  -3  -1 3766.82  312.27
  -1   3   1 3310.37  311.47
   1   3  -1 3639.94  312.17
   1   3  -1 3473.05  311.57
  -1   3   1 3622.84  311.77
  -1   3   1 3371.46  312.27
   0  -3   1  165.18   18.30
   0  -3   1  129.49   16.30
   0  -3  -1  169.48   16.70
   0  -3  -1  149.19   17.80
   0   3   1  173.28   17.20
   0   3  -1  141.29   17.50
   0   3  -1  154.48   16.50
   0   3   1  152.98   17.00
   0   3  -1  155.08   16.40
  -1  -3  -1  694.63   55.79
   1  -3   1  505.05   55.29
  -1  -3  -1  479.75   56.39
   1   3   1  564.04   55.29
  -1   3  -1  668.73   55.69
  -1   3  -1  653.83   55.49
   1   3   1  650.63   55.99
  -1   3  -1  559.04   55.19
  -2  -3  -1  493.25   54.99
   2  -3   1  475.35   53.09
  -2  -3  -1  618.04   53.79
  -2  -3  -1  626.44   52.89
  -2   3  -1  612.14   53.09
   2   3   1  585.24   53.69
  -2   3  -1  524.75   52.69
  -3  -3  -1   70.49   13.80
  -3  -3  -1   93.29   13.30
  -3  -3  -1   60.89   16.30
   3  -3   1   61.39   14.20
  -3   3  -1   73.09   13.70
   3   3   1   65.59   13.80
  -3   3  -1   96.09   14.60
  -3   3  -1   67.49   11.50
  -3   3  -1   48.00   13.90
  -3   3  -1   81.49   14.30
  -4  -3  -1  379.06   45.20
  -4  -3  -1  376.06   48.70
  -4  -3  -1  443.46   42.60
  -4  -3  -1  443.36   44.30
  -4   3  -1  434.06   44.90
   4   3   1  449.76   44.40
  -4   3  -1  455.35   46.20
  -4   3  -1  374.76   44.50
  -4   3  -1  449.06   43.70
  -5  -3  -1  323.57   42.20
  -5  -3  -1  374.96   40.50
  -5  -3  -1  383.26   42.30
  -5  -3  -1  386.16   44.20
   5   3   1  331.77   41.40
  -5   3  -1  407.46   44.90
  -5   3  -1  441.66   40.80
  -5   3  -1  330.57   42.90
  -6  -3  -1  189.88   34.80
  -6  -3  -1  146.39   30.20
  -6  -3  -1  208.98   25.50
  -6   3  -1  214.38   36.10
  -6   3  -1  227.78   36.80
  -6   3  -1  207.08   35.30
  -6   3  -1  176.58   26.80
  -7  -3  -1   18.10   28.10
  -7  -3  -1    0.50   13.20
  -7  -3  -1   10.40   15.00
  -7  -3  -1  119.19  157.18
  -7  -3  -1   11.70   19.80
  -7   3  -1   17.40   22.20
  -7   3  -1   26.50   22.00
  -7   3  -1   23.10   16.00
  -7   3  -1  -97.89  169.98
  -7   3  -1   22.40   20.50
  -8  -3  -1  504.35   57.19
  -8  -3  -1  333.37   47.50
  -8  -3  -1  378.36   46.60
  -8   3  -1  472.05   56.19
  -8   3  -1  409.76   46.70
  -8   3  -1  355.46   48.20
  -9  -3  -1  596.84   62.79
  -9   3  -1  619.14   61.49
   9  -4  -1    1.00   50.19
  -9  -4   1  -15.90   63.29
  -9   4   1    8.60   10.40
  -9   4   1   16.70    9.10
  -9   4   1    3.70   56.99
  -8  -4   1  412.76   52.39
   8  -4  -1  488.45   51.59
  -8   4   1  453.45   55.29
  -8   4   1  534.05   54.49
  -8   4   1  490.25   52.79
  -7  -4   1   60.79   25.40
   7  -4  -1   49.90   16.00
  -7  -4   1  310.57  161.48
  -7  -4   1   81.99   22.60
  -7  -4   1   64.49   20.10
  -7   4   1   63.59   20.90
  -7   4   1   61.49   25.90
  -7   4   1   78.09   21.20
  -7   4   1   27.90   20.70
  -7   4   1   12.60  105.19
  -7   4   1   78.09   21.70
  -6  -4   1  258.67   35.90
  -6  -4   1  266.07   37.40
  -6  -4   1  233.08   50.99
   6  -4  -1  275.77   32.60
  -6  -4   1  244.48   44.10
  -6  -4   1  146.59  153.48
  -6   4   1  217.68   39.30
  -6   4   1  311.97   40.90
  -6   4   1  332.97   43.40
  -6   4   1  229.08  137.49
  -6   4   1  326.77   35.10
  -6   4   1  263.47   36.90
  -6   4   1  332.27   40.80
  -5  -4   1   40.40   14.90
  -5  -4   1   70.19   19.80
   5  -4  -1   82.39   15.90
  -5   4   1   96.69   21.90
  -5   4   1   64.69   28.80
   5   4  -1   67.39   22.70
  -5   4   1  102.39   17.50
  -5   4   1   73.99   20.20
  -4  -4   1  460.45   46.30
  -4  -4   1  381.56   53.49
   4  -4  -1  545.85   46.20
  -4   4   1  370.26   46.40
   4   4  -1  447.26   47.90
  -4   4   1  498.55   46.20
   3  -4  -1    8.70    5.50
  -3  -4   1   10.20   13.60
  -3  -4   1   10.50   12.10
  -3  -4   1   16.30    9.90
  -3   4   1   -1.10   11.60
   3   4  -1   -8.90   11.50
  -3   4   1    5.40    9.10
  -3   4   1    0.10    7.50
  -3   4   1   12.40   11.50
   3   4  -1    9.50    8.80
  -2  -4   1 2203.78  212.18
  -2  -4   1 2323.97  213.18
   2  -4  -1 2449.25  214.68
  -2   4   1 2678.83  214.18
  -2   4   1 2199.98  212.38
  -2   4   1 2657.83  210.68
   2   4  -1 2114.29  211.78
   2   4  -1 2069.59  212.08
   2   4  -1 2466.65  210.98
  -1  -4   1 2129.69  174.28
  -1  -4   1 1814.32  173.78
   1   4  -1 1810.62  172.88
   1   4  -1 1648.34  173.08
  -1   4   1 1924.01  172.48
  -1   4   1 1785.92  173.18
  -1   4   1 2070.09  171.58
   1   4  -1 2100.79  171.98
   0  -4  -1 3844.02  306.47
   0  -4   1 3176.78  306.57
   0   4  -1 3426.06  305.07
   0   4   1 3064.39  305.67
   0   4  -1 3313.17  306.57
   0   4  -1 3857.81  304.57
   0   4   1 3309.17  304.87
  -1  -4  -1  111.99   14.00
  -1  -4  -1  106.49   16.90
  -1   4  -1   98.99   13.60
   1   4   1   98.49   15.90
  -1   4  -1  117.69   16.00
   1   4   1   77.59   14.50
   2  -4   1 2562.44  258.87
  -2  -4  -1 3113.69  251.77
  -2  -4  -1 2657.03  255.47
  -2   4  -1 2991.30  252.57
  -2   4  -1 2610.54  254.57
   2   4   1 3003.00  253.47
  -2   4  -1 2808.22  253.17
  -3  -4  -1  767.02   83.29
  -3  -4  -1  808.32   77.49
  -3  -4  -1  887.01   80.19
  -3   4  -1  777.42   76.59
  -3   4  -1  902.81   79.39
   3   4   1  864.31   79.29
  -3   4  -1  774.52   80.69
  -4  -4  -1 1003.40   98.29
  -4  -4  -1  941.21  101.59
   4  -4   1 1148.59   94.39
  -4  -4  -1 1009.20   94.89
  -4  -4  -1  910.61   98.89
  -4   4  -1 1048.30   94.49
  -4   4  -1 1019.60   97.69
  -4   4  -1 1010.90   97.09
   4   4   1  987.40   97.89
  -5  -4  -1   23.40   23.20
  -5  -4  -1    7.90   13.50
  -5  -4  -1   -0.40   12.20
  -5  -4  -1    2.30  139.79
   5  -4   1   12.30   12.20
   5   4   1   -2.20   21.90
  -5   4  -1    3.80   12.30
  -5   4  -1    5.20   23.30
  -5   4  -1   48.10  117.79
  -5   4  -1   14.80   16.70
  -5   4  -1    1.30   20.00
  -6  -4  -1  416.16   57.99
  -6  -4  -1  432.26   52.59
   6  -4   1  584.44   54.29
  -6  -4  -1  545.05   57.99
  -6  -4  -1  468.25  197.78
  -6   4  -1  484.25   61.39
  -6   4  -1  583.44   55.79
  -6   4  -1  546.85   59.89
  -6   4  -1  436.06   58.49
  -7  -4  -1  444.56   56.69
  -7  -4  -1  521.05   55.59
  -7   4  -1  446.96   62.89
  -7   4  -1  498.95   57.29
  -7   4  -1  518.25   55.09
  -7   4  -1  599.94   59.39
  -7   4  -1  264.97  147.59
  -8  -4  -1    3.20   70.19
  -8  -4  -1   61.19   16.10
  -8   4  -1   71.79   16.70
  -8   4  -1    5.00   74.19
   8  -5  -1   26.40   62.19
  -8  -5   1   38.30   77.59
  -8   5   1    0.90   62.49
  -8   5   1   62.09   15.30
  -7  -5   1   34.40   20.80
   7  -5  -1   61.29   30.70
  -7   5   1    6.70   13.10
  -7   5   1   35.90   16.50
  -7   5   1    5.30   16.90
  -7   5   1   14.30   88.69
  -6  -5   1   80.79  127.69
   6  -5  -1  137.89   23.30
   6  -5  -1  -53.99   93.89
  -6  -5   1   69.69   19.60
  -6   5   1   42.50  108.19
  -6   5   1   58.99   22.70
  -6   5   1  117.59   26.60
  -6   5   1   90.99   28.30
   5  -5  -1 1065.89   92.49
  -5  -5   1  815.02   96.59
  -5   5   1  860.91   95.79
  -5   5   1 1083.89   97.99
  -5   5   1 1036.60   97.79
   4  -5  -1  259.77   26.40
  -4  -5   1  129.99   38.50
  -4  -5   1  175.28   29.60
   4  -5  -1   65.69  110.69
  -4   5   1  206.68   30.20
   4   5  -1  223.48   34.80
  -4   5   1  197.58   31.10
  -4   5   1  205.68   39.10
  -4   5   1   18.10  128.69
  -3  -5   1  329.07   49.20
  -3  -5   1  279.07   40.30
  -3   5   1  374.36   43.40
  -3   5   1  375.56   40.80
   3   5  -1  275.67   47.00
   3   5  -1  365.26   41.60
   2  -5  -1   97.79   15.10
  -2  -5   1   72.29   20.10
  -2  -5   1   94.69   24.60
  -2   5   1   61.39   17.60
  -2   5   1   75.09   17.20
   2   5  -1   68.79   22.70
   2   5  -1   89.09   16.80
  -1  -5   1  999.90   95.59
   1  -5  -1 1049.79   91.49
  -1   5   1 1040.60   91.89
   1   5  -1  793.82   92.99
   1   5  -1  951.70   91.39
   0  -5  -1  324.97   41.40
   0  -5  -1  326.97   31.80
   0   5  -1  315.87   37.10
   0   5   1  280.57   35.00
   0   5   1  313.37   36.20
   0   5  -1  301.67   34.00
   0   5  -1  256.67   34.80
  -1  -5  -1 2805.42  253.67
  -1  -5  -1 2572.64  252.97
   1   5   1 2576.14  250.77
  -1   5  -1 2379.56  253.67
  -1   5  -1 3164.18  249.78
   1   5   1 3182.18  250.97
  -2  -5  -1 1087.79  105.89
  -2  -5  -1 1049.89   96.79
   2   5   1 1106.39  100.69
  -2   5  -1 1087.09   99.49
  -2   5  -1  932.11  100.69
  -3  -5  -1  911.51   96.19
  -3  -5  -1  871.61   90.39
   3   5   1 1075.39   96.09
  -3   5  -1 1026.70   96.39
  -3   5  -1 1000.70   94.89
  -4  -5  -1   16.10   24.10
  -4  -5  -1  -67.69  223.88
  -4  -5  -1   40.70   16.00
  -4  -5  -1   21.20   12.80
   4  -5   1  118.79  123.59
  -4   5  -1   10.80   20.60
  -4   5  -1   23.60   15.90
  -4   5  -1   58.69  113.99
  -5  -5  -1  496.05   57.59
  -5  -5  -1  514.55   53.59
  -5  -5  -1  429.26   58.79
  -5  -5  -1  501.35   68.29
  -5   5  -1  511.75   58.99
  -5   5  -1  587.24   59.59
  -6  -5  -1  580.14  175.78
  -6  -5  -1  650.33   69.69
  -6  -5  -1  777.12   73.09
  -6   5  -1  617.34   69.39
  -7  -5  -1  816.62   74.89
  -7  -5  -1  691.23   73.09
  -7   5  -1  669.73   73.59
  -8  -5  -1  130.19   21.20
   8  -5   1  171.48   86.89
  -8  -5  -1   72.99   71.29
  -8   5  -1  138.99   81.79
  -8  -6   1  -13.90   47.20
   8  -6  -1   -8.90   36.30
  -7   6   1  151.88   20.90
  -6  -6   1   19.50   98.79
  -6   6   1  164.98   31.40
  -6   6   1  104.99   27.50
  -6   6   1   96.99   21.20
   5  -6  -1   34.40  115.49
  -5  -6   1  394.36  171.48
  -5  -6   1  102.59   31.40
  -5   6   1    8.50   97.39
  -5   6   1  155.98   24.40
  -5   6   1  112.39   29.10
  -4  -6   1 1077.69  119.49
  -4   6   1 1131.69  118.49
  -4   6   1 1401.76  120.99
  -4   6   1 1512.45  243.48
  -3  -6   1  136.19   27.20
  -3  -6   1  183.68   42.50
  -3  -6   1  227.18  166.48
  -3   6   1  141.69   27.20
  -3   6   1  170.48   29.10
  -2  -6   1  943.81   92.29
  -2  -6   1  798.82   92.39
  -2   6   1  857.11   93.99
  -2   6   1  984.70   91.29
   2   6  -1  953.30   91.39
  -1  -6   1  240.18   50.79
  -1  -6   1  158.48   33.70
  -1   6   1  221.68   34.50
  -1   6   1  169.48   28.10
  -1   6   1  222.48   32.00
   1   6  -1  161.78   28.30
   1   6  -1  214.28   32.30
   0  -6   1   29.60   19.80
   0  -6  -1  234.28  154.88
   0   6   1   33.40   14.00
   0   6  -1   41.80   19.80
   0   6  -1   27.70   14.30
   0   6   1   40.20   23.50
  -1  -6  -1 2096.99  199.08
   1  -6   1 2163.38  199.38
  -1   6  -1 2022.30  197.78
  -1   6  -1 2347.17  196.58
   1   6   1 2066.89  196.38
   2  -6   1 2025.50  188.18
  -2  -6  -1 1668.43  178.98
  -2  -6  -1 2215.88  220.58
  -2   6  -1 1738.93  178.48
  -2   6  -1 2031.50  184.58
  -3  -6  -1 1286.57  130.79
  -3   6  -1 1382.36  131.29
  -3   6  -1 1397.16  131.49
  -4  -6  -1 1018.20  112.39
  -4   6  -1 1182.28  105.99
  -4   6  -1  957.10  107.59
  -5  -6  -1  359.86  160.28
   5  -6   1   15.10   97.39
  -5  -6  -1  102.19   22.50
  -5   6  -1   67.09   26.10
  -5   6  -1   76.89  102.79
  -5   6  -1  109.89   23.10
  -6  -6  -1  143.89   33.10
  -6  -6  -1  225.58   29.40
  -6   6  -1  207.18   26.10
   7  -6   1  -19.50   60.89
  -7  -6  -1    6.80   58.19
   6  -7  -1   14.30   55.99
  -6  -7   1   83.29   70.89
  -5  -7   1  371.96   45.00
  -5   7   1  428.96   44.70
  -4  -7   1   51.29   16.30
   4  -7  -1   10.20   88.99
  -4  -7   1   27.00   21.40
  -4   7   1   68.19   17.40
  -4   7   1   77.19   22.10
  -3  -7   1 2458.55  241.88
  -3   7   1 2796.82  241.18
  -2  -7   1  390.46   49.70
  -2  -7   1  461.95   65.69
  -2  -7   1  397.46   46.20
   2   7  -1  371.76   46.70
   2   7  -1  345.77   43.70
  -2   7   1  354.36   58.39
  -2   7   1  389.36   44.90
  -1  -7   1  419.36   60.79
   1  -7  -1  401.26   71.19
  -1  -7   1  343.87   47.40
  -1   7   1  389.86   49.80
   1   7  -1  301.07   48.50
  -1   7   1  368.16   44.00
   1   7  -1  333.37   44.80
   0  -7   1  386.96   80.09
   0  -7   1  345.97   45.30
   0   7  -1  281.47   38.80
   0   7   1  273.17   37.60
   0   7   1  236.78   40.10
  -1  -7  -1  133.39   30.10
  -1  -7  -1  251.07   67.19
  -1  -7  -1  168.18  149.39
   1  -7   1   52.89  127.79
   1   7   1  104.69   25.40
   1   7   1  149.09   30.70
  -1   7  -1  167.78   32.00
  -1   7  -1  154.98   27.70
  -2  -7  -1  397.16   44.00
  -2  -7  -1  231.78   48.80
   2   7   1  299.57   39.50
  -2   7  -1  353.26   42.30
  -2   7  -1  295.87   39.00
   3  -7   1    3.00  102.59
  -3  -7  -1   61.69   95.99
  -3  -7  -1  150.18   26.80
  -3   7  -1  199.48   31.20
  -3   7  -1  153.48   24.90
  -4  -7  -1  173.48   30.00
  -4  -7  -1  160.48   46.50
   4  -7   1   76.89   99.59
  -4  -7  -1   77.49   99.59
  -4   7  -1  271.87   45.30
  -4   7  -1  174.18   29.00
  -5  -7  -1  117.39   20.40
   5  -7   1   69.29   81.29
  -5  -7  -1   31.20   67.79
  -6  -7  -1   -7.90   49.90
   6  -7   1    4.40   52.99
  -6  -7  -1   44.50   11.00
   6   7   1   30.80   24.90
  -5  -8   1  208.98   37.40
  -5  -8   1  261.27   32.00
  -5   8   1  278.07   28.50
  -3  -8   1  383.66   55.29
   3  -8  -1  471.35  155.38
  -3   8   1  449.26   45.10
  -2  -8   1  295.17   45.60
   2   8  -1  388.26   41.90
  -1  -8   1  275.87  139.19
   1  -8  -1  248.08  139.99
   1  -8  -1  362.46   60.29
  -1   8   1  428.06   42.50
   0  -8   1  -12.80   92.69
   0  -8   1   46.80   27.50
   0  -8  -1   26.90   25.40
   0  -8  -1    9.20   86.69
   0   8  -1   45.70   20.10
   0   8   1   14.20   10.60
   0   8   1   40.50   18.10
   0   8  -1   12.90   11.80
   1  -8   1   48.80   96.99
  -1  -8  -1   15.20   92.19
   1   8   1  155.58   27.30
  -1   8  -1  125.19   21.60
   2  -8   1  268.77  127.49
  -2  -8  -1  161.08   34.80
  -2   8  -1  182.38   25.40
  -3   8  -1  561.44   59.49
  -3   8  -1  647.64   71.49
  -5  -8  -1   15.20   42.20
   5  -8   1   10.00   46.00
   5   8   1   30.20   16.80
  -5   8  -1   33.10    9.00
  -2  -9   1  118.49   24.60
   2   9  -1  163.98   32.00
  -2   9   1  148.69   17.80
  -1  -9   1  138.79   25.90
  -1   9   1  142.59   16.90
   0  -9   1    4.40   56.89
   0  -9  -1   -3.70   55.99
   1  -9   1   28.20   57.79
  -2   9  -1  144.49   18.90
 -10   0   2  -24.40   71.69
 -10   0   2   -2.20   13.20
 -10   0   2   -7.90    8.00
  -9   0   2   47.80   23.70
  -9   0   2  287.57  148.29
  -9   0   2   65.09   21.10
  -9   0   2   55.89   19.20
  -9   0   2   61.89   19.00
  -8   0   2  239.58   37.20
  -8   0   2  270.17   32.30
  -8   0   2  265.47   38.50
  -8   0   2  241.48   40.80
  -7   0   2  100.59   17.80
  -7   0   2  -69.99  123.79
  -7   0   2  123.39   25.30
  -7   0   2  130.79   28.90
  -6   0   2  808.82   80.39
  -6   0   2  832.32   77.99
  -6   0   2  811.72   78.59
  -5   0   2 2230.98  210.58
  -5   0   2 2342.57  208.58
  -5   0   2 2419.86  209.18
  -4   0   2 1069.79   96.29
   4   0  -2 1074.49   93.39
  -4   0   2 1025.60   95.59
  -2   0  -2  336.57   34.70
   2   0   2  358.76   33.60
  -2   0  -2  360.26   34.40
   2   0   2  381.76   33.00
  -3   0  -2 6146.98  543.25
  -3   0  -2 5475.35  543.55
   3   0   2 6128.09  542.15
   3   0   2 6856.01  542.05
   4   0   2   25.20    7.20
  -4   0  -2   26.40    7.40
  -4   0  -2   29.60   10.90
  -4   0  -2   31.10   10.10
  -4   0  -2   33.00   11.70
  -5   0  -2 2486.25  230.18
  -5   0  -2 2639.74  228.88
  -5   0  -2 2431.06  230.08
  -5   0  -2 2564.84  227.78
  -6   0  -2 2033.10  179.68
  -6   0  -2 1816.92  180.38
  -6   0  -2 1970.40  177.88
  -7   0  -2 1958.40  329.17
  -7   0  -2 1786.62  168.38
  -7   0  -2 1720.03  169.28
  -7   0  -2 1772.72  167.68
  -7   0  -2 1712.73  163.78
  -8   0  -2   66.39  130.09
  -8   0  -2   78.89   22.80
  -8   0  -2   59.09   18.70
  -8   0  -2   78.29   31.20
  -8   0  -2   77.79   19.30
  -9   0  -2 1130.29  114.69
  -9   0  -2 1366.66  129.09
  -9   0  -2 1242.98  115.49
  -9   0  -2 1162.48  115.39
 -10   0  -2  -11.60   45.70
 -10  -1   2  120.59   19.00
 -10   1   2   22.20   63.89
  -9  -1   2   65.89   29.40
  -9  -1   2   76.09   27.10
  -9  -1   2   34.60   17.40
  -9  -1   2   55.49   17.70
  -9   1   2   35.70   16.60
  -9   1   2   41.30   17.50
  -9   1   2   49.50  113.49
  -9   1   2   38.50   23.90
  -9   1   2   25.50   16.00
  -8  -1   2  117.39  172.28
  -8  -1   2   85.19   27.40
  -8  -1   2  103.79   28.50
  -8  -1   2  100.49   30.60
  -8  -1   2   96.09   21.10
  -8   1   2   71.09   21.00
  -8   1   2   83.59   17.10
  -8   1   2   85.89   26.80
  -8   1   2   89.09   24.50
  -7  -1   2 1627.24  161.48
  -7  -1   2 1675.33  160.68
  -7  -1   2 1638.74  157.98
  -7  -1   2 1735.23  161.28
  -7   1   2 1799.22  158.98
  -7   1   2 1761.62  162.18
  -7   1   2 1775.12  162.38
  -7   1   2 1762.72  164.18
  -6  -1   2  866.11   84.39
  -6  -1   2  805.42   84.29
  -6  -1   2  802.52   81.99
  -6  -1   2  993.10   92.59
  -6   1   2  904.21   82.99
  -6   1   2  871.81   83.29
  -6   1   2  897.81   85.89
  -5  -1   2 2518.05  228.18
  -5  -1   2 2582.24  230.48
  -5  -1   2 2341.67  229.28
  -5  -1   2 2684.33  228.58
  -5   1   2 2681.13  228.18
  -5   1   2 2509.05  230.38
  -4  -1   2 5647.44  494.15
  -4  -1   2 4867.21  495.05
   4  -1  -2 4943.61  492.85
  -4   1   2 6267.77  494.35
  -4   1   2 6284.27  493.15
  -3  -1   2  362.16   39.80
  -3  -1   2  437.86   38.90
   3  -1  -2  373.46   38.10
  -3   1   2  497.25   39.20
  -3   1   2  423.86   38.30
  -1  -1  -2 4951.40  455.95
  -1   1  -2 5364.26  454.05
  -2  -1  -2  441.36   46.80
   2  -1   2  477.95   45.50
  -2  -1  -2  487.55   46.60
  -2   1  -2  584.94   47.50
  -2   1  -2  512.05   45.10
   2   1   2  477.95   44.70
  -2   1  -2  467.35   46.50
  -3  -1  -2   25.90    9.80
  -3  -1  -2   21.10    9.00
  -3  -1  -2   29.00    8.10
   3  -1   2   23.10    6.10
  -3   1  -2   23.60    7.00
  -3   1  -2   29.60    8.20
   3   1   2   36.50    6.10
  -3   1  -2   35.50    5.90
  -3   1  -2   46.70   10.90
   3   1   2   23.40    4.70
  -4  -1  -2  797.12   71.69
  -4  -1  -2  827.92   73.09
  -4  -1  -2  711.73   74.39
  -4  -1  -2  713.33   72.89
   4   1   2  712.03   70.09
  -4   1  -2  827.22   73.09
  -4   1  -2  709.73   72.89
  -4   1  -2  758.12   71.29
  -4   1  -2  827.62   72.39
  -5  -1  -2 2538.25  235.08
  -5  -1  -2 2719.73  236.68
  -5  -1  -2 2590.34  239.08
  -5  -1  -2 2580.04  237.48
  -5   1  -2 2478.05  237.28
  -5   1  -2 2709.93  235.98
  -5   1  -2 2729.43  235.38
  -5   1  -2 2562.84  236.98
  -6  -1  -2  220.98   27.80
  -6  -1  -2  284.97   37.90
  -6  -1  -2  250.77   36.60
  -6  -1  -2  231.48   33.60
  -6   1  -2  190.28   33.00
  -6   1  -2  217.68   29.00
  -6   1  -2  185.48   31.90
  -7  -1  -2  501.35   54.69
  -7  -1  -2  603.94  226.28
  -7  -1  -2  492.45   59.39
  -7  -1  -2  489.15   58.59
  -7  -1  -2  491.15   59.59
  -7   1  -2  508.45   60.19
  -7   1  -2  471.95   58.89
  -7   1  -2  570.34   55.29
  -7   1  -2  498.35   58.89
  -8  -1  -2   70.59   23.80
  -8  -1  -2   93.29   23.80
  -8  -1  -2   81.69   20.90
  -8  -1  -2   82.39   27.20
  -8   1  -2   88.39   29.00
  -8   1  -2   81.69   19.70
  -8   1  -2    2.80  113.59
  -8   1  -2   85.79   23.80
  -8   1  -2  120.59   25.20
  -9  -1  -2  276.87   34.00
  -9  -1  -2  286.17   35.90
  -9   1  -2  281.07   34.70
  -9   1  -2  247.68   34.70
 -10  -2   2  -20.80   61.59
 -10  -2   2   80.29   15.80
 -10   2   2   -8.00   50.59
 -10   2   2   83.39   14.90
  -9  -2   2   54.79  116.39
  -9  -2   2  138.69   28.00
  -9   2   2  113.49   27.60
  -9   2   2  208.88   28.90
  -9   2   2  104.19   22.80
  -8  -2   2  659.03   72.69
  -8  -2   2  680.43   75.79
  -8  -2   2  638.64   78.09
  -8   2   2  752.02   73.59
  -8   2   2  836.32   78.49
  -8   2   2  783.32   78.19
  -8   2   2  733.73   76.99
  -7  -2   2  516.15   59.99
  -7  -2   2  532.15   55.79
  -7   2   2  585.54   61.79
  -7   2   2  588.84   61.19
  -7   2   2  882.31  230.88
  -7   2   2  541.95   56.19
  -7   2   2  404.26   75.29
  -6  -2   2  234.98   32.70
  -6  -2   2  201.88   29.20
  -6  -2   2  215.28   31.80
  -6  -2   2  206.08   27.00
  -6  -2   2  245.18   42.20
  -6   2   2  240.88   35.70
  -5  -2   2  796.42   86.89
  -5  -2   2  804.02   90.09
  -5  -2   2  882.21   86.99
  -5   2   2 1050.19   87.59
  -5   2   2 1072.49   89.99
  -5   2   2  994.10   87.69
  -4  -2   2 5989.40  497.55
   4  -2  -2 5715.13  497.05
  -4  -2   2 5625.74  496.95
  -4  -2   2 5166.28  499.15
  -4  -2   2 4771.52  496.85
  -4   2   2 5867.01  496.85
  -4   2   2 5914.51  497.35
  -4   2   2 6123.49  497.35
  -4   2   2 5490.65  498.75
  -3  -2   2  935.71   90.89
  -3  -2   2  972.60   89.19
   3  -2  -2  988.70   89.09
  -3   2   2 1018.80   88.99
  -3   2   2  950.60   90.09
  -3   2   2  962.00   89.99
   3   2  -2 1052.79   89.89
  -2  -2   2 1994.60  186.98
   2  -2  -2 2134.29  188.48
  -2  -2   2 1926.21  189.58
  -2  -2   2 2149.39  188.28
  -2   2   2 2404.36  188.18
   2   2  -2 2150.68  188.58
   2   2  -2 2225.68  187.08
  -2   2   2 1998.80  188.38
  -1  -2   2 1570.64  143.39
  -1  -2   2 1553.64  144.99
   1  -2  -2 1698.03  143.99
   1  -2  -2 1455.45  143.39
   1   2  -2 1440.26  144.49
  -1   2   2 1784.42  143.59
   1   2  -2 1602.94  143.79
   1   2  -2 1812.12  143.49
  -1   2   2 1643.24  144.19
   0  -2  -2 2169.98  220.18
   0  -2  -2 2538.25  219.58
   0  -2   2 2279.87  219.68
   0   2   2 2888.41  219.88
   0   2  -2 2442.76  220.38
   0   2  -2 2566.14  219.68
   0   2   2 2413.66  219.98
   0   2  -2 2590.14  219.78
   1  -2   2 7440.96  627.24
  -1  -2  -2 6802.42  628.04
   2  -2   2 8688.23  746.43
  -2  -2  -2 8984.80  746.33
  -2  -2  -2 7566.44  747.43
  -2   2  -2 8726.33  745.53
   2   2   2 8535.95  745.93
  -2   2  -2 8337.67  745.83
  -3  -2  -2 8327.77  684.93
  -3  -2  -2 7934.31  685.33
   3  -2   2 7916.61  685.23
  -3  -2  -2 6990.60  686.13
  -3  -2  -2 7287.17  687.03
  -3   2  -2 8856.91  685.13
  -3   2  -2 7168.08  685.43
  -3   2  -2 7096.09  683.73
  -3   2  -2 8316.67  685.13
  -4  -2  -2 1317.97  130.29
  -4  -2  -2 1466.65  129.29
  -4  -2  -2 1360.26  132.99
  -4  -2  -2 1482.35  130.19
  -4   2  -2 1380.56  130.79
  -4   2  -2 1399.46  129.89
  -4   2  -2 1458.75  129.69
  -4   2  -2 1442.66  128.79
  -5  -2  -2 1062.79   94.59
  -5  -2  -2  926.41   95.99
  -5  -2  -2 1148.19   98.09
  -5  -2  -2 1042.70   95.69
  -5  -2  -2  823.42   99.39
  -5   2  -2  889.81   95.99
  -5   2  -2 1020.40   95.29
  -5   2  -2  994.40   93.39
  -6  -2  -2  588.64   66.99
  -6  -2  -2  576.14   69.39
  -6  -2  -2  612.14   63.09
  -6  -2  -2  736.83   67.99
  -6   2  -2  581.64   67.39
  -6   2  -2  546.45   66.79
  -6   2  -2  686.33   63.49
  -7  -2  -2  487.45   49.50
  -7  -2  -2  379.86   50.19
  -7  -2  -2  373.46   45.50
  -7  -2  -2  379.26   53.79
  -7  -2  -2  416.86   51.69
  -7   2  -2  360.16   51.69
  -7   2  -2  355.36   51.09
  -7   2  -2  441.46   46.30
  -7   2  -2  394.06   50.59
  -8  -2  -2  613.54   64.59
  -8  -2  -2  571.34  167.78
  -8  -2  -2  568.14   65.49
  -8  -2  -2  590.24   72.49
  -8   2  -2  600.14   68.09
  -8   2  -2  663.03   65.19
  -8   2  -2  626.44   72.69
  -8   2  -2  628.04  214.08
  -8   2  -2  639.94   66.99
  -9  -2  -2  413.56   45.80
  -9   2  -2  421.56   46.40
  10  -3  -2  -11.60   40.40
 -10  -3   2   -2.80   52.09
 -10   3   2   40.50    8.60
 -10   3   2   -6.10   40.90
  -9  -3   2  -15.40   85.19
  -9   3   2   -3.50   70.39
  -9   3   2   32.00   11.40
  -8  -3   2    9.00  126.09
  -8  -3   2   -9.10   25.90
  -8  -3   2   27.00   17.80
   8  -3  -2   13.40   13.70
  -8  -3   2   46.00   19.60
  -8   3   2   30.30   16.00
  -8   3   2   -9.50   24.60
  -8   3   2   30.90   17.70
  -8   3   2   52.39  126.49
  -8   3   2   37.10   17.30
  -7  -3   2   24.30  145.69
  -7  -3   2  103.89   24.50
  -7  -3   2   70.89   20.90
  -7  -3   2   61.79   23.90
  -7   3   2   83.69   21.90
  -7   3   2   91.99   23.20
  -7   3   2  101.79   24.00
  -7   3   2   88.39   19.60
  -6  -3   2  190.08   31.20
  -6  -3   2  190.58   26.90
  -6  -3   2  160.08   30.10
   6   3  -2  111.79   30.90
  -6   3   2  223.48   26.40
  -6   3   2  174.28   29.70
  -5  -3   2  234.48   35.30
  -5  -3   2  253.37   30.20
  -5  -3   2  287.37   34.10
  -5  -3   2  286.27   40.30
  -5   3   2  345.67   31.40
  -5   3   2  283.57   36.90
   5   3  -2  215.68   37.00
  -5   3   2  312.67   35.00
  -4  -3   2  200.18   25.40
  -4  -3   2  217.18   23.80
  -4  -3   2  176.98   29.00
  -4   3   2  212.78   26.00
  -4   3   2  226.58   27.70
   4   3  -2  225.08   27.10
  -4   3   2  226.68   26.60
  -4   3   2  222.18   23.40
  -3  -3   2  292.17   34.60
  -3  -3   2  288.47   31.70
   3  -3  -2  353.46   31.10
   3  -3  -2  307.37   33.40
   3   3  -2  293.77   32.50
  -3   3   2  329.47   34.60
  -3   3   2  333.97   31.30
  -3   3   2  278.27   32.30
  -3   3   2  296.07   32.00
  -3   3   2  344.57   32.40
   2  -3  -2 1346.57  126.39
  -2  -3   2 1464.65  128.49
  -2   3   2 1357.36  126.49
  -2   3   2 1570.34  125.89
   2   3  -2 1357.36  126.19
   2   3  -2 1307.37  127.59
  -1  -3   2 2447.85  212.18
   1  -3  -2 2528.05  210.78
  -1  -3   2 2384.06  210.08
   1  -3  -2 2485.45  210.58
   1   3  -2 2209.38  209.78
   1   3  -2 2164.98  211.38
  -1   3   2 2285.67  210.98
   1   3  -2 2434.76  210.58
   0  -3   2 2846.62  282.37
   0  -3  -2 2958.90  283.37
   0  -3  -2 3266.17  282.37
   0   3  -2 3048.50  283.17
   0   3   2 3185.48  283.17
   0   3  -2 3448.16  282.57
   0   3  -2 3285.87  282.47
   0   3   2 3490.15  282.77
  -1  -3  -2 2566.04  261.97
  -1  -3  -2 2724.03  259.57
  -1  -3  -2 3262.47  261.27
   1  -3   2 2682.93  260.87
  -1  -3  -2 3014.90  260.17
  -1   3  -2 3151.78  260.57
   1   3   2 3082.19  260.97
  -1   3  -2 3211.98  261.07
   1   3   2 2864.21  260.77
  -1   3  -2 2818.62  260.37
  -2  -3  -2 2368.46  212.28
  -2  -3  -2 2475.35  211.48
  -2   3  -2 2305.37  211.48
   2   3   2 2444.16  212.38
  -2   3  -2 2260.87  211.48
  -3  -3  -2 2888.01  284.87
  -3  -3  -2 3360.36  282.87
  -3  -3  -2 3456.65  281.87
  -3   3  -2 2739.93  279.97
   3   3   2 3129.79  282.27
  -3   3  -2 3180.58  281.97
  -3   3  -2 3371.16  281.77
  -4  -3  -2 1310.97  125.89
  -4  -3  -2 1380.26  119.89
  -4  -3  -2 1417.66  121.39
  -4  -3  -2 1178.18  120.59
  -4   3  -2 1308.97  120.59
  -4   3  -2 1148.89  120.49
  -4   3  -2 1338.37  121.59
  -5  -3  -2   92.29   32.80
  -5  -3  -2  142.59   24.20
  -5  -3  -2  123.79   25.10
  -5  -3  -2  120.99   26.80
  -5   3  -2  113.39   24.50
  -5   3  -2  148.99   20.90
  -5   3  -2  121.59   25.00
  -6  -3  -2  291.87   37.60
  -6  -3  -2  246.58   34.10
  -6  -3  -2  233.98   39.00
  -6   3  -2  283.57   43.10
  -6   3  -2  280.87   40.20
  -6   3  -2  299.17   35.30
  -7  -3  -2  370.66  158.58
  -7  -3  -2   83.19   23.70
  -7  -3  -2  130.99   24.20
  -7  -3  -2   49.40   29.10
  -7  -3  -2  112.99   23.70
  -7   3  -2  109.19   24.90
  -7   3  -2  117.59   26.60
  -7   3  -2  123.49   23.00
  -7   3  -2  101.39   28.00
  -8  -3  -2  130.39   25.90
  -8  -3  -2  154.58   29.30
  -8  -3  -2  234.88   31.20
  -8   3  -2    2.10   87.19
   8   3   2  126.19   25.80
  -8   3  -2   88.99   28.10
  -8   3  -2  127.69   44.70
  -8   3  -2  171.78   28.60
  -9   3  -2  128.09   19.90
  -9  -4   2   70.69   78.49
   9  -4  -2    4.60   51.09
  -9   4   2    8.90   54.69
   8  -4  -2  568.84   58.19
  -8  -4   2  550.04   60.99
  -8   4   2  448.96   56.99
  -8   4   2  857.51  316.57
  -8   4   2  616.74   60.39
  -8   4   2  804.42   95.59
  -7  -4   2  968.00  107.29
   7  -4  -2 1136.89  104.19
  -7   4   2 1056.69  108.89
  -7   4   2 1153.98  105.49
  -7   4   2 1148.89  108.69
  -7   4   2 1003.20  218.88
  -7   4   2 1159.38  109.29
   6  -4  -2 1558.34  141.59
  -6  -4   2 1280.17  145.89
  -6   4   2 1740.73  145.99
  -6   4   2 1799.72  294.37
  -6   4   2 1470.25  145.89
  -6   4   2 1362.36  145.59
  -6   4   2 1527.15  145.99
  -6   4   2 1661.93  146.29
  -6   4   2 1634.14  143.29
   5  -4  -2 2141.39  182.58
  -5   4   2 1793.02  185.38
  -5   4   2 2047.60  184.98
  -5   4   2 1973.40  182.88
  -5   4   2 2065.09  186.38
   4  -4  -2 1696.13  136.19
  -4  -4   2 1308.67  141.59
  -4   4   2 1605.74  139.79
  -4   4   2 1510.95  137.59
  -4   4   2 1551.84  138.59
  -4   4   2 1557.24  136.39
   4   4  -2 1445.76  138.19
   4   4  -2 1190.88  139.89
  -3  -4   2  360.46   42.00
  -3  -4   2  316.37   39.10
  -3   4   2  352.76   39.00
  -3   4   2  338.97   37.10
   3   4  -2  298.17   38.50
  -3   4   2  372.46   35.50
  -3   4   2  389.76   38.10
   3   4  -2  362.26   38.10
  -2  -4   2 2069.69  180.08
  -2  -4   2 1856.61  178.98
   2   4  -2 2103.19  177.38
  -2   4   2 1925.11  178.68
   2   4  -2 1794.02  178.58
  -2   4   2 2253.97  176.88
   2   4  -2 1759.42  178.38
  -1  -4   2 2906.51  261.47
  -1  -4   2 3119.09  265.77
   1  -4  -2 3299.07  260.37
  -1   4   2 2623.04  258.47
   1   4  -2 2622.24  260.27
   1   4  -2 3081.19  259.37
  -1   4   2 2690.53  260.17
   1   4  -2 2945.41  264.87
   0  -4  -2 1189.98  102.49
   0  -4  -2 1066.09  104.89
   0   4  -2 1140.59  103.09
   0   4   2 1300.47  103.89
   0   4  -2 1153.18  104.39
   0   4   2  943.91  103.99
  -1  -4  -2  388.56   43.40
   1  -4   2  333.87   42.50
  -1  -4  -2  478.25   39.10
   1   4   2  369.66   40.80
  -1   4  -2  352.86   41.60
   1   4   2  445.96   40.50
  -1   4  -2  418.86   39.90
  -2  -4  -2  505.25   44.80
   2   4   2  443.96   46.60
  -2   4  -2  420.56   48.20
  -2   4  -2  512.85   45.20
   2   4   2  379.96   46.40
  -3  -4  -2  622.24   71.59
  -3  -4  -2  736.83   68.19
  -3  -4  -2  684.13   75.59
  -3   4  -2  807.92   70.39
  -3   4  -2  710.23   71.99
   3   4   2  732.23   72.89
   4  -4   2 1664.33  135.59
  -4  -4  -2 1441.76  139.59
  -4  -4  -2 1411.06  143.79
  -4  -4  -2 1433.46  136.29
  -4  -4  -2 1399.66  140.29
   4   4   2 1445.66  138.79
  -4   4  -2 1519.55  143.39
  -4   4  -2 1491.15  135.39
  -4   4  -2 1476.55  138.39
  -5  -4  -2   12.60  207.88
  -5  -4  -2  115.19   47.80
  -5  -4  -2  161.38   24.50
   5  -4   2  138.99   22.30
  -5  -4  -2  130.89   28.00
  -5  -4  -2  147.09   25.80
  -5   4  -2  222.48   43.30
  -5   4  -2  137.69   23.80
  -5   4  -2  177.58   33.50
   6  -4   2 1044.60   97.39
  -6  -4  -2  874.31  101.59
  -6  -4  -2  985.60   98.49
  -6  -4  -2 1072.09  101.89
  -6   4  -2 1176.68   99.69
  -6   4  -2  895.61  102.09
  -6   4  -2 1193.28  105.69
  -6   4  -2  956.50  103.99
  -7  -4  -2  325.77   38.20
  -7  -4  -2  255.57   37.40
  -7  -4  -2  260.97   40.90
   7  -4   2  254.97   40.00
  -7  -4  -2  482.45  144.19
  -7   4  -2  382.26   53.79
  -7   4  -2  257.17   38.70
  -8  -4  -2  683.23   69.69
  -8  -4  -2  689.53   69.99
   8   4   2  737.73   71.79
  -8   4  -2  606.84   68.29
  -8   4  -2  729.73   71.19
   9  -5  -2  -11.80   40.30
   8  -5  -2  371.86  131.39
  -8  -5   2  350.86   42.90
  -8   5   2  384.26  117.99
  -8   5   2  403.66   40.70
  -7  -5   2  181.68   28.60
   7  -5  -2  213.98   27.10
  -7  -5   2   33.10   96.49
  -7   5   2  115.39   23.60
  -7   5   2  109.79   25.50
   6  -5  -2  313.97   35.10
   6  -5  -2  292.27  158.18
  -6  -5   2  216.18   37.30
  -6   5   2  261.07   42.30
  -6   5   2  294.57   39.00
  -6   5   2  361.86   41.00
  -6   5   2  305.87   38.20
  -5  -5   2  321.27  179.28
   5  -5  -2  350.66  179.98
   5  -5  -2  651.83   59.39
  -5  -5   2  479.45   61.89
  -5   5   2  835.02  201.58
  -5   5   2  513.45   63.29
  -5   5   2  617.14   62.49
  -5   5   2  634.94   62.09
  -4  -5   2  297.27   41.80
  -4  -5   2  334.77   41.60
   4   5  -2  239.18   37.80
   4   5  -2  315.57   44.00
  -4   5   2  393.96   41.30
  -3  -5   2 6275.97  530.45
  -3  -5   2 5357.16  525.95
  -3   5   2 5990.20  527.05
   3   5  -2 6014.10  525.25
  -3   5   2 6359.06  525.25
   3   5  -2 5451.85  527.95
  -2  -5   2  248.58   32.70
  -2  -5   2  307.37   38.80
   2   5  -2  258.77   32.10
   2   5  -2  217.58   31.50
  -2   5   2  244.08   30.80
   2   5  -2  228.68   32.80
   1  -5  -2  430.36   40.60
  -1  -5   2  379.16   50.19
  -1   5   2  437.16   44.20
  -1   5   2  359.66   44.70
   1   5  -2  402.96   46.20
   1   5  -2  392.46   42.80
   0  -5  -2  850.21   76.69
   0   5  -2  850.71   77.59
   0   5   2  842.32   79.09
   0   5   2  716.83   78.99
   0   5  -2  835.72   80.19
  -1  -5  -2  340.87   34.20
  -1  -5  -2  359.36   44.80
   1   5   2  364.16   39.30
   1   5   2  251.47   35.40
  -1   5  -2  372.16   36.90
  -1   5  -2  270.47   37.40
  -1   5  -2  379.56   41.60
  -2  -5  -2  172.68   27.60
  -2  -5  -2  165.08   34.20
  -2  -5  -2  208.58   22.90
   2   5   2  141.29   25.90
  -2   5  -2  141.69   24.40
  -2   5  -2  161.68   24.30
   2   5   2  123.29   24.80
  -3  -5  -2 1293.57  117.49
  -3  -5  -2 1275.77  123.09
  -3   5  -2 1220.48  121.89
  -4  -5  -2  239.08   52.99
   4  -5   2  461.35  188.98
  -4   5  -2  418.46  170.88
  -5  -5  -2  584.64   58.79
   5  -5   2  315.77  152.28
  -5  -5  -2  593.04   60.79
  -5  -5  -2  576.84   63.49
  -5  -5  -2  480.95  190.28
  -5   5  -2  481.35   60.19
  -5   5  -2  567.94   62.19
  -6  -5  -2   10.80   98.69
   6  -5   2   13.60   87.09
  -6   5  -2  -10.20   93.59
   7  -5   2  433.76  154.68
  -7  -5  -2  546.05   56.99
  -7  -5  -2  554.54   56.69
  -7   5  -2  548.75  145.19
  -7   5  -2  511.65   60.39
  -8  -5  -2   -0.40   47.80
   8  -5   2  -17.50   50.99
  -8  -5  -2   17.40   13.40
  -8  -5  -2   13.40   11.40
  -8   5  -2  -17.80   45.50
   8   5   2   13.50   10.80
  -8   5  -2   -0.30   18.30
  -7  -6   2  406.26   50.39
  -7   6   2  497.15   46.90
  -6  -6   2   57.09   26.40
  -6  -6   2   -1.20   97.69
  -6  -6   2   20.60   13.60
   6  -6  -2   42.10   98.19
  -6   6   2   18.10   17.10
  -6   6   2   54.19   15.10
  -6   6   2   31.20   20.10
   5  -6  -2  758.02  199.88
  -5  -6   2  731.43   86.99
  -5   6   2  866.01   85.79
  -5   6   2  904.61   87.79
  -5   6   2  997.80   89.49
  -4  -6   2  537.55  188.68
  -4  -6   2  556.94   75.09
   4  -6  -2  479.85   52.99
  -4   6   2  462.55   54.99
  -4   6   2  468.15   54.39
  -4   6   2  497.55   64.39
   3  -6  -2 1619.84  138.99
  -3  -6   2 1419.16  155.98
  -3  -6   2 1168.08  137.69
  -3   6   2 1420.46  137.39
  -3   6   2 1538.25  137.89
  -3   6   2 1494.05  137.49
  -2  -6   2  450.95   78.69
  -2  -6   2  384.06   47.50
  -2  -6   2  329.27   45.90
   2  -6  -2  427.26   42.40
   2  -6  -2  284.37   61.89
  -2  -6   2  237.38  166.78
  -2   6   2  373.36   44.00
  -1  -6   2 1761.22  157.88
  -1   6   2 1716.33  155.58
  -1   6   2 1562.94  154.78
   1   6  -2 1560.34  155.98
   0  -6   2  935.01   95.39
   0  -6  -2 1058.49   89.59
   0   6   2  883.51   92.79
   0   6   2 1104.59   96.49
   0   6  -2  833.22   93.89
   0   6  -2  932.51   93.49
   1  -6   2   34.30  152.58
   1  -6   2  125.99   26.50
  -1  -6  -2   91.99   23.60
  -1  -6  -2  104.09   21.70
  -1  -6  -2  160.88  148.29
  -1   6  -2  157.38   27.40
   1   6   2  129.39   22.80
  -2  -6  -2  835.72   81.49
   2  -6   2  756.12   81.39
  -2  -6  -2  793.82   75.39
  -2   6  -2  704.03   80.09
  -2   6  -2  767.82   80.69
  -3  -6  -2 1162.98  120.19
  -3  -6  -2 1174.78  120.59
  -3   6  -2 1334.47  122.49
  -3   6  -2 1299.67  122.09
   4  -6   2  244.88  151.08
  -4  -6  -2  241.58   34.30
  -4  -6  -2  443.86  172.98
  -4   6  -2  230.18   35.50
  -5  -6  -2  392.16   56.79
  -5   6  -2  421.86   49.60
  -6  -6  -2   77.99   94.99
  -6  -6  -2   60.99   23.10
  -6  -6  -2  106.19   20.20
   6  -6   2   11.80   79.69
  -6   6  -2   23.00   82.89
  -7  -6  -2   67.49   66.89
   7  -6   2    6.50   45.90
   7  -7  -2   -0.10   42.20
   5  -7  -2   41.50   86.59
  -5  -7   2  137.19   22.80
  -5  -7   2   24.30   84.19
  -4  -7   2  167.98   43.90
  -4  -7   2  226.98   32.90
   4  -7  -2  147.49  120.09
  -4  -7   2  328.37  144.79
  -4   7   2  262.17   30.20
  -3  -7   2  818.82   87.39
  -3  -7   2  755.42   81.49
  -3   7   2  896.21   81.59
   3   7  -2  712.43   78.19
  -3   7   2  747.83   78.19
  -2  -7   2  284.07   38.50
  -2  -7   2  188.08   31.50
  -2   7   2  219.08   30.70
   2   7  -2  232.98   34.50
  -2   7   2  271.37   34.40
   2   7  -2  165.18   32.90
   1  -7  -2  123.29   40.80
  -1  -7   2   93.59   29.90
  -1  -7   2   67.59   34.90
   1  -7  -2  -11.10  116.39
  -1  -7   2   66.19   19.50
  -1  -7   2  -24.40  118.89
  -1   7   2   36.00   19.70
   1   7  -2   56.79   20.50
   1   7  -2   85.89   21.00
  -1   7   2   43.80   17.20
   0  -7   2   51.79   22.20
   0  -7   2   -8.40  118.79
   0  -7   2   39.30   32.00
   0  -7  -2   43.90   27.70
   0   7  -2   44.40   17.00
   0   7   2   18.10   20.00
   0   7   2   51.39   17.10
   0   7  -2   30.30   22.20
   1  -7   2  271.57  152.48
   1  -7   2  192.48   31.60
  -1  -7  -2  202.48   33.10
   1   7   2  129.49   27.20
  -1   7  -2  204.58   31.50
  -1   7  -2  122.19   37.20
  -2  -7  -2  118.99   25.90
  -2  -7  -2   81.89   30.10
  -2  -7  -2  115.79  118.29
   2  -7   2  157.78  136.09
   2   7   2   78.49   20.90
  -2   7  -2   62.99   19.10
  -2   7  -2   98.09   23.60
  -3  -7  -2  -12.30   99.79
  -3  -7  -2  105.69   23.40
   3  -7   2  170.58  134.59
  -3   7  -2  108.99   25.00
  -3   7  -2   76.69   19.30
  -4   7  -2  502.55   53.99
  -5  -7  -2   -3.60   65.69
   5  -7   2    3.90   66.29
  -6  -7  -2    7.80   11.80
  -6  -7  -2   -6.00    8.60
   6  -7   2  -18.90   45.70
  -6  -7  -2  -11.70   47.30
   6   7   2    1.60   16.30
  -6   7  -2    3.50    8.90
  -4   8   2  306.97   33.20
  -3  -8   2  407.16   51.19
  -3   8   2  345.47   40.20
  -3   8   2  416.66   45.50
  -2  -8   2  233.88   41.60
   2   8  -2  301.87   37.40
  -1  -8   2  160.98   40.30
  -1   8   2  256.57   29.30
   1   8  -2  220.68   33.90
  -1   8   2  245.18   34.00
  -1   8   2  260.37   64.89
   0  -8   2  271.07  132.19
   0   8   2  438.36   42.30
   0   8  -2  373.16   44.00
  -1  -8  -2  228.28   42.30
   1  -8   2  279.37  134.29
  -1   8  -2  213.48   30.30
  -1   8  -2  282.17   36.40
   1   8   2  190.68   32.50
  -2  -8  -2  -18.50   70.79
  -2  -8  -2    9.60   16.40
   2  -8   2   -6.90   90.79
  -2   8  -2   14.80   16.90
  -2   8  -2   -4.70    8.10
   3  -8   2   -9.60   70.09
  -3  -8  -2    5.90   64.19
  -3   8  -2   96.29   17.60
  -4  -8  -2   15.40   59.59
  -4  -8  -2   38.70   19.20
  -4  -8  -2   32.90   13.60
  -4   8  -2   18.30    7.60
  -2  -9   2    4.40   11.70
   2  -9  -2   -6.20   47.00
   2   9  -2   11.00   17.10
   1   9  -2   25.00    7.30
   1   9  -2    2.40   32.90
  -1   9   2   35.70    9.50
   0  -9  -2   22.00   56.89
   0   9   2   -2.00   20.30
  -1  -9  -2   -6.00   48.70
  -1   9  -2   53.29   10.30
 -10   0   3   40.30   81.39
 -10   0   3  109.99   18.40
  -9   0   3  447.16   53.49
  -9   0   3  467.55   51.99
  -9   0   3  494.25   55.69
  -9   0   3  502.25   57.49
  -8   0   3 1359.86  136.39
  -8   0   3 1488.05  132.59
  -8   0   3 1488.15  136.79
  -8   0   3 1326.77  135.19
  -7   0   3  537.15   62.89
  -7   0   3  553.74   53.79
  -7   0   3  493.05   57.09
  -6   0   3  127.59   22.30
  -6   0   3  134.29   17.90
  -6   0   3  158.38   22.70
  -5   0   3 1312.07  120.79
  -5   0   3 1277.37  122.99
  -5   0   3 1411.56  121.69
  -4   0   3 1295.37  105.39
  -4   0   3 1062.69  104.09
   4   0  -3 1128.79  105.19
  -3   0   3  166.18   15.20
  -3   0   3  129.59   12.40
  -3   0   3  114.29   13.60
   3   0  -3  137.09   14.40
  -1   0   3 2965.70  237.78
   1   0  -3 2439.66  237.08
   0   0  -3 1744.83  172.48
   0   0   3 2099.49  172.78
   0   0  -3 2028.50  173.88
   1   0   3  287.87   26.10
   1   0   3  284.67   25.50
  -1   0  -3  257.07   26.10
  -1   0  -3  264.47   28.00
  -2   0  -3  323.57   35.00
   2   0   3  371.06   32.70
   2   0   3  350.26   33.60
  -2   0  -3  360.46   34.30
  -3   0  -3 7412.36  637.64
  -3   0  -3 6900.21  638.64
  -3   0  -3 6718.63  636.74
   3   0   3 7721.63  635.44
   3   0   3 7356.46  636.84
  -4   0  -3  523.25   56.99
  -4   0  -3  561.34   54.19
  -4   0  -3  585.24   55.49
  -4   0  -3  559.54   56.59
  -5   0  -3 1983.60  174.28
  -5   0  -3 1822.52  177.08
  -5   0  -3 1912.61  176.78
  -6   0  -3 5209.98  455.85
  -6   0  -3 4999.80  459.35
  -7   0  -3  182.98   36.40
  -7   0  -3  108.69   29.90
  -7   0  -3  135.09   25.60
  -7   0  -3  158.28   30.60
  -8   0  -3   21.90   17.00
  -8   0  -3   52.69  115.39
  -8   0  -3    9.40   13.60
  -8   0  -3   24.00   29.90
  -8   0  -3   17.60   21.80
  -9   0  -3  -13.10   70.29
  -9   0  -3    6.50   10.60
 -10  -1   3  135.89   21.40
 -10  -1   3   25.40   72.59
 -10  -1   3  134.89   22.00
  -9  -1   3  392.76   44.60
  -9  -1   3  403.36   56.89
  -9  -1   3  407.56   44.80
  -9  -1   3  393.06   53.79
  -9   1   3  353.96   46.50
  -9   1   3  344.67   43.70
  -9   1   3  392.36   52.39
  -9   1   3  445.46   49.80
  -8  -1   3  737.43  296.47
  -8  -1   3  710.83   81.09
  -8  -1   3  794.12   83.59
  -8  -1   3  767.42   81.09
  -8  -1   3  756.82   77.29
  -8   1   3  798.62   82.49
  -8   1   3  848.62   83.59
  -8   1   3  834.12   78.19
  -8   1   3  809.12   81.99
  -7  -1   3  179.08   25.00
  -7  -1   3  121.59   31.10
  -7  -1   3  165.68   29.00
  -7   1   3  231.18  179.18
  -7   1   3  196.08   30.90
  -7   1   3  203.68   30.30
  -7   1   3  171.08   24.60
  -7   1   3  193.48   31.40
  -6  -1   3 1699.53  170.58
  -6  -1   3 1844.82  169.08
  -6   1   3 1990.70  172.58
  -6   1   3 1853.61  169.38
  -6   1   3 1950.40  169.98
  -5  -1   3 1821.02  153.18
  -5  -1   3 1580.04  151.48
  -5  -1   3 1740.43  150.58
  -5  -1   3 1676.53  150.28
  -5   1   3 1728.43  152.98
  -5   1   3 1687.33  149.99
   5   1  -3 1386.46  150.78
  -5   1   3 1732.63  151.28
   4  -1  -3 1214.58  110.29
  -4  -1   3 1225.88  111.19
  -4  -1   3 1382.26  113.79
  -4   1   3 1264.17  111.89
  -4   1   3 1195.18  110.29
   4   1  -3 1086.69  112.09
  -4   1   3 1344.27  111.09
  -4   1   3 1192.28  113.19
  -3  -1   3  267.87   24.80
   3  -1  -3  242.58   22.10
  -3  -1   3  225.48   22.30
  -3   1   3  218.68   22.10
   3   1  -3  191.78   23.40
  -3   1   3  245.78   22.20
  -2  -1   3  593.94   52.49
   2  -1  -3  648.74   50.19
  -2  -1   3  527.45   50.59
  -2  -1   3  517.55   49.80
   2  -1  -3  613.44   50.89
  -2   1   3  522.55   50.89
   2   1  -3  509.95   51.79
  -2   1   3  605.64   50.29
   2   1  -3  523.65   50.79
   1  -1  -3 2615.64  217.78
  -1  -1   3 2673.33  217.18
   1  -1  -3 2644.64  217.38
   1   1  -3 2240.18  217.98
  -1   1   3 2597.14  216.38
  -1   1   3 2345.97  217.48
   1   1  -3 2121.69  216.98
  -1  -1  -3  666.73   56.29
   1  -1   3  632.74   57.19
  -1  -1  -3  525.95   56.49
  -1  -1  -3  552.44   58.09
  -1   1  -3  682.43   57.99
  -1   1  -3  717.53   56.79
   1   1   3  642.14   56.59
  -1   1  -3  566.44   56.69
  -2  -1  -3 7645.23  670.93
  -2  -1  -3 7280.57  672.43
   2  -1   3 7853.91  671.03
  -2   1  -3 7945.11  671.83
  -2   1  -3 7361.26  670.73
   3  -1   3  442.76   42.40
  -3  -1  -3  433.76   42.40
  -3  -1  -3  392.46   43.80
  -3   1  -3  437.06   42.60
  -3   1  -3  392.06   41.20
  -3   1  -3  476.15   43.80
  -3   1  -3  448.96   44.90
  -4  -1  -3  304.87   34.80
  -4  -1  -3  281.37   32.80
  -4  -1  -3  284.17   33.30
  -4   1  -3  265.77   33.40
  -4   1  -3  304.07   32.40
  -4   1  -3  280.27   30.30
  -4   1  -3  313.57   34.90
  -5  -1  -3  950.00   90.19
  -5  -1  -3  913.91   90.99
  -5  -1  -3  889.41   87.49
  -5  -1  -3  864.41   93.99
  -5   1  -3  954.30   89.19
  -5   1  -3  919.51   90.99
  -5   1  -3  961.80   87.59
  -6  -1  -3   57.89   21.80
  -6  -1  -3   42.30   17.00
  -6  -1  -3   81.69   17.70
  -6  -1  -3   64.19   24.90
  -6   1  -3   69.29   15.20
  -6   1  -3   76.99   22.10
  -6   1  -3   61.89   21.80
   6   1   3   63.29   19.10
  -7  -1  -3 1141.19  113.09
  -7  -1  -3 1077.09  109.99
  -7  -1  -3 1163.58  109.39
  -7  -1  -3 1105.79  114.89
  -7  -1  -3 1028.60  113.39
   7   1   3 1194.98  112.39
  -7   1  -3 1047.00  114.19
  -7   1  -3 1184.88  114.49
  -7   1  -3 1190.28  109.19
  -7   1  -3 1207.48  113.59
  -8  -1  -3   57.49   19.40
  -8  -1  -3  -16.70  108.39
  -8  -1  -3   51.29   17.50
  -8  -1  -3   40.80   19.90
  -8  -1  -3   15.50   24.60
  -8   1  -3   31.50   25.70
  -8   1  -3   63.89   19.00
  -8   1  -3  116.99  117.89
  -8   1  -3   53.59   18.80
  -8   1  -3   53.69   20.20
  -9   1  -3  772.22   78.29
 -10  -2   3   -9.00   64.89
 -10   2   3  -17.20   46.30
 -10   2   3    1.50    6.80
  -9  -2   3  134.19  130.69
  -9  -2   3  247.38   34.60
  -9   2   3  270.97   34.60
  -9   2   3  228.78   36.80
  -9   2   3  253.07   33.60
  -9   2   3  276.47   41.70
  -8  -2   3  318.57   43.80
  -8  -2   3  246.38   46.60
  -8  -2   3  340.37   40.20
  -8   2   3  389.36   46.50
  -8   2   3  346.77   42.60
  -8   2   3  288.17   41.30
  -8   2   3  372.66   39.60
  -7  -2   3   -4.70   11.20
  -7  -2   3   -8.50   18.10
  -7  -2   3   61.79  144.99
  -7   2   3    0.30   14.60
  -7   2   3    5.40   17.50
  -7   2   3   -6.00   13.30
  -7   2   3    2.30    7.90
  -6  -2   3  611.34   67.79
  -6  -2   3  563.14   59.79
  -6  -2   3  632.94   57.49
  -6  -2   3  573.54   59.39
  -6  -2   3  561.84   63.49
   6   2  -3  508.25   63.99
  -6   2   3  685.53   61.89
   6   2  -3  512.35   60.39
  -5  -2   3 2769.72  229.68
  -5  -2   3 2529.35  228.88
  -5  -2   3 2258.77  225.18
  -5  -2   3 2521.25  225.38
  -5  -2   3 2379.66  224.58
   5   2  -3 2114.79  226.78
  -5   2   3 2632.64  224.98
  -5   2   3 2729.53  225.98
  -5   2   3 2680.23  228.18
   5   2  -3 2559.14  226.28
  -4  -2   3 1190.88  119.69
  -4  -2   3 1280.37  122.19
  -4   2   3 1300.77  119.49
   4   2  -3 1147.19  121.09
  -4   2   3 1409.16  120.09
  -4   2   3 1406.16  121.89
  -4   2   3 1494.15  119.49
   4   2  -3 1367.26  121.69
   3  -2  -3 2050.09  186.98
  -3  -2   3 2137.09  187.08
  -3   2   3 1865.31  187.78
   3   2  -3 2087.99  187.38
  -3   2   3 2375.46  186.88
   2  -2  -3  678.53   61.59
  -2  -2   3  698.13   63.49
  -2  -2   3  637.64   60.39
   2   2  -3  596.24   62.49
  -2   2   3  767.42   61.09
   2   2  -3  698.83   61.79
  -2   2   3  657.83   62.99
   1  -2  -3 1750.82  159.28
   1  -2  -3 1944.11  159.38
  -1  -2   3 1653.13  158.78
   1   2  -3 1723.63  160.28
   1   2  -3 1717.93  159.68
  -1   2   3 1736.03  159.68
  -1   2   3 2023.20  158.78
   0  -2   3  377.96   38.30
   0  -2  -3  408.46   38.10
   0  -2  -3  381.26   37.70
   0  -2  -3  367.56   39.10
   0   2  -3  426.16   39.00
   0   2   3  414.66   38.00
   0   2  -3  483.95   38.20
   0   2  -3  402.96   38.60
   0   2   3  422.46   38.70
  -1  -2  -3  575.54   50.39
   1  -2   3  488.75   49.30
  -1  -2  -3  492.95   50.39
  -1  -2  -3  606.54   48.30
   1   2   3  483.05   48.70
  -1   2  -3  601.44   49.80
  -1   2  -3  483.65   48.50
  -1   2  -3  489.05   48.40
   2  -2   3 6285.37  587.64
  -2  -2  -3 7361.86  585.94
  -2  -2  -3 6357.36  587.24
   2   2   3 5849.51  586.34
  -2   2  -3 6752.42  586.54
  -2   2  -3 7607.14  588.24
  -2   2  -3 6401.96  587.04
  -3  -2  -3  992.70  106.39
  -3  -2  -3 1180.28  104.19
   3  -2   3 1117.49  105.49
  -3  -2  -3 1157.48  105.79
  -3  -2  -3 1157.98  104.89
  -3   2  -3 1196.98  104.39
  -3   2  -3 1109.69  105.39
  -3   2  -3 1068.69  102.99
  -3   2  -3 1232.88  105.19
  -4  -2  -3 1082.69   94.69
  -4  -2  -3  967.10   97.69
  -4  -2  -3  978.80   99.59
  -4  -2  -3 1084.29   96.39
  -4   2  -3  950.10   93.49
  -4   2  -3  996.20   94.99
  -4   2  -3 1016.40   96.99
  -5  -2  -3  426.06   60.99
  -5  -2  -3  597.74   57.09
  -5  -2  -3  489.05   54.89
  -5  -2  -3  511.95   52.09
  -5   2  -3  453.25   54.69
  -5   2  -3  477.25   53.69
  -5   2  -3  556.14   51.99
  -6  -2  -3 4395.46  355.06
  -6  -2  -3 3671.93  355.26
  -6  -2  -3 3531.35  354.36
  -6  -2  -3 3847.52  352.56
  -6   2  -3 3779.72  357.86
  -6   2  -3 4703.33  528.55
  -6   2  -3 3980.00  355.86
  -6   2  -3 3780.92  355.46
  -7  -2  -3  651.83   69.89
  -7  -2  -3  705.23   69.09
  -7  -2  -3  579.54   77.49
  -7  -2  -3  547.05   72.39
  -7  -2  -3  715.23   80.89
   7   2   3  666.13   72.29
  -7   2  -3  676.63   68.29
  -7   2  -3  769.52   80.19
  -7   2  -3  668.03   74.09
  -8  -2  -3  521.95   56.19
  -8  -2  -3  448.46   60.39
  -8  -2  -3  496.25   56.89
  -8  -2  -3  518.25   63.09
  -8   2  -3  521.55   63.19
  -8   2  -3  645.14   57.69
  -8   2  -3  441.96   57.29
  -9   2  -3   15.20   67.19
  10  -3  -3   -4.20   38.90
 -10   3   3   -8.60   40.60
  -8  -3   3  272.57   38.10
  -8   3   3  233.68   35.70
  -8   3   3  232.08   33.60
  -8   3   3  433.36   72.19
  -8   3   3   44.70  117.09
  -8   3   3  158.78   38.30
  -7  -3   3  141.49   30.00
  -7  -3   3   72.69  149.69
  -7  -3   3  111.69   28.00
  -7  -3   3   64.49   30.80
  -7   3   3  199.08   30.20
  -7   3   3  146.39   28.30
  -7   3   3  194.68   26.00
  -7   3   3  181.78   31.80
  -7   3   3  187.88   31.10
  -6  -3   3  549.35   63.69
  -6   3   3  735.53   67.79
  -6   3   3  652.13   65.09
  -6   3   3  670.93   68.19
  -5  -3   3 2263.67  202.08
  -5  -3   3 2073.89  200.18
  -5  -3   3 2082.29  205.98
  -5  -3   3 2037.20  206.08
  -5  -3   3 2011.90  203.08
   5   3  -3 1971.10  204.58
  -5   3   3 2507.75  202.18
  -5   3   3 2628.04  202.58
   5   3  -3 2237.18  202.98
  -5   3   3 2580.14  204.78
  -4  -3   3  713.53   67.19
   4  -3  -3  762.22   66.09
  -4  -3   3  612.74   65.69
  -4  -3   3  678.13   69.99
  -4  -3   3  632.64   69.19
  -4   3   3  750.72   66.69
   4   3  -3  715.63   68.19
   4   3  -3  591.14   68.49
  -4   3   3  812.72   67.99
  -4   3   3  814.82   70.09
   3  -3  -3  339.07   31.00
  -3  -3   3  308.97   35.20
  -3   3   3  283.47   32.80
  -3   3   3  305.77   33.30
  -3   3   3  333.37   32.60
   3   3  -3  273.67   34.00
  -3   3   3  311.97   31.10
  -3   3   3  368.46   32.20
   3   3  -3  298.17   32.60
   2  -3  -3   81.79   13.20
  -2  -3   3  116.69   16.20
   2   3  -3   85.49   13.30
  -2   3   3  108.79   12.70
  -2   3   3   95.99   11.00
  -2   3   3  104.29   13.30
  -2   3   3   75.89   13.60
  -2   3   3  103.79   13.30
   2   3  -3   88.09   14.90
  -1  -3   3 1216.78  112.49
   1  -3  -3 1338.67  113.09
   1  -3  -3 1238.58  113.09
  -1   3   3 1178.98  113.49
   1   3  -3 1326.67  114.49
   1   3  -3 1211.78  112.69
   0  -3   3 1374.96  128.09
   0  -3  -3 1262.77  127.39
   0  -3  -3 1504.15  126.19
   0   3   3 1613.14  126.59
   0   3  -3 1339.17  125.99
   0   3   3 1291.47  126.89
   0   3  -3 1398.36  127.19
   0   3  -3 1448.66  126.09
  -1  -3  -3  105.79   15.10
  -1  -3  -3  112.59   13.00
   1  -3   3   90.89   15.10
  -1  -3  -3   97.89   17.70
  -1  -3  -3  111.69   12.60
  -1   3  -3   90.39   13.40
   1   3   3  110.19   14.90
  -1   3  -3  109.69   14.70
  -1   3  -3   96.19   13.60
   1   3   3  119.79   15.00
  -2  -3  -3 2159.78  199.48
  -2  -3  -3 2146.59  202.18
  -2  -3  -3 2326.87  198.68
  -2   3  -3 2239.68  198.58
  -2   3  -3 2215.88  198.78
  -3  -3  -3 2557.44  208.38
  -3  -3  -3 2082.69  206.98
  -3   3  -3 1956.80  206.78
  -3   3  -3 2298.97  206.78
  -3   3  -3 2623.24  207.78
  -4  -3  -3 1047.50   97.09
  -4  -3  -3 1085.79   93.69
  -4  -3  -3  931.11   94.79
  -4  -3  -3 1107.89   96.69
  -4  -3  -3  942.71  100.99
  -4   3  -3  893.41   91.69
  -4   3  -3 1008.90   94.59
  -4   3  -3  910.71   94.99
  -5  -3  -3  630.04   72.29
  -5  -3  -3  681.73   66.49
  -5  -3  -3  582.94   62.79
  -5   3  -3  574.44   65.39
  -5   3  -3  616.84   66.89
  -6  -3  -3  248.98   31.30
  -6  -3  -3  203.08   35.30
  -6  -3  -3  221.78   30.80
  -6  -3  -3  220.68   36.30
  -6   3  -3  251.07   32.20
  -6   3  -3  183.88   36.50
  -6   3  -3  229.98   37.90
  -6   3  -3   27.10  146.89
  -6   3  -3  156.88   33.70
  -7  -3  -3  424.06   45.70
  -7  -3  -3  324.37   47.50
  -7  -3  -3  351.96   43.80
  -7  -3  -3  280.57   53.99
  -7   3  -3  349.77   47.90
  -7   3  -3  416.06   48.80
  -7   3  -3  422.46   65.79
  -8  -3  -3   11.50   75.19
  -8  -3  -3   34.00   14.60
  -8  -3  -3   66.59   17.00
  -8  -3  -3   14.20   20.00
  -8   3  -3   10.80   74.19
  -8   3  -3   64.69   18.60
  -8   3  -3   31.10   31.30
  -9  -3  -3    7.50   48.20
  -9   3  -3   24.70   42.80
  -9   3  -3   24.50    9.50
  -9   4   3  423.86  136.59
  -9   4   3  381.06   44.00
  -9   4   3  449.95   43.70
  -8  -4   3  435.66   50.29
   8  -4  -3  398.66   46.50
  -8   4   3  473.15   52.29
  -8   4   3  463.55   49.80
   7  -4  -3   24.50   12.60
  -7  -4   3   33.90  125.49
  -7  -4   3    3.30   14.50
  -7   4   3    2.50   13.90
  -7   4   3   57.89   24.30
  -7   4   3    8.20   14.50
  -7   4   3    1.30   14.40
  -7   4   3   29.20  106.29
  -7   4   3    3.20   15.70
   6  -4  -3  279.07   31.80
  -6  -4   3  217.28   37.00
  -6  -4   3  185.88   47.90
  -6   4   3  300.77   34.00
  -6   4   3  311.57   37.00
  -6   4   3  274.77   38.60
  -6   4   3  214.08   37.30
  -6   4   3  352.96   38.20
  -6   4   3  289.07   40.00
  -6   4   3  156.18  146.19
   5  -4  -3 1212.58  100.59
  -5  -4   3  896.61  105.29
  -5   4   3  995.60  100.39
  -5   4   3 1214.58  103.99
  -4  -4   3 2522.05  259.07
  -4  -4   3 2849.11  262.27
   4  -4  -3 3214.88  256.37
  -4   4   3 3145.89  260.47
   4   4  -3 2415.76  259.97
  -4   4   3 2891.91  256.47
   4   4  -3 2767.82  257.97
  -4   4   3 3083.79  257.67
  -3  -4   3  241.48   32.80
  -3  -4   3  308.77   35.00
   3  -4  -3  319.97   28.60
   3   4  -3  242.18   31.50
  -3   4   3  281.37   31.60
   3   4  -3  239.08   32.20
  -3   4   3  310.47   33.50
  -3   4   3  229.18   30.60
   2  -4  -3 2172.58  164.58
  -2  -4   3 1602.34  167.88
  -2   4   3 1997.50  164.88
  -2   4   3 1690.93  166.58
   2   4  -3 1808.92  165.28
   2   4  -3 1695.93  169.28
   1  -4  -3 4520.95  392.46
   1  -4  -3 4878.31  391.16
  -1  -4   3 3948.51  394.56
   1   4  -3 4334.47  393.36
   1   4  -3 4571.74  391.66
  -1   4   3 3999.70  398.76
  -1   4   3 4922.01  391.76
  -1   4   3 4144.79  393.16
   0  -4  -3 1632.14  147.79
   0  -4  -3 1770.52  144.69
   0  -4   3 1457.35  148.39
   0   4  -3 1422.86  147.99
   0   4  -3 1691.53  145.09
   0   4  -3 1880.11  147.29
   0   4   3 1412.26  145.89
   1  -4   3 2392.86  249.78
  -1  -4  -3 2673.93  250.47
  -1  -4  -3 3157.28  246.88
  -1   4  -3 3164.88  248.48
  -1   4  -3 2426.76  249.48
  -1   4  -3 2771.22  246.78
   1   4   3 3171.88  248.38
   1   4   3 2412.76  247.18
  -2  -4  -3  561.14   50.79
  -2  -4  -3  437.06   54.69
  -2   4  -3  491.15   51.09
   2   4   3  526.85   52.89
  -2   4  -3  623.84   54.29
  -2   4  -3  449.86   53.79
  -3  -4  -3 1867.91  168.58
  -3  -4  -3 1767.62  171.78
  -3  -4  -3 1857.11  164.08
  -3  -4  -3 1960.10  167.78
  -3   4  -3 1636.54  166.58
  -3   4  -3 1780.72  164.98
   3   4   3 1760.02  165.88
  -4  -4  -3 4174.08  345.37
  -4  -4  -3 3896.61  341.47
  -4  -4  -3 3809.32  345.57
   4   4   3 3709.63  342.87
  -4   4  -3 3713.93  343.07
  -4   4  -3 3610.14  342.07
  -5  -4  -3 1840.42  172.58
  -5  -4  -3 1707.03  168.68
  -5  -4  -3 2100.99  310.87
  -6  -4  -3   61.39   19.80
  -6  -4  -3  170.58   37.00
  -6   4  -3  128.09   37.80
  -6   4  -3   93.49   26.40
  -7  -4  -3  255.47   31.90
  -7  -4  -3  207.88   40.20
  -7  -4  -3  203.98   33.10
  -7   4  -3  224.28   35.40
  -8  -4  -3  509.15   52.69
  -8   4  -3  485.45   54.79
   8   4   3  524.75   52.79
  -8   5   3  622.64   65.49
  -8   5   3  723.13   65.79
  -7  -5   3  170.38   39.90
  -7  -5   3  378.36  147.49
  -7  -5   3  144.99   27.80
   7  -5  -3   73.89  181.38
  -7   5   3  171.58  127.69
  -7   5   3  143.69   26.70
  -6  -5   3  120.99  148.39
   6  -5  -3   38.90   14.80
   6  -5  -3   75.69  104.19
  -6  -5   3   50.79   29.10
  -6   5   3   43.80   23.30
  -6   5   3   30.00   18.10
  -6   5   3   45.40   16.50
  -6   5   3   98.19  109.59
  -6   5   3   12.20   18.00
  -5  -5   3  711.23  223.48
  -5  -5   3  825.12   99.39
   5  -5  -3  906.11   79.89
  -5   5   3  760.42   82.59
  -5   5   3  807.62   84.39
  -5   5   3  851.61  209.88
  -5   5   3  853.61   84.79
   4  -5  -3 2779.62  225.08
  -4  -5   3 2592.44  248.58
  -4   5   3 2417.26  228.88
  -4   5   3 2399.96  228.38
   4   5  -3 2260.07  227.68
  -3  -5   3  203.38   35.80
  -3  -5   3  151.38   27.50
  -3  -5   3  134.39   26.90
   3  -5  -3  209.48   24.80
   3   5  -3  140.69   25.80
  -3   5   3   72.59   38.60
   3   5  -3  159.58   27.00
  -3   5   3  167.28   25.10
  -2  -5   3  518.95   63.79
  -2  -5   3  605.94   63.59
   2   5  -3  587.54   60.29
   2   5  -3  721.63   70.19
  -2   5   3  702.73   62.69
  -2   5   3  584.14   60.89
   2   5  -3  543.25   62.09
  -1  -5   3   40.20   15.40
  -1  -5   3   53.19   19.00
   1  -5  -3   48.50   11.60
   1   5  -3   53.89   16.80
   1   5  -3   51.49   14.90
   1   5  -3   62.09   19.10
  -1   5   3   42.00   13.40
  -1   5   3   71.59   17.30
   0  -5  -3 2250.57  177.68
   0  -5  -3 1795.12  182.88
   0  -5   3 1888.11  182.48
   0   5  -3 1846.32  181.68
   0   5   3 2060.69  190.68
   0   5  -3 2109.99  178.48
   0   5   3 1822.62  180.38
  -1  -5  -3  357.06   44.40
  -1  -5  -3  353.16   50.69
  -1  -5  -3  463.75   40.20
   1   5   3  323.17   40.80
  -1   5  -3  485.15   46.30
  -1   5  -3  382.46   41.20
  -1   5  -3  330.07   42.20
   1   5   3  394.56   44.60
  -2  -5  -3 1557.64  141.59
  -2  -5  -3 1542.35  136.19
  -2  -5  -3 1514.55  146.09
  -2   5  -3 1364.96  140.49
   2   5   3 1508.95  139.49
  -2   5  -3 1404.96  137.19
  -3  -5  -3 1841.42  166.98
  -3  -5  -3 1731.43  161.68
  -3   5  -3 1728.93  166.28
  -3   5  -3 1747.53  164.08
   3   5   3 1771.12  165.58
  -4  -5  -3   36.40   22.50
  -4  -5  -3   90.19   33.00
   4  -5   3   87.09  122.69
  -4  -5  -3   49.00   16.90
  -4  -5  -3   76.19   18.80
  -4   5  -3  173.88  135.29
  -4   5  -3   60.39   21.20
  -4   5  -3   61.09   23.80
  -5  -5  -3 2329.87  222.08
  -5  -5  -3 1980.80  204.98
   5  -5   3 2066.69  357.76
  -5  -5  -3 2327.07  328.97
  -6  -5  -3  486.85   57.19
  -6  -5  -3  518.55   62.29
  -6  -5  -3  373.96   49.40
  -6  -5  -3  431.06   50.19
  -7  -5  -3  575.14   57.49
  -7  -5  -3  498.45  128.19
   7  -5   3  560.94  129.59
  -7   5  -3  375.46   49.90
   8  -6  -3   31.00   47.30
  -7  -6   3   28.80   18.60
   7  -6  -3    7.60   72.29
  -7  -6   3   -2.70   92.19
  -7   6   3   55.29   13.10
   6  -6  -3  528.25   60.39
  -6  -6   3  557.94   71.09
  -6   6   3  534.65   60.49
  -6   6   3  575.24   61.29
  -6   6   3  675.83   70.09
   5  -6  -3  888.41   94.79
  -5   6   3  950.00   90.09
  -5   6   3  888.81   88.09
  -5   6   3  832.52   88.49
   4  -6  -3  332.67   34.40
  -4  -6   3  406.76  179.18
  -4  -6   3  194.58   34.30
  -4   6   3  265.97   48.50
   4   6  -3  178.08   33.10
  -4   6   3  243.98   32.20
  -4   6   3  280.67   35.00
  -3  -6   3  -62.49  157.28
   3  -6  -3   49.10   19.60
   3  -6  -3   59.29   16.40
  -3  -6   3   63.69   32.80
  -3  -6   3   54.79   22.00
  -3  -6   3   27.70   16.20
  -3   6   3   81.29   19.10
  -3   6   3   82.29   18.60
   3   6  -3   39.80   17.90
  -3   6   3   49.70   20.90
   2  -6  -3  467.95   46.00
  -2  -6   3  369.56   51.89
  -2   6   3  409.06   51.29
   2   6  -3  360.06   48.40
  -2   6   3  493.35   48.90
  -1  -6   3  202.68   43.90
  -1  -6   3  284.67   55.59
   1  -6  -3  296.27   52.29
   1  -6  -3  221.48   29.80
  -1  -6   3  217.58   34.00
  -1   6   3  206.88   41.60
  -1   6   3  185.08   31.90
  -1   6   3  187.88   37.40
   0  -6   3 2100.39  208.08
   0  -6   3 2200.58  226.18
   0  -6  -3 2473.05  202.28
   0   6   3 2417.06  206.38
   0   6   3 2274.17  208.78
   0   6   3 1962.70  204.58
  -1  -6  -3  801.02   76.39
  -1  -6  -3  815.12   81.19
   1  -6   3  797.32   88.39
  -1   6  -3  714.63   79.89
  -1   6  -3  790.02   87.09
   2  -6   3  163.48   29.90
  -2  -6  -3  168.48   29.60
  -2  -6  -3  133.89   27.30
  -2  -6  -3  156.78   24.50
  -2  -6  -3  178.98   41.40
   2  -6   3  147.59  151.88
  -2   6  -3  158.78   30.70
  -2   6  -3  129.29   28.90
  -3  -6  -3   63.99   19.90
   3  -6   3   19.00  113.99
  -3  -6  -3   92.79   21.20
  -3  -6  -3   46.90   26.60
  -3  -6  -3   56.79   18.10
  -3   6  -3   45.20   20.50
  -3   6  -3   47.30   20.00
   4  -6   3  544.45  186.88
  -4  -6  -3  259.47   33.90
  -4  -6  -3  231.38   40.20
  -4  -6  -3  198.98   37.80
  -4   6  -3  262.77   37.20
  -4   6  -3  211.48   40.30
  -5  -6  -3   91.19   21.00
  -5  -6  -3   68.49   92.09
  -5   6  -3   52.39   18.20
  -6  -6  -3  290.87   37.70
  -6  -6  -3  399.06   41.80
  -7  -6  -3  178.18   21.00
   7   6   3  123.99   19.40
   7  -7  -3   25.50   42.90
  -6  -7   3  221.48   34.70
  -6  -7   3  206.08   31.10
  -6   7   3  208.78   24.70
  -5  -7   3   23.00   20.00
   5  -7  -3   50.59   91.19
   5  -7  -3   53.19   19.10
  -5  -7   3   -3.20   92.49
  -5   7   3   32.60   11.10
   4  -7  -3  263.27   33.30
   4  -7  -3   19.20  105.29
  -4  -7   3  162.08   30.20
  -4   7   3  231.08   31.10
  -4   7   3  185.28   30.50
  -3  -7   3  217.58   35.30
  -3  -7   3  326.27   41.50
   3  -7  -3  293.77   56.39
  -3  -7   3  486.05  178.78
   3  -7  -3  269.97  146.09
   3   7  -3  234.68   36.90
  -3   7   3  288.17   34.10
  -2  -7   3  579.34   87.39
  -2  -7   3  675.53   72.89
   2   7  -3  621.64   70.99
   2   7  -3  866.61   75.59
  -2   7   3  744.93   71.39
  -1  -7   3  425.46   46.70
  -1  -7   3  299.07   47.60
   1  -7  -3  298.27   51.99
   1  -7  -3  211.68  134.09
   1  -7  -3  403.96   60.49
  -1  -7   3  352.26   61.79
   1   7  -3  345.37   43.80
  -1   7   3  330.47   40.40
  -1   7   3  298.17   53.99
   0  -7   3  123.59  141.59
   0  -7   3  186.08   31.90
   0  -7  -3  450.55  172.98
   0  -7   3  179.48   47.30
   0  -7   3  137.39   45.40
   0   7   3  135.19   25.60
   0   7  -3  190.88   37.60
   0   7   3  213.78   41.90
   0   7  -3  185.58   32.00
  -1  -7  -3  127.09   37.90
   1  -7   3   96.09   24.80
   1  -7   3  -31.00  114.29
  -1  -7  -3   27.50  103.19
   1   7   3   63.59   18.80
  -1   7  -3   53.79   19.90
  -1   7  -3   94.09   24.20
   2  -7   3   48.60  120.09
  -2  -7  -3  115.39   24.10
  -2  -7  -3  254.07  135.89
  -2  -7  -3  141.29   37.00
  -2   7  -3   65.89   22.50
  -3  -7  -3  329.27   41.30
  -3  -7  -3  246.58   44.60
  -3   7  -3  258.67   36.40
  -3   7  -3  261.87   39.70
  -4  -7  -3   61.29   85.99
   4  -7   3   27.10   81.39
  -4  -7  -3  144.49   29.80
  -4   7  -3  137.49   22.60
  -5  -7  -3   13.10   61.39
  -5  -7  -3   95.79   18.00
   5   7   3  124.39   29.50
  -6  -7  -3   86.19   57.89
  -6  -7  -3   69.29   14.70
   6  -7   3   19.20   42.50
  -5  -8   3  254.07   34.60
  -4  -8   3    2.10   11.40
   4  -8  -3  -19.40   60.09
  -4  -8   3   28.90   18.80
  -4   8   3   21.90    8.30
   3  -8  -3   27.60   81.89
  -3  -8   3  153.78   32.10
  -3  -8   3   19.50   99.99
  -3   8   3  117.69   17.50
  -2  -8   3  234.58   42.90
  -2  -8   3  230.48   35.90
  -1  -8   3   43.70   25.70
  -1  -8   3  -33.80   88.39
   1  -8  -3   24.40   76.79
   1   8  -3   74.49   16.20
   1   8  -3   45.30   17.80
   0  -8  -3  115.99   30.70
   0  -8  -3   25.30   81.79
   0  -8   3    5.80   91.29
   0   8  -3   81.59   20.20
   0   8   3   71.29   15.30
   0   8   3   67.69   19.50
  -1  -8  -3  234.28  124.59
  -1  -8  -3  332.37   50.39
  -1   8  -3  340.97   40.80
  -1   8  -3  434.26   45.70
  -2  -8  -3  236.18   37.30
  -2  -8  -3  112.59   91.99
   2   8   3  193.98   42.90
  -2   8  -3  215.28   27.30
   3  -8   3   49.30   68.19
  -3  -8  -3   34.00   15.50
   3   8   3   28.60   20.60
  -4  -8  -3   -3.50   46.40
   4  -8   3    7.70   58.39
  -4  -8  -3   43.60   15.20
  -4   8  -3   45.80   11.60
   4   8   3   29.10   15.70
   2  -9  -3   32.40   44.60
   1  -9  -3   -0.20   53.89
   0  -9  -3   10.30   49.50
   0   9  -3    6.50    5.60
  -1  -9  -3    5.40   41.70
  -1   9  -3   36.00    9.90
   1   9   3   60.49   22.10
 -10   0   4  285.17   35.30
 -10   0   4  388.46   42.10
  -9   0   4    7.10  100.59
  -9   0   4   44.00   17.50
  -9   0   4   53.79   18.70
  -9   0   4   71.69   19.20
  -9   0   4   57.29   22.70
  -8   0   4 1167.48  104.49
  -8   0   4 1186.08  254.27
  -8   0   4 1109.79  107.39
  -8   0   4 1104.49  107.99
  -8   0   4  992.70  106.59
  -7   0   4  593.74   60.49
  -7   0   4  613.74   63.89
  -6   0   4 2046.10  198.78
  -6   0   4 2230.88  202.38
  -6   0   4 2385.56  200.58
  -5   0   4  901.81   79.39
  -5   0   4  817.82   78.09
  -5   0   4  835.12   80.39
   4   0  -4 7895.91  651.83
  -4   0   4 6905.81  653.13
  -3   0   4  348.77   29.60
  -3   0   4  298.67   29.80
   1   0  -4  398.36   37.20
   1   0  -4  440.26   38.70
   1   0  -4  403.96   36.70
   0   0   4 3200.58  251.27
   0   0  -4 2738.93  252.47
   0   0  -4 2595.94  250.87
  -1   0  -4 3949.30  369.66
  -1   0  -4 4439.06  371.66
  -2   0  -4  139.79   19.40
  -2   0  -4  156.98   17.90
   2   0   4  155.88   17.30
   2   0   4  158.28   15.90
  -3   0  -4 2287.57  213.48
  -3   0  -4 2336.47  211.88
  -3   0  -4 2399.16  214.18
  -3   0  -4 2438.66  211.48
   3   0   4 2359.06  211.68
  -4   0  -4  142.39   20.90
  -4   0  -4  177.08   26.60
  -4   0  -4  133.19   17.70
  -4   0  -4  124.99   20.90
  -5   0  -4  316.67   48.90
  -5   0  -4  343.47   42.70
  -5   0  -4  370.36   38.10
  -5   0  -4  345.47   39.40
  -6   0  -4  449.16   59.49
  -6   0  -4  466.95   61.49
  -6   0  -4  488.35   57.29
  -6   0  -4  488.25   58.19
  -6   0  -4  554.54   53.59
  -7   0  -4   30.80   15.80
  -7   0  -4   23.50   23.10
  -7   0  -4   62.49   24.10
  -7   0  -4   50.19   21.70
  -8   0  -4 2021.90  186.48
  -9   0  -4    4.80   12.60
  -9   0  -4   29.40   69.19
  -9   0  -4    6.80    9.70
 -10  -1   4 1569.34  143.39
 -10  -1   4 1337.77  141.59
 -10   1   4 1847.42  149.59
  -9  -1   4  322.67   40.60
  -9  -1   4  347.07   48.30
  -9  -1   4  344.97   40.70
  -9  -1   4  345.57   50.19
  -9   1   4  388.16   46.40
  -9   1   4  382.36   49.10
  -9   1   4  346.17   41.90
  -8  -1   4  101.39   21.20
  -8  -1   4  481.65  247.68
  -8  -1   4  145.99   28.80
  -8  -1   4  101.49   26.40
  -8   1   4  107.99   23.00
  -8   1   4  140.29   27.10
  -8   1   4  163.08   29.80
  -8   1   4   64.69  209.28
  -8   1   4  121.59   22.40
  -7  -1   4 1082.29  107.19
  -7  -1   4 1049.30  104.49
  -7   1   4 1142.79  109.59
  -7   1   4 1109.19  108.59
  -7   1   4 1186.18  105.79
  -7   1   4 1121.09  108.39
  -6  -1   4  807.92   80.89
  -6  -1   4  778.12   82.79
  -6   1   4  995.90   85.19
  -6   1   4  889.91   81.99
  -6   1   4  853.11   84.59
  -5  -1   4  903.11   84.79
  -5  -1   4 1067.79   88.39
  -5  -1   4 1085.19   87.99
  -5  -1   4  823.32   82.79
  -5  -1   4  855.61   83.19
  -5   1   4  896.11   83.79
  -5   1   4  760.92   82.29
  -5   1   4  929.01   86.09
   5   1  -4  854.11   85.29
  -4  -1   4 1745.43  158.08
   4  -1  -4 1824.62  157.48
  -4   1   4 1867.81  159.28
  -4   1   4 1710.33  157.48
  -4   1   4 1770.62  160.48
   4   1  -4 1734.43  159.88
  -3  -1   4  341.67   34.10
   3  -1  -4  368.36   32.90
   3  -1  -4  420.06   34.30
  -3   1   4  319.97   34.20
  -3   1   4  401.46   35.90
   3   1  -4  374.86   34.80
   3   1  -4  361.56   36.00
   2  -1  -4 1894.41  153.28
  -2  -1   4 1765.62  152.68
   2   1  -4 1738.63  154.48
   2   1  -4 1517.45  152.88
  -1  -1   4 2280.87  202.98
   1  -1  -4 2448.46  202.88
   1  -1  -4 2573.74  204.18
  -1  -1   4 2595.04  202.58
   1   1  -4 1953.30  202.38
  -1   1   4 2208.48  203.28
   1   1  -4 2014.10  203.58
   0  -1  -4 1066.39  100.19
   0  -1  -4 1210.98   98.49
   0  -1  -4  993.90   98.09
   0  -1   4 1090.69   99.09
   0   1  -4 1258.57   99.99
   0   1   4 1010.30   98.69
  -1  -1  -4  242.68   28.10
  -1  -1  -4  264.87   26.10
   1  -1   4  274.97   26.70
  -1   1  -4  254.37   26.40
   1   1   4  287.27   26.00
  -2  -1  -4 6702.13  614.94
  -2  -1  -4 6278.27  615.44
  -2  -1  -4 7310.47  613.44
  -2  -1  -4 6985.60  613.64
   2  -1   4 6994.00  614.04
  -2   1  -4 7508.35  615.14
   2   1   4 7350.46  612.84
  -2   1  -4 6531.55  613.34
  -3  -1  -4 1008.40  101.39
  -3  -1  -4  950.10   99.89
  -3  -1  -4 1089.79   98.09
  -3  -1  -4 1083.49   99.09
   3  -1   4 1129.59   99.79
  -3   1  -4 1150.28   99.69
  -3   1  -4 1046.00   99.79
  -3   1  -4  994.20   99.69
  -3   1  -4 1166.08  100.59
  -4  -1  -4 1342.07  133.19
  -4  -1  -4 1481.75  132.29
  -4  -1  -4 1395.76  130.79
  -4  -1  -4 1565.54  139.49
  -4   1  -4 1241.08  132.49
  -4   1  -4 1535.85  134.69
  -4   1  -4 1373.16  130.89
  -4   1  -4 1516.25  130.59
  -5  -1  -4 1729.63  169.08
  -5  -1  -4 1787.92  167.78
  -5  -1  -4 1906.11  166.58
  -5  -1  -4 1716.63  172.48
  -5   1  -4 1829.42  172.68
  -5   1  -4 1790.92  166.88
  -5   1  -4 1955.40  166.28
  -5   1  -4 1741.83  169.08
  -6  -1  -4 2009.70  210.28
  -6  -1  -4 2339.27  210.68
  -6  -1  -4 2374.16  205.98
  -6  -1  -4 2171.08  208.98
  -6   1  -4 1957.60  346.07
   6   1   4 2460.75  208.58
  -6   1  -4 2259.57  208.98
  -6   1  -4 2461.35  205.98
  -6   1  -4 2060.69  211.18
  -6   1  -4 2224.58  209.88
  -7  -1  -4 1870.21  187.78
  -7  -1  -4 1917.81  176.58
  -7  -1  -4 1852.81  181.78
  -7   1  -4 2007.70  176.58
   7   1   4 2010.90  187.28
  -7   1  -4 1847.12  187.78
  -7   1  -4 1850.71  182.08
  -7   1  -4 1857.01  181.28
  -8  -1  -4  923.41   84.49
  -8  -1  -4  728.93   92.09
  -8  -1  -4  924.71   93.49
  -8   1  -4 1036.10   94.39
  -8   1  -4  811.92  179.48
  -8   1  -4  727.63   90.69
  -9  -1  -4  147.19  126.29
  -9  -1  -4  233.48   35.60
  -9   1  -4  295.37   36.00
  -9   1  -4  312.37  111.09
  -9   1  -4  322.07   32.60
 -10  -2   4  481.75   52.19
 -10   2   4  580.54   53.89
   9  -2  -4   87.79   16.60
  -9  -2   4   70.49   22.00
  -9  -2   4   77.59   18.20
  -9  -2   4  -50.19  108.19
  -9   2   4   76.29   90.89
  -9   2   4  125.09   27.90
  -9   2   4   45.00   15.70
  -9   2   4   68.59   16.90
  -9   2   4  101.79   19.80
  -8  -2   4  412.66   57.89
  -8  -2   4  479.85   61.19
  -8   2   4  590.94   59.39
  -8   2   4  486.25   54.39
  -8   2   4  522.95   60.29
  -8   2   4  612.44   60.99
  -7  -2   4  577.24   62.39
  -7  -2   4  573.34   65.29
  -7  -2   4  379.16  194.98
  -7   2   4  711.63   64.79
  -7   2   4  663.63   68.19
  -7   2   4  685.83   67.69
  -7   2   4  665.33   68.59
  -6  -2   4   28.60   30.30
  -6  -2   4   48.60   17.00
  -6  -2   4   37.30   16.00
  -6  -2   4   21.10   16.70
  -6  -2   4   50.99   12.70
  -6   2   4   52.69   16.40
   6   2  -4   48.00   19.10
   6   2  -4   47.10   26.50
  -6   2   4   51.09   11.20
  -6   2   4   80.79   18.80
  -5  -2   4  509.65   49.10
  -5  -2   4  514.35   53.09
  -5  -2   4  505.25   48.40
  -5  -2   4  470.95   49.40
  -5   2   4  531.55   51.29
   5   2  -4  391.36   53.69
   5   2  -4  514.25   50.59
  -5   2   4  537.65   49.20
  -4  -2   4  877.31   79.59
  -4  -2   4  962.20   83.29
  -4  -2   4  773.92   78.89
  -4  -2   4  800.92   79.99
  -4   2   4  973.30   80.39
  -4   2   4  937.31   81.89
   4   2  -4  847.82   80.19
   4   2  -4  798.42   81.39
  -3  -2   4 2249.57  183.48
   3  -2  -4 1969.10  180.18
   3   2  -4 1827.02  181.88
   3   2  -4 2103.29  180.58
  -3   2   4 1992.50  181.48
   2  -2  -4 9999.00  812.82
  -2   2   4 9093.09  813.32
   2   2  -4 9126.89  814.22
   2   2  -4 8674.53  812.42
  -2   2   4 9317.07  811.42
   1  -2  -4 6200.18  565.04
  -1  -2   4 6049.79  564.44
   1  -2  -4 6964.80  564.64
   1   2  -4 7033.60  566.24
   1   2  -4 6074.09  564.24
  -1   2   4 6351.36  563.54
  -1   2   4 6233.98  565.24
   0  -2  -4 7452.75  613.94
   0  -2   4 7081.19  614.84
   0  -2  -4 6270.77  615.44
   0   2  -4 6708.93  613.84
   0   2   4 6657.33  614.64
   0   2   4 6901.31  613.74
   0   2  -4 7757.42  614.14
  -1  -2  -4 5485.75  504.45
  -1  -2  -4 4850.01  506.25
   1  -2   4 5767.12  505.55
  -1  -2  -4 5753.62  503.65
   1   2   4 5581.64  504.65
  -1   2  -4 6311.57  504.35
  -1   2  -4 6596.94  505.95
  -1   2  -4 5408.66  504.15
  -2  -2  -4 3155.08  250.07
  -2  -2  -4 2660.83  254.07
  -2  -2  -4 2736.23  251.47
   2  -2   4 2601.74  252.07
  -2   2  -4 2669.43  250.87
  -2   2  -4 2684.93  251.97
  -2   2  -4 3192.08  250.87
  -3  -2  -4   59.29   15.10
  -3  -2  -4   50.79   16.70
  -3  -2  -4   32.00   12.50
  -3  -2  -4   57.89   10.80
  -3   2  -4   65.49   15.30
  -3   2  -4   39.60   13.40
  -3   2  -4   55.89   12.70
  -4  -2  -4  479.35   49.20
  -4  -2  -4  435.86   45.60
  -4  -2  -4  417.56   53.29
  -4  -2  -4  436.36   48.50
  -4   2  -4  439.96   48.50
  -4   2  -4  423.36   52.39
  -4   2  -4  448.26   46.80
  -5  -2  -4  509.35   71.69
  -5  -2  -4  563.54   63.29
  -5  -2  -4  681.03   62.39
  -5  -2  -4  538.95   57.79
  -5   2  -4  540.05   57.59
  -5   2  -4  536.35   60.89
  -6  -2  -4  901.91   79.39
  -6  -2  -4  647.14   79.59
  -6  -2  -4  770.92   76.39
  -6  -2  -4  937.11  102.69
  -6  -2  -4  707.53   79.59
  -6   2  -4  716.83   82.89
  -6   2  -4  587.34   91.89
  -6   2  -4  790.02   81.69
  -6   2  -4  767.62   75.49
  -7  -2  -4  109.19   32.50
  -7  -2  -4  168.88   29.50
  -7  -2  -4  193.48   35.30
  -7  -2  -4  198.18   35.10
  -7  -2  -4  232.88   31.20
  -7   2  -4  260.77   40.50
  -7   2  -4  210.78   36.30
  -7   2  -4  214.38   30.40
   7   2   4  190.48   30.20
  -7   2  -4  220.78   36.40
  -8  -2  -4  804.02  170.28
  -8  -2  -4  698.63   73.39
  -8  -2  -4  710.53   72.89
  -8  -2  -4  768.22   82.69
   8   2   4  696.93   73.59
  -8   2  -4  717.03   72.59
  -8   2  -4  617.24  165.98
  -8   2  -4  715.13   75.09
  -9  -2  -4  283.97  104.19
  -9  -2  -4  358.86   38.20
  10  -3  -4    1.00   41.50
 -10   3   4   28.40   50.69
 -10   3   4   11.10    6.70
  -9   3   4  284.17  120.19
   8  -3  -4  274.47   43.10
  -8   3   4  325.07   46.60
  -8   3   4  413.16   46.20
  -8   3   4  372.76   43.30
  -8   3   4  271.67   46.40
  -8   3   4  488.65   56.89
  -7  -3   4   81.99   24.10
   7  -3  -4  120.59   19.50
  -7  -3   4  148.89  148.59
  -7   3   4  327.17  155.28
  -7   3   4   89.99   23.60
  -7   3   4  143.99   25.80
  -7   3   4  129.99   26.70
  -7   3   4   71.99   23.00
  -7   3   4  140.99   22.20
  -7   3   4  130.79   26.30
   6  -3  -4  963.70   95.59
  -6   3   4 1033.80   97.49
  -6   3   4 1086.09  100.39
   5  -3  -4  404.46   37.80
  -5  -3   4  281.37   43.70
  -5  -3   4  382.56   47.70
  -5   3   4  383.96   41.60
  -5   3   4  423.96   42.40
   5   3  -4  367.76   45.60
   5   3  -4  349.67   42.30
  -5   3   4  385.86   38.60
  -4  -3   4  896.11   92.79
   4  -3  -4  979.10   88.59
  -4  -3   4  918.91   93.29
  -4   3   4  987.10   89.29
  -4   3   4 1123.59   92.79
   4   3  -4  840.02   91.89
  -4   3   4  992.60   88.79
   4   3  -4  914.61   89.89
  -4   3   4  997.70   90.49
  -3  -3   4 1419.86  136.99
  -3  -3   4 1373.16  135.69
   3  -3  -4 1557.54  132.49
  -3   3   4 1441.56  136.99
  -3   3   4 1609.94  133.89
   3   3  -4 1437.26  133.19
   3   3  -4 1284.07  134.79
  -3   3   4 1480.25  132.79
  -3   3   4 1622.24  132.29
   2  -3  -4 5651.53  461.95
   2  -3  -4 5608.24  462.95
   2   3  -4 4869.11  464.95
  -2   3   4 4729.63  464.15
  -2   3   4 5747.32  462.75
   2   3  -4 4855.31  463.05
   1  -3  -4 1149.29   89.69
   1  -3  -4  865.11   89.49
   1  -3  -4  893.51   90.19
  -1   3   4  929.11   90.99
   1   3  -4 1002.90   91.59
  -1   3   4 1156.08   90.79
   1   3  -4  921.71   89.39
   0  -3   4  897.71   84.29
   0  -3  -4  893.31   82.89
   0  -3  -4  846.82   85.29
   0   3  -4  893.01   83.09
   0   3   4  847.82   84.49
   0   3   4  958.50   83.49
   0   3  -4 1050.49   85.29
  -1  -3  -4 2075.89  165.88
  -1  -3  -4 1637.04  165.28
  -1  -3  -4 1911.51  163.38
   1  -3   4 1565.44  163.58
  -1  -3  -4 1925.61  162.38
   1   3   4 1803.42  162.78
  -1   3  -4 1789.72  162.28
  -1   3  -4 1788.82  162.28
  -2  -3  -4 1722.53  150.68
  -2  -3  -4 1537.15  153.68
  -2  -3  -4 1435.86  150.58
  -2  -3  -4 1665.63  149.49
  -2   3  -4 1876.01  151.48
  -2   3  -4 1593.64  149.69
   2   3   4 1732.53  150.48
  -2   3  -4 1673.63  149.59
  -3  -3  -4  880.01   87.89
  -3  -3  -4  935.61   82.19
  -3  -3  -4  921.31   84.29
  -3  -3  -4  832.42   83.69
  -3   3  -4  773.42   83.89
  -3   3  -4  855.71   82.39
  -3   3  -4  896.11   84.99
  -4  -3  -4  808.32   77.49
  -4  -3  -4  688.03   74.99
  -4  -3  -4  694.93   72.39
  -4  -3  -4  862.81   77.09
  -4  -3  -4  696.73   84.99
  -4   3  -4  713.23   74.19
  -4   3  -4  777.62   72.09
  -4   3  -4  696.73   76.49
  -5  -3  -4  200.78   37.20
  -5  -3  -4  183.28   35.00
  -5  -3  -4  174.48   26.90
  -5  -3  -4  203.28   37.00
  -5  -3  -4  225.78   29.90
  -5   3  -4  154.98   31.10
  -5   3  -4  180.68   31.90
  -5   3  -4  184.68   26.90
  -6  -3  -4  202.78   28.40
  -6  -3  -4  136.09   32.40
  -6  -3  -4  167.88   26.50
  -6  -3  -4  179.48   34.70
  -6   3  -4  139.49   32.40
  -6   3  -4  112.79   29.40
  -6   3  -4  187.68   28.40
  -6   3  -4  188.88  151.58
  -6   3  -4  193.38   35.80
  -7  -3  -4  363.76   54.09
  -7  -3  -4  338.57   43.70
  -7  -3  -4  329.07   39.80
  -7  -3  -4  376.36   49.99
  -7   3  -4  272.47   54.79
   7   3   4  297.47   39.00
  -7   3  -4  335.47   44.80
  -7   3  -4  392.26   46.60
  -7   3  -4  327.17   53.59
  -8   3  -4  171.38   27.30
   8   3   4  180.98   27.00
  -9  -3  -4    3.50   42.00
  -9  -3  -4   21.20    8.90
  -9   3  -4   17.30    9.20
  -9   3  -4  -20.90   36.50
  -9   4   4  464.85   47.30
   8  -4  -4  416.76   44.70
  -8   4   4  368.26   45.90
  -8   4   4  565.84  154.78
  -8   4   4  460.75   47.60
  -8   4   4  424.56   50.49
  -7  -4   4  970.70  224.08
   7  -4  -4  813.32   81.29
  -7   4   4  839.22   84.49
  -7   4   4  882.01   83.69
  -7   4   4  845.82   87.19
  -7   4   4  847.82   85.99
  -7   4   4  819.52   85.99
  -6  -4   4   45.30   19.80
   6  -4  -4   60.89   14.70
  -6  -4   4   70.39   37.00
  -6  -4   4    9.80  171.38
  -6   4   4   54.69   17.90
  -6   4   4   60.99   17.50
  -6   4   4   59.89   20.20
  -6   4   4   35.40   14.30
  -6   4   4   79.99   23.10
  -6   4   4   80.49   23.20
   5  -4  -4  953.90   88.09
  -5   4   4  979.30   92.19
  -5   4   4  874.31   90.19
  -5   4   4  932.61   88.59
   4  -4  -4  921.91   82.09
  -4   4   4  834.12   83.49
  -4   4   4  895.31   85.69
   4   4  -4  812.12   84.39
  -4   4   4  906.11   82.69
  -3  -4   4  342.57   46.50
   3  -4  -4  497.85   42.20
  -3  -4   4  379.06   47.00
   3   4  -4  420.86   44.20
   3   4  -4  409.96   47.40
  -3   4   4  446.46   43.20
  -3   4   4  462.15   45.60
  -2  -4   4 5622.64  545.65
   2  -4  -4 6596.44  541.15
   2   4  -4 5969.90  541.75
  -2   4   4 6484.35  541.05
  -2   4   4 6682.03  541.75
  -2   4   4 5593.44  543.25
   2   4  -4 5929.01  544.15
   1  -4  -4  914.21   77.89
   1  -4  -4  792.32   79.39
  -1  -4   4  769.62   81.79
   1  -4  -4  834.92   80.59
   1   4  -4  865.11   80.89
   1   4  -4  880.01   78.39
  -1   4   4  753.82   79.29
  -1   4   4  923.11   78.89
   0  -4   4   54.79   16.00
   0  -4  -4   65.59   16.80
   0  -4  -4   64.69   11.20
   0   4  -4   40.60   14.70
   0   4  -4   68.69   14.50
   0   4  -4   53.69   10.40
   0   4   4   63.69   14.20
  -1  -4  -4  850.71   84.59
  -1  -4  -4  936.51   81.49
  -1  -4  -4  936.01   78.49
   1  -4   4  678.13   82.29
  -1   4  -4 1000.50   81.39
   1   4   4  928.51   80.39
   1   4   4  757.02   78.69
  -1   4  -4  711.63   81.79
  -1   4  -4  820.22   78.69
  -2  -4  -4 3894.81  325.47
  -2  -4  -4 3476.45  326.27
  -2  -4  -4 3503.05  331.47
  -2   4  -4 3267.97  328.37
   2   4   4 4026.30  327.17
  -2   4  -4 3745.43  325.97
  -3  -4  -4  968.70   90.09
  -3  -4  -4  856.91   84.69
  -3  -4  -4  922.21   89.89
   3   4   4  892.01   88.39
  -3   4  -4  853.01   90.09
  -3   4  -4  887.11   86.99
  -4  -4  -4  514.35   55.69
  -4  -4  -4  613.14   65.09
  -4  -4  -4  572.94   59.69
  -4   4  -4  468.65   59.29
   4   4   4  545.25   62.09
  -5  -4  -4 1073.99  231.98
  -5  -4  -4 1102.39  114.29
  -5  -4  -4 1379.56  116.29
  -5  -4  -4 1108.89  111.89
  -5   4  -4 1097.29  116.79
  -6  -4  -4   30.20   15.80
  -6  -4  -4   65.79   21.00
  -6  -4  -4   28.40   95.59
  -6  -4  -4   30.90   13.90
  -6   4  -4  -45.40  108.59
  -6   4  -4   27.50   19.60
  -7  -4  -4  356.16   45.60
  -7  -4  -4  440.56   47.40
  -7  -4  -4  398.16   47.10
  -7   4  -4  331.27   46.90
   7   4   4  463.85   47.90
  -8  -4  -4  374.46   37.30
  -8  -4  -4  323.57   96.29
  -8  -4  -4  398.46   38.50
  -8   4  -4  309.57   38.00
   8   4   4  307.37   37.30
  -8  -5   4  361.06   41.80
  -7  -5   4 1002.00   99.09
  -7  -5   4  741.03   97.49
   7  -5  -4  938.31   87.69
  -7   5   4 1005.70   99.49
  -7   5   4  925.91   91.99
  -7   5   4  895.81   91.49
  -6  -5   4  296.17   44.10
  -6  -5   4  176.38  150.68
  -6  -5   4  263.47   52.69
   6  -5  -4  397.86   39.70
  -6   5   4  356.36   43.70
  -6   5   4  384.76   56.29
  -6   5   4  388.96   52.29
  -6   5   4  387.96   42.20
   5  -5  -4  195.98   27.00
  -5  -5   4  146.09  221.18
  -5  -5   4  116.89   26.90
  -5  -5   4  197.18   43.40
  -5  -5   4  123.09   28.60
  -5   5   4  181.68   31.60
   5   5  -4   86.19   24.80
  -5   5   4  134.79   24.60
  -5   5   4  161.88   27.50
  -4  -5   4  933.81  109.19
   4  -5  -4  981.30   88.89
   4  -5  -4  967.40   84.59
  -4  -5   4  719.63   88.99
  -4   5   4  801.82   87.29
  -4   5   4  952.20   89.29
  -3  -5   4  207.98   34.50
  -3  -5   4  267.47   36.40
   3   5  -4  242.88   35.50
   3   5  -4  210.98   33.60
  -3   5   4  304.67   33.10
   2  -5  -4  638.34   53.89
  -2  -5   4  440.16   59.39
  -2  -5   4  563.14   60.39
  -2   5   4  587.04   56.99
   2   5  -4  481.55   58.39
   2   5  -4  569.04   56.29
   2   5  -4  516.15   60.29
  -1  -5   4  964.30   98.79
   1  -5  -4 1000.30   92.49
   1   5  -4 1000.20   93.79
  -1   5   4  958.10   94.99
   1   5  -4 1054.59   97.89
   1   5  -4  843.92   96.99
  -1   5   4 1176.88   95.39
   0  -5  -4 2037.20  158.58
   0  -5   4 1588.94  163.28
   0  -5  -4 1920.11  166.98
   0   5  -4 1791.22  158.88
   0   5  -4 1586.04  162.58
   0   5   4 1568.94  159.28
  -1  -5  -4  318.17   49.60
  -1  -5  -4  358.16   34.80
   1  -5   4  296.77   44.90
   1   5   4  376.06   42.20
   1   5   4  252.87   34.70
  -1   5  -4  312.07   36.60
  -1   5  -4  399.66   45.90
  -1   5  -4  292.37   38.00
  -2  -5  -4  271.07   35.20
  -2  -5  -4  250.57   30.70
  -2   5  -4  235.08   36.40
   2   5   4  304.47   43.90
   3  -5   4 1572.44  163.48
  -3  -5  -4 1723.63  156.78
  -3  -5  -4 1569.34  159.28
  -3  -5  -4 1967.00  162.78
  -3   5  -4 1704.93  162.88
  -3   5  -4 1677.53  161.28
  -4  -5  -4  495.45   50.19
  -4  -5  -4  370.96   45.30
  -4  -5  -4  351.56   49.20
  -4   5  -4  408.56   52.89
  -4   5  -4  417.36   52.19
  -5  -5  -4 1007.80  200.68
   5  -5   4  608.34  181.18
  -5  -5  -4  847.52   84.99
  -5  -5  -4  810.42   81.09
  -6  -5  -4  162.28   25.70
  -6  -5  -4   98.89   22.90
   6  -5   4   -9.00   72.49
  -6   5  -4  -26.30   83.29
  -7  -5  -4  193.18   27.50
   8  -5   4   10.90   34.70
  -8  -5  -4  -12.90   54.59
   8  -6  -4   57.89   12.30
   8  -6  -4    9.30   37.80
  -8   6   4   59.09   13.70
   7  -6  -4   20.10   66.79
  -7  -6   4   41.20   16.50
  -6  -6   4   54.89   26.30
   6  -6  -4   57.69   20.20
   6  -6  -4   39.50  127.69
  -6   6   4   29.10   13.60
  -6   6   4   70.59   19.30
  -6   6   4   62.79   24.20
  -5  -6   4   49.99   26.80
  -5  -6   4   38.00   16.90
   5  -6  -4    0.90   85.09
   5  -6  -4   73.49   17.40
  -5   6   4   85.19   21.20
  -5   6   4   39.20   13.80
  -5   6   4   63.59   18.20
  -4  -6   4  345.47   44.10
  -4  -6   4  309.67   48.80
  -4  -6   4  232.98   63.69
  -4   6   4  421.66   45.80
   4   6  -4  286.37   41.30
   3  -6  -4  871.01   80.19
  -3  -6   4  781.42   83.49
   3  -6  -4  877.41   82.29
  -3  -6   4  754.72   83.79
  -3  -6   4  678.53   83.19
  -3   6   4  876.71   81.29
  -3   6   4  798.52   80.89
  -3   6   4  869.51   81.29
   3   6  -4  657.33   80.29
   2  -6  -4   80.69   53.69
   2  -6  -4   64.69   20.70
  -2  -6   4   89.19   39.50
  -2  -6   4   54.39   21.80
   2  -6  -4   49.90   15.10
  -2  -6   4   96.89   23.70
  -2  -6   4   54.09   21.00
   2   6  -4   39.00   18.50
  -2   6   4   75.89   20.20
  -2   6   4   77.49   20.60
  -2   6   4   48.90   16.30
  -2   6   4  184.48  101.59
   1  -6  -4   85.49  125.19
   1  -6  -4   26.60   12.50
  -1  -6   4   24.70   21.40
  -1  -6   4   38.90   35.90
  -1  -6   4   39.80   20.00
  -1   6   4   37.50   14.50
  -1   6   4   89.89   24.70
   1   6  -4   29.80   15.60
   0  -6   4  771.32  105.09
   0  -6   4  550.84   77.79
   0  -6   4  632.44   78.79
   0  -6  -4  950.50  203.08
   0  -6  -4  840.22   69.09
   0   6  -4  673.63   74.29
   0   6   4  648.74   70.49
   0   6   4  723.13   71.19
  -1  -6  -4   78.69   20.30
   1  -6   4   40.30   19.60
  -1  -6  -4   75.49   17.20
  -1  -6  -4  201.78  129.09
   1  -6   4   87.59  141.79
  -1  -6  -4   87.59   22.70
  -1  -6  -4   99.89   34.70
  -1   6  -4   50.09   20.70
  -1   6  -4   81.59   24.60
   2  -6   4  268.57  169.38
   2  -6   4  301.37   45.50
  -2  -6  -4  380.06   44.00
  -2  -6  -4  378.76  176.78
  -2  -6  -4  325.77   51.49
  -2  -6  -4  298.47   42.70
  -2   6  -4  295.77   43.20
  -2   6  -4  322.87   45.50
  -3  -6  -4  497.35  185.18
  -3  -6  -4  300.17   41.10
  -3  -6  -4  229.78   35.90
  -3   6  -4  239.58   39.00
  -4  -6  -4  290.77  136.19
  -4  -6  -4  162.98   30.50
  -4  -6  -4  213.78   30.20
   4  -6   4  254.67  143.39
  -4   6  -4  141.19   33.40
  -4   6  -4  195.68   31.30
  -5  -6  -4  168.88   42.40
   5  -6   4   20.20   85.89
  -5  -6  -4  158.38   27.20
  -5  -6  -4   27.20   83.29
  -5   6  -4  164.68   25.10
  -7  -6  -4    5.70    9.20
  -7  -6  -4   11.60   36.30
   7   6   4   -3.80    8.60
   7  -7  -4   21.30   47.40
  -6  -7   4  153.88   24.10
   5  -7  -4   79.29   23.80
  -5  -7   4   69.49   27.00
   5  -7  -4   35.80   79.69
  -5   7   4   81.29   15.60
  -5   7   4  113.49   22.80
   4  -7  -4   90.19   20.20
  -4  -7   4   37.30   25.10
  -4  -7   4   53.69   23.90
  -4  -7   4   49.50   23.60
   4   7  -4   36.10   18.50
  -4   7   4   45.50   15.90
  -4   7   4   81.79   18.70
  -3  -7   4   43.60   29.00
  -3  -7   4   50.89   20.20
   3  -7  -4   27.60   84.29
   3  -7  -4   62.29   25.10
  -3  -7   4   34.90   16.70
  -3   7   4   47.70   14.30
  -3   7   4   56.89   18.10
   3   7  -4   44.60   20.20
   3   7  -4   70.29   20.40
  -2  -7   4  341.37   44.60
   2  -7  -4  341.47   43.90
  -2  -7   4  443.96   65.39
  -2  -7   4  269.87   45.00
  -2   7   4  346.37   40.30
  -2   7   4  459.65   89.19
   2   7  -4  324.37   44.80
   2   7  -4  305.87   42.60
  -2   7   4  351.16   42.00
   1  -7  -4  194.78   31.00
   1  -7  -4  197.88   43.70
  -1  -7   4   74.79  135.39
   1  -7  -4   27.50   97.99
  -1  -7   4  141.39   27.10
  -1  -7   4  153.68   33.50
   1   7  -4  170.58   29.30
  -1   7   4  122.89   23.80
   1   7  -4  127.89   27.20
  -1   7   4  151.18   26.30
   0  -7   4  137.39   46.90
   0  -7   4  175.28   30.80
   0  -7  -4  144.89   25.80
   0  -7   4   39.10  127.89
   0  -7   4  138.19   32.80
   0   7  -4  179.28   30.30
   0   7  -4  174.18   30.60
   0   7   4  149.39   25.30
   0   7   4  166.78   28.80
  -1  -7  -4    5.20   21.10
   1  -7   4   25.70   17.90
  -1  -7  -4   25.50   17.50
  -1  -7  -4  119.49  116.79
   1  -7   4   91.19  133.09
  -1   7  -4   41.50   18.40
  -1   7  -4   35.40   17.70
   1   7   4   47.40   16.90
  -2  -7  -4  414.36   43.90
  -2  -7  -4  436.56  161.88
  -2   7  -4  312.37   46.90
  -2   7  -4  297.57   42.70
  -3  -7  -4  464.65   46.10
  -3  -7  -4  388.66   47.10
  -3   7  -4  322.67   50.59
  -3   7  -4  351.06   47.40
  -4  -7  -4  305.67   33.80
  -4   7  -4  211.18   31.90
  -4   7  -4  350.46   43.50
  -5  -7  -4  180.58   23.50
  -5  -7  -4  208.28   84.79
  -5  -8   4    4.50   11.00
  -5  -8   4    0.60   11.80
   5  -8  -4   19.10   43.70
  -5   8   4    0.10    4.10
  -4  -8   4  208.38   34.00
  -4  -8   4  357.76   45.30
  -4   8   4  291.57   30.40
   3  -8  -4   45.70   75.29
  -3  -8   4  123.09   26.90
   3   8  -4  118.19   19.40
  -3   8   4  173.38   21.40
  -2  -8   4  582.64   79.69
   2   8  -4  772.72   71.59
   2   8  -4  691.03   66.49
   1  -8  -4   21.70   72.79
  -1  -8   4  153.08   49.70
  -1   8   4  153.58   25.00
   1   8  -4  136.99   25.80
   1   8  -4  110.89   21.60
   0  -8  -4   -1.10   74.99
   0   8   4   26.70   22.40
   0   8  -4   23.90   12.00
   0   8  -4   41.80   19.60
  -1  -8  -4  109.59   28.00
  -1  -8  -4   41.30   73.89
   1   8   4  169.38   43.70
  -1   8  -4  107.19   25.30
  -2  -8  -4  319.07   46.00
   2   8   4  298.77   51.69
  -2   8  -4  251.77   33.10
  -3  -8  -4  587.94   59.89
  -3   8  -4  428.86   49.80
   3   8   4  495.85   62.19
  -4   8  -4  102.79   13.80
   1  -9  -4   -7.30   39.60
   0  -9  -4   -2.40   65.29
 -10   0   5 1492.15  196.58
 -10   0   5 1516.15  127.89
 -10   0   5 1169.18  125.99
  -9   0   5  113.59   22.50
  -9   0   5   84.39   24.30
  -9   0   5   90.09   21.10
  -9   0   5   16.50  186.98
  -9   0   5  127.19   30.50
  -8   0   5   52.59  197.88
  -8   0   5   56.69   20.40
  -8   0   5   61.69   15.60
  -8   0   5   67.59   21.50
  -8   0   5   55.89   18.70
  -7   0   5  562.34   68.69
  -7   0   5  585.24   63.79
  -7   0   5  611.64   59.89
  -7   0   5  622.94   62.99
  -6   0   5 1227.98  110.89
  -6   0   5 1167.78  112.69
  -5   0   5 2098.09  197.28
  -5   0   5 2272.87  196.08
  -4   0   5 1133.19   95.79
  -4   0   5  944.21   93.79
  -4   0   5 1097.49   97.09
  -3   0   5 2016.50  186.78
  -3   0   5 1963.80  188.68
   3   0  -5 2364.56  186.98
   0   0  -5   -2.40    3.30
   0   0   5    2.10    2.50
   0   0   5    8.70    2.90
   1   0   5 1776.42  142.19
  -1   0  -5 1368.06  143.19
  -1   0  -5 1596.54  141.69
   2   0   5 7269.67  564.34
  -2   0  -5 6226.38  564.84
  -2   0  -5 6091.29  567.44
   2   0   5 6652.73  565.54
  -2   0  -5 5752.62  564.84
  -3   0  -5 2491.65  220.48
  -3   0  -5 2417.16  223.88
  -3   0  -5 2469.95  223.28
  -3   0  -5 2465.75  221.08
  -4   0  -5 1266.47  129.89
  -4   0  -5 1390.76  126.39
  -4   0  -5 1386.56  125.49
  -4   0  -5 1387.76  128.69
   5   0   5  640.64   81.39
  -5   0  -5  505.55   74.19
  -5   0  -5  687.23   67.99
  -5   0  -5  684.53   65.19
  -5   0  -5  682.33   81.09
   6   0   5  430.06   61.39
  -6   0  -5  387.46   54.59
  -6   0  -5  435.86   56.59
  -6   0  -5  476.35   49.80
  -6   0  -5  814.02  241.08
  -7   0  -5  160.48   29.10
  -7   0  -5  222.38   34.70
  -7   0  -5  356.46  164.78
  -7   0  -5  220.58   40.60
  -8   0  -5  177.28   38.30
  -8   0  -5  159.08   27.60
  -8   0  -5  144.49   27.80
  -8   0  -5  172.28   28.70
  -9   0  -5   57.59   57.79
  -9   0  -5   53.99   12.20
 -10  -1   5   95.89   17.20
 -10  -1   5  100.39   17.70
 -10   1   5   94.09   18.70
 -10   1   5  102.69  123.89
 -10   1   5  114.59   20.70
  -9  -1   5  296.07   40.00
  -9  -1   5  262.57   38.60
  -9  -1   5  268.67   37.00
  -9  -1   5  375.66   56.39
  -9   1   5  400.56   49.20
  -9   1   5  357.66   39.60
  -9   1   5  325.47   45.20
  -8  -1   5  345.07   40.00
  -8  -1   5  415.36   64.09
  -8  -1   5  368.36   44.90
  -8   1   5  399.66   45.70
  -8   1   5  159.78  154.58
  -8   1   5  434.86   58.89
  -8   1   5  282.17   45.50
  -8   1   5  362.06   40.60
  -7  -1   5   97.99   23.30
  -7  -1   5  105.89   28.40
  -7  -1   5   82.19   16.60
  -7  -1   5   88.59  212.38
  -7  -1   5   87.79   19.60
  -7   1   5   90.59   17.40
  -7   1   5  114.49   22.80
  -7   1   5   67.49   18.70
  -7   1   5   88.19   20.90
  -7   1   5  118.09   25.80
  -7   1   5  179.68  159.18
  -6  -1   5  125.59   21.30
  -6  -1   5  146.49   19.20
  -6  -1   5   83.99   20.40
  -6  -1   5  146.49   25.80
  -6   1   5  180.08   20.70
  -6   1   5  162.48   23.10
   6   1  -5   74.99   21.80
  -5  -1   5  963.20   94.89
  -5  -1   5  915.41   92.79
  -5  -1   5 1049.70   93.79
  -5   1   5 1137.29   96.99
   5   1  -5 1079.39   96.49
   5   1  -5  911.91   93.39
  -5   1   5 1124.89   94.89
  -4  -1   5 2616.34  239.98
  -4  -1   5 2447.66  238.08
  -4   1   5 2639.14  238.48
   4   1  -5 2937.41  240.98
  -4   1   5 2876.21  239.78
  -4   1   5 2794.52  241.18
   4   1  -5 2559.74  238.58
  -3  -1   5 1447.46  127.29
   3  -1  -5 1437.26  128.89
   3   1  -5 1540.65  130.89
   3   1  -5 1437.86  128.79
  -3   1   5 1378.86  129.19
   2  -1  -5  929.31   82.99
   2  -1  -5  919.31   84.19
  -2  -1   5  890.01   82.89
  -2  -1   5 1016.60   82.69
   2   1  -5  864.31   84.39
  -1  -1   5 4809.22  383.36
  -1  -1   5 4350.06  383.96
   1  -1  -5 4790.32  383.66
   1  -1  -5 4178.18  385.16
  -1   1   5 3882.71  383.96
   1   1  -5 4093.79  384.66
   0  -1  -5  710.53   60.59
   0  -1  -5  565.44   60.09
   0  -1   5  649.83   61.49
   0  -1   5  680.53   60.39
   0  -1  -5  672.23   63.19
   0   1  -5  766.22   62.59
   0   1   5  640.74   61.09
  -1  -1  -5 2618.14  245.18
  -1  -1  -5 2775.32  242.48
   1  -1   5 2857.91  243.58
  -1   1  -5 2738.53  244.18
  -1   1  -5 2490.15  242.08
   1   1   5 2910.41  242.68
   2  -1   5 1199.58  109.29
  -2  -1  -5 1292.67  111.49
  -2  -1  -5 1260.77  110.69
   2  -1   5 1059.49  111.29
  -2  -1  -5 1107.19  113.69
  -2  -1  -5 1179.38  112.49
  -2   1  -5 1093.49  112.19
  -2   1  -5 1321.27  113.39
  -2   1  -5 1152.98  110.69
   2   1   5 1314.67  110.49
   2   1   5 1411.36  110.89
  -3  -1  -5 1084.79  106.29
  -3  -1  -5 1284.17  108.19
  -3  -1  -5 1071.39  110.69
  -3  -1  -5 1198.18  109.69
  -3   1  -5 1121.59  105.89
  -3   1  -5 1078.59  108.59
  -3   1  -5 1210.28  109.79
  -3   1  -5 1230.28  107.19
  -4  -1  -5   47.00   11.80
  -4  -1  -5   31.50   14.60
  -4  -1  -5   12.40   19.40
  -4  -1  -5    4.60   12.70
  -4   1  -5   26.40   10.40
  -4   1  -5   38.40   19.40
  -4   1  -5   21.30   12.10
  -4   1  -5   30.00   10.90
  -5  -1  -5 2487.45  221.98
  -5  -1  -5 2376.06  229.88
  -5  -1  -5 2320.97  225.28
  -5  -1  -5 2598.64  224.28
  -5   1  -5 2319.27  229.68
  -5   1  -5 2326.77  221.78
   5   1   5 2695.83  224.98
  -5   1  -5 2214.48  224.78
  -5   1  -5 2601.44  231.88
  -6  -1  -5    4.40   13.20
  -6  -1  -5    4.50   12.00
  -6  -1  -5   -5.70   19.30
  -6  -1  -5   15.30   22.50
  -6  -1  -5   87.89  131.99
  -6  -1  -5   13.80   17.50
   6   1   5   -1.80   13.60
  -6   1  -5    8.60   19.50
  -6   1  -5   -4.50   12.80
  -6   1  -5    4.50   18.40
  -6   1  -5    1.40   21.20
  -6   1  -5  -85.89  117.49
  -7  -1  -5  193.78   33.30
  -7  -1  -5  183.28   29.10
  -7  -1  -5  140.69  124.89
  -7  -1  -5  143.29   31.60
  -7  -1  -5  128.89   34.20
  -7   1  -5  178.18   34.60
  -7   1  -5  205.68   29.90
  -7   1  -5  256.37   36.20
  -7   1  -5  233.78   40.30
   7   1   5  211.48   33.20
  -8  -1  -5   67.19   17.40
  -8  -1  -5   52.29   19.80
  -8  -1  -5  113.29   99.69
  -8  -1  -5   63.79   18.50
  -8  -1  -5   80.39   50.49
  -8   1  -5  128.19   41.80
  -8   1  -5   79.79   23.60
  -8   1  -5   13.20   82.99
  -8   1  -5  115.29   23.20
  -8   1  -5   55.39   16.80
  -9  -1  -5  749.23  119.09
  -9  -1  -5  705.03   62.99
  -9   1  -5  556.64   63.79
  -9   1  -5  664.53   63.09
 -10   2   5  557.84   53.09
 -10   2   5  384.46  102.69
 -10   2   5  535.15   51.99
   9  -2  -5  798.62   86.99
  -9  -2   5  809.32   88.79
  -9   2   5  842.02   89.69
  -9   2   5 1061.59   92.39
  -9   2   5 1051.99  188.78
  -9   2   5 1120.59   95.49
  -9   2   5  970.90   90.39
   8  -2  -5   56.19   13.90
  -8  -2   5  101.29  146.19
  -8  -2   5   58.59   20.10
  -8  -2   5   17.90   15.80
  -8   2   5   34.70   24.80
  -8   2   5   73.49   19.60
  -8   2   5   40.00   20.40
  -8   2   5  155.18  138.59
  -8   2   5   52.29   17.00
  -8   2   5   40.20   15.30
  -7  -2   5  713.13   76.19
  -7   2   5  794.32   78.79
  -7   2   5  703.03   76.69
  -7   2   5  769.32   77.79
  -7   2   5  729.53   80.99
  -7   2   5  795.02   74.49
  -6  -2   5  533.25   55.99
  -6  -2   5  472.05   52.59
  -6  -2   5  549.25   60.19
  -6   2   5  630.14   55.59
   6   2  -5  413.66   58.09
   6   2  -5  593.64   65.39
  -6   2   5  615.64   58.29
  -5  -2   5  879.61   79.89
  -5  -2   5  770.92   75.39
  -5   2   5  809.32   75.09
   5   2  -5  709.53   77.79
   5   2  -5  733.83   75.39
  -5   2   5  856.01   77.29
  -4  -2   5   66.79   16.60
   4  -2  -5   60.99    9.00
  -4   2   5   85.39   14.30
   4   2  -5   59.99   14.60
   4   2  -5   61.39   11.70
  -4   2   5   57.89   12.20
  -4   2   5   53.99    9.90
   3  -2  -5  306.07   29.20
   3  -2  -5  321.37   29.60
   3   2  -5  283.27   31.80
  -3   2   5  304.87   29.70
  -3   2   5  292.67   30.90
   3   2  -5  269.27   29.20
  -2  -2   5  885.01   69.89
   2  -2  -5  796.12   70.99
   2   2  -5  690.03   70.49
  -2   2   5  847.32   72.39
   2   2  -5  729.23   72.59
  -2   2   5  708.33   71.79
   0  -2  -5 5080.49  468.05
   0  -2   5 5157.48  469.55
   0  -2  -5 4993.50  470.75
   0  -2  -5 5929.51  468.45
   0   2   5 5312.37  467.95
   0   2  -5 5092.59  468.15
   0   2  -5 5962.80  470.45
   0   2   5 4973.50  469.25
  -1  -2  -5 4023.30  389.66
  -1  -2  -5 4026.20  392.86
  -1  -2  -5 5094.49  389.46
   1   2   5 4176.08  390.26
  -1   2  -5 4171.58  389.56
  -1   2  -5 4943.01  391.86
  -2  -2  -5  718.83   65.59
  -2  -2  -5  686.23   66.79
  -2  -2  -5  608.44   68.69
  -2  -2  -5  691.43   64.29
  -2   2  -5  654.63   66.09
  -2   2  -5  700.73   64.79
  -2   2  -5  727.03   66.89
  -3  -2  -5   34.90    8.80
  -3  -2  -5   24.60   13.90
  -3  -2  -5   54.99   14.10
  -3   2  -5   33.80   11.50
  -3   2  -5   10.40   13.20
  -3   2  -5   23.90   14.00
  -3   2  -5   37.30   10.00
  -4  -2  -5  108.89   24.30
  -4  -2  -5  115.19   19.60
  -4  -2  -5  151.38   20.90
  -4  -2  -5  101.89   23.80
  -4  -2  -5  134.29   30.60
  -4   2  -5  103.39   21.00
  -4   2  -5   74.59   26.40
  -4   2  -5  127.99   25.10
  -4   2  -5  119.39   19.20
  -5  -2  -5  146.99   30.50
  -5  -2  -5  156.08   25.30
  -5  -2  -5  186.78   52.19
  -5  -2  -5  204.78   28.10
  -5   2  -5  162.48   29.20
  -5   2  -5  161.98   32.20
  -5   2  -5  166.08   25.40
  -6  -2  -5 1092.99   94.59
  -6  -2  -5  950.50   93.19
  -6  -2  -5 1150.88  120.19
  -6  -2  -5  784.82   95.99
  -6  -2  -5  854.01   94.09
  -6   2  -5  897.71   97.49
  -6   2  -5  970.40   98.19
  -6   2  -5  733.43  225.48
  -6   2  -5  791.42   95.49
   6   2   5 1069.59   94.39
  -7  -2  -5  467.45   55.69
  -7  -2  -5  505.15   53.19
  -7  -2  -5  466.05   52.19
  -7  -2  -5  282.67  136.49
  -7  -2  -5  437.46   55.89
  -7   2  -5  490.75   56.79
   7   2   5  535.05   54.09
  -7   2  -5  484.95   56.69
  -7   2  -5  411.36   53.19
   8   2   5  648.44   70.39
  -8   2  -5  650.73   68.29
  -9  -2  -5   59.29   51.69
  -9   2  -5    6.50   39.30
  -9   2  -5   68.29   12.80
 -10   3   5  156.78   19.50
  -9   3   5   -1.10   64.79
  -9   3   5   70.99   16.40
  -9   3   5   33.30   11.70
   8  -3  -5 1032.50  104.69
  -8   3   5 1177.78  109.99
  -8   3   5 1078.69  108.89
  -8   3   5 1161.38  118.09
  -8   3   5 1198.78  108.09
  -7  -3   5  227.48   42.10
   7  -3  -5  292.47   33.70
  -7   3   5  309.47   42.10
  -7   3   5  328.77   38.50
  -7   3   5  299.37   40.50
  -7   3   5  359.26   37.30
  -7   3   5  294.87   40.70
  -7   3   5  325.37   39.60
   6  -3  -5  120.59   20.00
  -6  -3   5  133.39   27.90
  -6   3   5  158.48   27.60
  -6   3   5  150.88   27.70
  -6   3   5  189.88   27.00
  -6   3   5  177.48   23.10
  -6   3   5  172.88  140.19
  -6   3   5  169.48   26.60
  -6   3   5  151.48   28.50
   5  -3  -5 1761.22  159.58
   5   3  -5 1567.14  164.08
  -5   3   5 1951.20  163.48
  -5   3   5 1778.32  160.68
  -4  -3   5   83.49   19.70
   4  -3  -5   81.89   13.00
   4   3  -5   69.79   15.50
  -4   3   5   84.89   13.90
   4   3  -5   85.09   19.30
  -4   3   5   91.79   15.80
  -4   3   5   82.39   16.60
  -3  -3   5  204.48   25.40
   3   3  -5  154.38   21.10
  -3   3   5  176.28   22.30
  -3   3   5  167.18   21.30
   3   3  -5  173.08   24.10
   2  -3  -5  660.03   56.69
   2  -3  -5  633.04   57.99
  -2  -3   5  575.64   61.29
  -2   3   5  668.13   55.99
  -2   3   5  496.15   58.49
  -2   3   5  584.44   58.29
   2   3  -5  547.75   58.69
  -2   3   5  684.53   58.29
  -1  -3   5 2165.88  214.68
   1  -3  -5 2157.28  210.38
   1  -3  -5 2758.82  210.78
   1  -3  -5 2264.07  211.98
  -1   3   5 2220.68  212.28
   1   3  -5 2291.87  210.38
   1   3  -5 2704.13  213.28
   0  -3  -5  676.43   67.49
   0  -3  -5  738.13   71.39
   0  -3  -5  762.42   69.69
   0  -3   5  667.43   72.19
   0   3   5  726.03   70.09
   0   3   5  784.52   68.09
   0   3  -5  775.92   69.19
  -1  -3  -5  109.39   17.10
  -1  -3  -5   99.69   19.90
   1  -3   5   79.29   18.70
  -1  -3  -5   87.99   12.00
   1   3   5  111.49   16.50
  -1   3  -5  107.89   17.00
  -1   3  -5   56.39   12.90
  -2  -3  -5  174.68   23.90
   2  -3   5  130.79   27.60
  -2  -3  -5  153.08   23.40
  -2  -3  -5  148.79   19.60
  -2   3  -5  204.38   26.60
   2   3   5  142.89   22.70
  -2   3  -5  164.98   21.70
  -2   3  -5  163.58   27.60
  -3  -3  -5 3100.59  271.27
  -3  -3  -5 2913.31  276.57
  -3  -3  -5 3047.99  269.07
  -3  -3  -5 3352.86  273.27
  -3  -3  -5 2667.73  270.47
  -3   3  -5 2898.31  269.47
  -4  -3  -5  660.83   66.39
  -4  -3  -5  592.54   70.69
  -4  -3  -5  510.55   61.99
  -4  -3  -5  658.93   59.99
  -4   3  -5  526.35   63.09
  -4   3  -5  597.84   60.49
  -5  -3  -5  366.86   68.49
  -5  -3  -5  366.86   40.80
  -5  -3  -5  316.57   48.90
  -5   3  -5  266.27   63.39
  -5   3  -5  396.86   47.50
  -6  -3  -5  443.36   61.49
  -6  -3  -5  555.24   63.29
  -6  -3  -5  522.45   55.89
  -6   3  -5  559.44   67.09
  -7  -3  -5  266.47   38.60
  -7  -3  -5  301.77   39.90
  -7  -3  -5  266.87   46.70
  -7  -3  -5  304.77   38.10
   7   3   5  332.47   37.90
  -7   3  -5  263.47   49.60
   8   3   5  192.28   27.20
   9  -4  -5   12.80   53.09
  -9   4   5   13.70    8.20
  -9   4   5    2.80   55.89
  -8  -4   5  607.64   68.09
  -8   4   5  704.63   66.89
  -8   4   5  604.84   75.99
  -7  -4   5   50.59   21.80
  -7  -4   5   88.59   36.50
   7  -4  -5   75.89   16.90
   7  -4  -5  185.58  121.09
  -7   4   5  105.49   21.80
  -7   4   5  284.97  134.89
  -7   4   5   59.59   17.30
  -7   4   5  121.99   25.80
  -7   4   5   93.79   18.80
  -7   4   5   98.29   25.20
  -7   4   5  128.19   24.50
   6  -4  -5  106.89   17.30
  -6  -4   5   77.09   38.40
  -6  -4   5   48.20   19.60
  -6   4   5   78.79   20.80
  -6   4   5   80.09   20.10
  -6   4   5  103.29  129.49
  -6   4   5   88.09   17.70
  -6   4   5   88.49   19.80
  -6   4   5   70.19   19.10
   5  -4  -5 1606.94  137.89
  -5   4   5 1662.63  142.79
  -5   4   5 1485.35  140.69
  -5   4   5 1415.06  141.49
   5   4  -5 1213.78  140.19
  -5   4   5 1663.63  142.79
  -5   4   5 1451.85  138.69
  -4  -4   5   37.00   17.70
  -4  -4   5   48.30   18.30
   4   4  -5   88.99   18.80
  -4   4   5   49.60   14.40
  -4   4   5   67.99   15.40
   4   4  -5   42.00   21.30
  -3  -4   5 3190.78  298.47
  -3   4   5 3651.23  293.27
  -3   4   5 3222.58  294.87
   3   4  -5 3022.90  295.37
   2  -4  -5  603.34   52.39
  -2  -4   5  506.85   58.39
  -2   4   5  554.54   53.79
   2   4  -5  527.15   53.19
   2   4  -5  548.75   56.59
  -2   4   5  513.95   54.29
   1  -4  -5  157.68   18.10
   1  -4  -5  133.59   21.90
   1  -4  -5  133.69   24.50
  -1  -4   5  139.59   25.20
  -1   4   5  181.28   21.50
   1   4  -5  165.68   21.80
  -1   4   5  155.18   22.70
   1   4  -5  144.09   20.00
   0  -4  -5 4080.09  313.07
   0  -4  -5 3395.86  314.87
   0  -4  -5 3579.74  310.67
   0  -4   5 2975.20  314.87
   0   4   5 3799.32  311.37
   0   4   5 2920.41  310.67
   0   4  -5 3323.87  310.47
   0   4  -5 3915.01  313.57
   1  -4   5  226.68   35.60
  -1  -4  -5  272.17   29.40
  -1  -4  -5  238.48   32.50
  -1  -4  -5  235.98   39.50
  -1   4  -5  351.26   35.30
  -1   4  -5  263.07   35.30
  -1   4  -5  273.27   31.20
   1   4   5  305.27   33.40
  -2  -4  -5 1230.18  115.99
  -2  -4  -5 1456.85  121.49
  -2  -4  -5 1227.08  125.69
  -2  -4  -5 1141.89  117.99
  -2   4  -5 1101.49  120.09
  -2   4  -5 1430.76  121.29
  -2   4  -5 1215.68  116.99
  -3  -4  -5  380.66   41.20
  -3  -4  -5  420.26   67.69
  -3  -4  -5  418.06   45.30
  -3  -4  -5  312.87   47.40
  -3  -4  -5  322.67   49.20
  -3   4  -5  372.46   47.00
   3   4   5  394.66   50.29
  -3   4  -5  428.66   45.60
  -4  -4  -5 3693.53  466.55
  -4  -4  -5 3006.90  327.67
  -4  -4  -5 4225.88  337.57
  -4  -4  -5 3767.72  330.37
  -4   4  -5 4442.36  486.05
  -4   4  -5 3065.89  333.47
  -5  -4  -5   17.20   14.30
  -5  -4  -5  102.19  113.49
  -5  -4  -5   25.10   14.00
  -5  -4  -5   28.40   18.10
  -5  -4  -5   32.70   37.00
  -5   4  -5   98.89  119.89
  -5   4  -5   52.59   24.30
  -6  -4  -5  398.96   43.80
  -6  -4  -5  390.86   46.90
  -6   4  -5  265.27  133.19
  -6   4  -5  354.16   47.50
  -7  -4  -5  221.88   30.10
  -7  -4  -5  215.88   33.90
   7   4   5  261.27   30.60
  -8   4  -5  128.19   19.70
  -8   5   5  848.02   70.79
  -8   5   5  621.14   69.39
  -7  -5   5  404.26   57.49
   7  -5  -5  492.85   49.80
   7  -5  -5  575.84   80.09
  -7   5   5  510.95   50.49
  -7   5   5  448.16   54.19
  -7   5   5  393.46   66.89
  -7   5   5  484.45   51.49
  -6  -5   5  542.65   78.79
   6  -5  -5  629.24   60.89
  -6  -5   5  507.55   66.89
  -6   5   5  603.84   65.59
  -6   5   5  686.33   66.19
  -6   5   5  631.44   83.59
  -6   5   5  680.73   64.59
   5  -5  -5  467.75   49.40
  -5   5   5  493.55   53.79
  -5   5   5  436.36   53.59
  -5   5   5  486.25   53.29
  -5   5   5  543.05   56.29
   4  -5  -5   77.29   23.20
  -4  -5   5  136.19   48.60
  -4  -5   5   55.99   19.50
  -4  -5   5  110.89   32.10
   4  -5  -5  105.09   16.80
  -4  -5   5   65.09   21.90
  -4   5   5  122.69   24.90
   4   5  -5   64.79   19.70
  -4   5   5  106.09   20.50
  -3  -5   5  197.78   35.70
   3  -5  -5  305.57   29.60
  -3  -5   5  261.17   37.40
   3   5  -5  219.38   35.20
   3   5  -5  222.48   32.20
  -3   5   5  276.17   31.40
  -2  -5   5  615.64   69.99
   2  -5  -5  707.33   62.99
  -2   5   5  663.43   65.29
   2   5  -5  646.54   65.19
   2   5  -5  593.24   68.49
  -1  -5   5  211.38   32.80
  -1  -5   5  176.38   33.20
   1   5  -5  204.58   28.90
   1   5  -5  227.78   35.00
   1   5  -5  187.88   31.80
  -1   5   5  238.68   28.10
   0  -5  -5  134.59   19.00
   0  -5   5   96.99   23.40
   0  -5   5   99.19   25.90
   0   5  -5  111.09   24.90
   0   5   5   82.39   23.30
   0   5  -5   98.39   18.30
   0   5  -5  110.89   24.20
   0   5   5  117.69   19.30
  -1  -5  -5    9.30   35.50
   1  -5   5   39.70   21.90
  -1  -5  -5   42.70   12.10
  -1  -5  -5   45.60   17.80
  -1   5  -5   39.90   23.00
   1   5   5   35.80   12.40
   1   5   5   70.69   26.60
  -1   5  -5   51.09   19.30
  -1   5  -5   15.10   15.30
  -2  -5  -5 1153.78   98.79
  -2  -5  -5 1128.19   99.59
  -2  -5  -5  911.51   91.99
  -2   5  -5  872.31   94.79
  -2   5  -5  775.22   96.39
  -3  -5  -5 1099.19  106.79
  -3  -5  -5 1134.29  104.09
  -3  -5  -5 1135.09  234.48
   3  -5   5 1092.69  110.79
  -3   5  -5 1068.99  108.79
  -3   5  -5 1063.39  109.49
  -4  -5  -5  440.06   56.09
  -4  -5  -5  447.56   52.89
  -4  -5  -5  579.04   56.99
  -4   5  -5  461.25   59.69
   5  -5   5   42.40  105.89
  -5  -5  -5   11.00   93.49
   5   5   5  122.79   41.40
  -5   5  -5  152.48  121.79
   6  -5   5   25.70   76.29
  -6  -5  -5   75.59   17.10
  -6  -5  -5   90.69   21.70
  -6  -5  -5  242.88  112.09
  -6   5  -5   -7.40   84.29
  -7  -5  -5  105.99   67.19
  -7  -5  -5  105.69   18.80
   7   5   5  114.69   17.70
  -8   6   5   99.39   13.20
   7  -6  -5    7.90   56.49
  -7  -6   5   23.00   17.50
  -7  -6   5   34.50   15.30
  -7   6   5   25.50   10.50
  -6  -6   5    7.40   18.00
  -6  -6   5   10.80   19.40
   6  -6  -5   28.70   25.20
   6  -6  -5   -7.60   74.29
  -6   6   5    0.70   15.80
  -6   6   5   23.40   14.60
  -6   6   5    4.00    8.10
  -5  -6   5 1614.74  158.68
   5  -6  -5 1406.16  133.49
  -5   6   5 1415.46  136.79
  -5   6   5 1258.67  134.49
  -5   6   5 1541.35  136.79
  -4  -6   5  603.94   80.39
   4  -6  -5  496.55   56.69
  -4  -6   5  427.66   59.09
   4  -6  -5  508.05   52.09
  -4   6   5  475.85   53.59
  -4   6   5  534.15   55.79
  -4   6   5  516.35   55.19
  -3  -6   5  634.14   71.49
  -3  -6   5  487.05   68.49
  -3  -6   5  639.54   68.89
   3  -6  -5  647.64   65.99
  -3  -6   5  673.73   89.99
   3  -6  -5  677.43   62.79
  -3   6   5  586.74   63.79
   3   6  -5  506.05   66.39
  -3   6   5  688.73   66.09
  -3   6   5  655.33   65.09
  -2  -6   5  427.16   56.49
   2  -6  -5  435.96   52.29
  -2  -6   5  451.35   56.29
   2  -6  -5  553.04   74.99
   2  -6  -5  497.85   55.39
  -2   6   5  506.55   51.99
   2   6  -5  358.86   52.59
  -2   6   5  458.45   51.09
  -2   6   5  474.35   51.79
   1  -6  -5   79.29   18.80
  -1  -6   5  132.39   28.70
   1  -6  -5  141.49   37.00
  -1  -6   5   69.69   24.40
   1  -6  -5  110.99   18.60
  -1  -6   5   71.29   22.30
  -1  -6   5  139.19   50.69
  -1   6   5   87.69   20.00
  -1   6   5   96.59   21.30
   1   6  -5   62.39   21.10
   0  -6   5 1163.88  113.79
   0  -6   5 1034.20  115.49
   0  -6  -5 1171.58  108.59
   0  -6  -5 1250.57  105.99
   0   6   5 1141.89  107.29
   0   6  -5  960.20  110.49
  -1  -6  -5 1631.64  151.68
   1  -6   5 1719.13  158.08
  -1   6  -5 1517.75  155.48
   2  -6   5   72.89   22.70
  -2  -6  -5   62.89   19.00
  -2  -6  -5   97.19   21.90
  -2  -6  -5   75.69   19.00
  -2   6  -5   83.09   23.10
  -2   6  -5   91.09   24.90
  -3  -6  -5  268.17   35.20
   3  -6   5  395.36  159.58
  -3  -6  -5  220.48   36.00
  -3  -6  -5  219.28   32.40
  -3   6  -5  233.28   37.40
  -3   6  -5  234.58   37.40
  -4  -6  -5  474.95   52.99
  -4  -6  -5  580.74   66.59
  -4  -6  -5  355.86   52.89
   4   6   5  482.25   71.89
  -4   6  -5  492.95   56.79
  -5  -6  -5   37.80   14.50
  -5  -6  -5   19.20   11.00
  -5  -6  -5   53.89   20.60
   5  -6   5   -4.90   71.69
  -5  -6  -5   -7.10   73.79
  -5   6  -5    4.60   11.70
   5   6   5    5.50   21.30
   6   6   5  229.88   27.60
  -6  -7   5   23.70   10.60
   6  -7  -5   34.70   60.99
  -6   7   5    9.60    6.30
   5  -7  -5   17.40   71.29
  -5  -7   5   84.69   27.00
  -5   7   5  131.39   17.20
  -4  -7   5   11.10   21.40
  -4  -7   5   12.70   14.40
   4  -7  -5    6.80   72.99
  -4  -7   5   16.00   18.70
   4  -7  -5   25.90   14.30
  -4   7   5   18.40   10.20
   4   7  -5   27.20   17.80
   4   7  -5   18.30   14.80
   3  -7  -5  278.17   37.00
  -3  -7   5  175.28   33.40
   3  -7  -5  252.47  164.28
  -3  -7   5  217.28   36.60
   3   7  -5  195.78   34.90
  -3   7   5  285.57   32.90
  -2  -7   5  465.25   62.89
  -2  -7   5  580.84   61.79
   2  -7  -5  581.64   58.29
   2  -7  -5  508.05  143.89
   2  -7  -5  619.24   58.39
  -2   7   5  577.74   58.79
   2   7  -5  441.16   60.79
  -1  -7   5 1102.69  108.19
  -1  -7   5  888.91  108.29
   1  -7  -5 1194.18  104.39
   1  -7  -5 1130.99  102.99
   1   7  -5  987.90  105.49
  -1   7   5 1169.68  104.69
   1   7  -5 1041.50  107.79
   0  -7  -5   26.20   89.09
   0  -7   5   93.89   23.40
   0  -7   5   36.20   37.60
   0  -7  -5  136.69   37.30
   0  -7   5   60.69   26.20
   0  -7  -5  105.79   23.00
   0  -7  -5  122.59   22.00
   0   7   5  101.29   21.40
   0   7   5  189.38   58.09
   0   7  -5   92.69   23.10
   0   7  -5   84.99   23.50
   1  -7   5    7.00   15.10
  -1  -7  -5    7.90   15.50
  -1  -7  -5    0.10   20.00
  -1  -7  -5   13.20   21.80
  -1  -7  -5   -7.50   75.29
  -1   7  -5   12.10   15.30
   1   7   5   17.40   33.00
  -1   7  -5   15.90   17.50
  -2  -7  -5   22.40   19.10
  -2  -7  -5   64.29   26.60
  -2  -7  -5   34.10   17.40
  -2  -7  -5  -12.20   75.79
  -2   7  -5   55.79   19.10
   2   7   5   67.59   37.40
  -2   7  -5   47.80   23.30
  -3  -7  -5   62.79   89.99
  -3  -7  -5   55.89   16.10
  -3  -7  -5   71.69   24.90
  -3  -7  -5   38.80   17.10
  -3   7  -5   26.60   22.10
   3   7   5   84.49   34.00
  -3   7  -5   53.29   15.90
  -4  -7  -5   35.90   13.70
  -4  -7  -5   40.00   19.90
  -4  -7  -5   32.00   61.69
  -4   7  -5   27.80   12.00
  -5  -7  -5  828.42   85.79
   5   7   5  903.21   83.59
  -5  -8   5   33.20   17.30
   5  -8  -5   41.60   45.60
  -4  -8   5  350.76   40.60
  -4   8   5  318.77   34.30
   3   8  -5  311.37   38.90
  -3   8   5  452.55   39.90
  -2  -8   5   86.39   21.30
  -2  -8   5   39.40   19.90
   2  -8  -5    8.20   58.49
   2   8  -5   51.09   13.90
  -2   8   5   55.09   20.80
   2   8  -5   56.99   20.90
   1  -8  -5  327.17  121.89
  -1  -8   5  341.97   48.60
  -1  -8   5  200.88   45.40
  -1  -8   5  357.16   37.10
   1   8  -5  298.17   34.00
   1   8  -5  252.37   38.90
  -1   8   5  248.08   29.80
  -1   8   5  339.87   40.30
   0  -8  -5  608.14   71.19
   0   8  -5  696.63   65.69
   0   8  -5  522.55   60.79
  -1  -8  -5   14.30   57.09
  -1   8  -5   62.39   25.40
  -1   8  -5   68.69   15.00
  -2  -8  -5  295.27   44.00
  -2   8  -5  284.37   34.50
  -3  -8  -5    3.50   45.00
  -3   8  -5   23.90    8.50
   3   8   5   48.50   17.50
  -9   0   6 1271.77  109.39
  -9   0   6 1222.48  106.99
  -9   0   6  842.92  111.59
  -9   0   6  938.21  100.99
  -8   0   6 1300.97  121.29
  -8   0   6 1217.98  117.69
  -7   0   6  707.63   78.89
  -7   0   6  822.62   76.19
  -7   0   6  701.13   78.89
  -7   0   6  847.12   79.59
  -7   0   6  858.71   79.19
  -6   0   6   11.20    8.90
  -6   0   6    7.20   10.50
  -6   0   6   15.90   13.50
  -5   0   6 1170.38  108.39
  -5   0   6 1165.28  106.59
  -4   0   6  323.57   36.90
  -4   0   6  342.57   35.50
   4   0  -6  442.56   37.50
   2   0  -6  950.40   81.79
  -2   0   6  834.62   80.29
   1   0  -6 6253.97  501.15
   1   0  -6 5103.89  497.75
   0   0   6 1389.36  123.19
   0   0  -6 1215.98  122.49
   0   0  -6 1337.47  125.39
   0   0   6 1555.54  123.69
   1   0   6 6919.91  541.65
   1   0   6 6749.22  540.75
  -1   0  -6 5440.16  542.15
  -1   0  -6 5761.52  543.35
  -1   0  -6 5771.12  540.55
  -2   0  -6 2868.31  247.88
  -2   0  -6 2622.04  246.48
  -2   0  -6 2840.02  249.08
  -2   0  -6 2733.43  249.97
  -3   0  -6   15.90   14.50
  -3   0  -6    4.60   10.20
  -3   0  -6    3.30    8.60
  -3   0  -6    6.60    8.10
  -4   0  -6 1133.99  120.29
  -4   0  -6 1234.98  113.99
  -4   0  -6 1319.27  118.09
  -4   0  -6 1108.69  117.29
  -4   0  -6 1084.29  114.39
   4   0   6 1387.36  118.79
   5   0   6  343.37   41.50
  -5   0  -6  282.77   42.80
  -5   0  -6  295.87   36.70
  -6   0  -6  269.57   39.90
  -6   0  -6  214.48   41.50
  -6   0  -6  278.77   44.00
  -6   0  -6  236.78   33.80
   6   0   6  275.07   40.00
  -7   0  -6   81.19   22.50
  -7   0  -6  100.69   40.50
  -7   0  -6  308.47  160.98
  -7   0  -6  114.69   24.60
  -7   0  -6   73.39   24.20
  -8   0  -6   26.10   13.70
  -8   0  -6   -5.40   65.09
  -8   0  -6   26.20   12.70
  -9   0  -6   -0.40    5.60
  -9   0  -6   -6.40   36.90
 -10  -1   6  362.56   37.00
 -10  -1   6  300.87   33.90
 -10   1   6  279.97   33.90
  -9  -1   6  194.48   29.60
   9  -1  -6  202.98   25.20
  -9  -1   6  190.08   37.10
  -9  -1   6  154.78   25.50
  -9  -1   6   57.49   38.10
  -9   1   6  208.08   29.10
  -9   1   6  142.89   28.30
  -9   1   6  268.07   36.10
  -9   1   6   65.79  102.59
  -9   1   6  138.39   34.60
  -8  -1   6  833.72   87.59
  -8  -1   6  846.02   90.79
  -8   1   6 1034.80   91.49
  -8   1   6  907.61   88.69
  -8   1   6  962.90   93.19
  -7  -1   6  524.45   65.99
  -7  -1   6  641.84   67.19
  -7  -1   6  616.34   62.39
  -7  -1   6  686.73   72.59
  -7  -1   6  551.64   59.39
  -7   1   6  637.54   63.99
  -7   1   6  554.44   78.49
  -7   1   6  612.34   59.99
  -6  -1   6 2894.61  256.57
  -6  -1   6 2828.32  254.57
  -6  -1   6 3084.99  259.97
  -6   1   6 2566.94  257.27
  -5  -1   6  824.32   82.09
  -5  -1   6 1048.00   86.89
  -5  -1   6  805.72   80.59
  -5   1   6  912.81   81.69
  -5   1   6  803.52   83.19
   5   1  -6  880.31   83.99
  -4  -1   6 1586.54  145.19
  -4   1   6 1659.23  146.29
   4   1  -6 1488.65  143.29
   4   1  -6 1917.81  146.79
  -4   1   6 1529.65  144.49
  -4   1   6 1502.75  143.99
   3  -1  -6 2452.55  188.28
  -3  -1   6 2189.68  188.28
   3  -1  -6 2000.90  186.98
  -3  -1   6 1947.61  185.88
  -3   1   6 1970.40  187.38
   3   1  -6 1894.71  186.18
   3   1  -6 2308.67  189.28
  -3   1   6 2296.57  189.18
  -3   1   6 1939.31  187.48
   2  -1  -6 7334.17  609.44
   2  -1  -6 6304.77  609.14
  -2  -1   6 7307.67  609.24
   2  -1  -6 6998.10  611.24
   2   1  -6 6682.13  610.94
   0  -1   6 1295.87  111.79
   0  -1  -6 1344.47  111.99
   0  -1   6 1225.88  113.09
   0  -1  -6 1046.30  111.19
   0  -1  -6 1187.48  114.89
   0   1   6 1225.98  112.79
   0   1  -6 1429.96  116.19
   1  -1   6   81.59   14.30
  -1  -1  -6   87.79   13.70
  -1  -1  -6   88.29   12.40
   1  -1   6   94.99   11.50
  -1  -1  -6   83.89   17.40
  -1   1  -6  103.69   13.10
  -1   1  -6   77.39   15.00
  -1   1  -6   84.09   17.10
   1   1   6   98.39   13.20
   1   1   6  114.19   13.30
  -2  -1  -6  859.31   77.99
  -2  -1  -6  774.42   74.69
  -2  -1  -6  830.32   79.89
   2  -1   6  679.23   76.69
   2  -1   6  870.31   74.39
  -2  -1  -6  797.72   75.99
  -2   1  -6  794.12   77.89
  -2   1  -6  871.21   78.89
  -2   1  -6  808.02   75.19
  -3  -1  -6 1803.12  151.58
  -3  -1  -6 1616.34  157.08
  -3  -1  -6 1825.92  152.68
  -3  -1  -6 1621.64  154.48
  -3   1  -6 1664.93  155.38
  -3   1  -6 1696.23  154.88
  -3   1  -6 1441.56  150.28
  -3   1  -6 1666.73  151.78
  -4  -1  -6 1009.20   88.09
  -4  -1  -6  796.62   84.99
  -4  -1  -6  776.32   86.39
  -4  -1  -6  829.02   83.09
  -4  -1  -6  771.42   91.29
  -4   1  -6  850.61   87.49
  -4   1  -6  789.22   83.99
  -4   1  -6  865.51   90.49
   4   1   6 1003.50   87.79
  -4   1  -6  891.91   83.09
   5  -1   6 1030.90   95.09
  -5  -1  -6  934.81   91.09
  -5  -1  -6  885.01   92.79
  -5  -1  -6  812.42   92.69
  -5  -1  -6  831.22   88.09
  -5   1  -6  850.21   93.39
  -5   1  -6  861.31   90.39
  -5   1  -6  919.91   88.39
   5   1   6 1004.60   91.69
  -6  -1  -6  177.28   35.70
  -6  -1  -6  124.69   30.40
  -6  -1  -6  185.18   28.40
  -6  -1  -6   53.89  130.39
  -6  -1  -6  171.98   32.00
  -6  -1  -6  152.78   26.40
  -6   1  -6  164.08   34.30
  -6   1  -6  132.99   25.90
  -6   1  -6  167.38   35.90
   6   1   6  203.98   29.20
  -6   1  -6  291.87  157.28
  -6   1  -6  142.89   32.40
  -7  -1  -6  556.34   67.19
  -7  -1  -6  576.74   63.29
  -7  -1  -6  502.75   64.09
  -7  -1  -6  567.84   69.29
   7   1   6  649.54   63.39
  -7   1  -6  589.64   62.89
  -7   1  -6  616.14   60.99
  -7   1  -6  505.65   86.69
  -7   1  -6  551.24   64.89
  -8  -1  -6 1251.27  111.39
  -8  -1  -6 1240.18  185.78
  -8   1  -6  969.60  112.39
  -8   1  -6 1271.17  114.19
  10  -2  -6   16.40   77.89
 -10   2   6    5.70   79.69
   9  -2  -6   19.80   14.40
  -9   2   6   47.00   14.30
  -9   2   6   46.60   18.00
  -9   2   6   38.70   15.60
  -9   2   6   66.69   23.30
  -9   2   6  -15.40   80.69
   8  -2  -6   62.39   15.20
  -8   2   6   67.09   18.90
  -8   2   6   87.09   20.60
  -8   2   6   67.99   17.30
  -8   2   6   87.79   17.80
  -8   2   6   80.49  105.59
  -8   2   6   99.49   22.40
   7  -2  -6  388.96   43.40
  -7  -2   6  307.67   48.70
  -7   2   6  479.45   48.80
  -7   2   6  419.86   49.90
  -7   2   6  457.75   50.39
  -7   2   6  431.36   45.90
  -7   2   6  428.56   50.09
  -7   2   6  437.66   49.70
  -7   2   6  748.03  224.48
  -6  -2   6  379.76   45.30
   6  -2  -6  379.96   41.00
  -6  -2   6  371.46   49.10
  -6   2   6  418.96   46.10
  -6   2   6  488.75   47.30
  -6   2   6  409.96   43.20
  -5  -2   6 2122.49  182.98
   5  -2  -6 1924.21  180.48
  -5  -2   6 2120.09  186.98
  -5   2   6 2056.99  181.98
   5   2  -6 1769.62  183.58
  -5   2   6 2083.29  184.18
  -4  -2   6  668.23   65.79
  -4  -2   6  712.33   70.19
   4  -2  -6  681.93   64.29
  -4   2   6  667.43   64.99
  -4   2   6  777.72   67.19
   4   2  -6  757.72   68.69
   4   2  -6  621.34   64.89
  -3  -2   6 2148.78  179.48
   3  -2  -6 1928.81  181.08
  -3  -2   6 2118.09  186.88
  -3   2   6 2076.09  182.98
  -3   2   6 1864.51  181.58
   3   2  -6 2050.39  183.78
  -3   2   6 2046.20  183.78
   2  -2  -6 1137.59   99.39
   2  -2  -6 1226.78  100.89
   2  -2  -6  930.21  100.29
   2  -2  -6 1027.10   98.89
  -2  -2   6 1193.78   98.29
   2   2  -6 1103.59  101.29
  -2   2   6 1200.38  100.79
  -2   2   6  963.50  100.49
   1  -2  -6 1131.89  100.99
   1  -2  -6 1035.70  100.99
   1  -2  -6 1130.09  103.79
   1   2  -6 1033.50  100.69
   1   2  -6 1266.07  103.69
  -1   2   6 1139.49   98.99
  -1   2   6 1133.69  102.99
   0  -2  -6 4243.28  352.06
   0  -2  -6 3763.82  353.66
   0  -2  -6 3691.53  351.96
   0  -2  -6 3575.04  351.86
   0  -2   6 4471.75  354.86
   0   2   6 4290.77  351.86
   0   2   6 4037.10  353.96
   0   2  -6 3823.22  352.06
  -1  -2  -6  768.22   72.39
  -1  -2  -6  787.72   75.09
  -1  -2  -6  757.92   77.99
  -1  -2  -6  777.42   72.69
  -1  -2  -6  762.52   73.29
  -1   2  -6  739.13   72.89
  -1   2  -6  869.51   75.49
   1   2   6  779.12   74.49
  -1   2  -6  875.91   77.49
  -2  -2  -6  460.05   51.69
  -2  -2  -6  479.75   44.10
  -2  -2  -6  439.56   46.90
   2  -2   6  472.15   51.39
  -2  -2  -6  449.66   47.50
  -2   2  -6  459.25   45.20
  -2   2  -6  455.75   47.90
  -2   2  -6  382.96   46.80
  -3  -2  -6  742.93   72.19
  -3  -2  -6  706.23   68.99
  -3  -2  -6  744.83   71.69
  -3  -2  -6  662.83   77.49
  -3   2  -6  687.33   72.49
  -3   2  -6  751.02   73.99
  -3   2  -6  738.83   70.39
  -4  -2  -6 1115.79   97.19
   4  -2   6 1093.69  102.59
  -4  -2  -6  910.21  103.99
  -4  -2  -6  840.22   95.99
  -4  -2  -6 1111.59   97.59
  -4   2  -6  889.31  100.49
  -4   2  -6  902.51   96.69
  -4   2  -6  965.20   94.39
  -4   2  -6  916.91   91.59
  -5  -2  -6 2824.52  267.27
  -5  -2  -6 3537.95  402.26
  -5  -2  -6 2822.22  271.57
  -5  -2  -6 2778.52  273.07
   5   2   6 3248.97  270.77
  -5   2  -6 2911.01  266.57
  -5   2  -6 2792.72  271.37
  -6  -2  -6  439.06   72.29
  -6  -2  -6  509.75   65.59
  -6  -2  -6  571.44   59.99
  -6  -2  -6  582.24   63.09
  -6  -2  -6  533.15   58.09
   6   2   6  585.64   60.19
  -6   2  -6  589.74   58.69
  -6   2  -6  544.95   65.39
  -6   2  -6  588.64   68.79
  -7  -2  -6   26.00   15.40
  -7  -2  -6   20.30   19.90
  -7  -2  -6   44.20   15.80
  -7  -2  -6   41.20   28.50
  -7  -2  -6   45.10   93.89
  -7   2  -6   34.10   17.90
   7   2   6   33.40   17.70
  -7   2  -6    7.50   26.90
  -7   2  -6   -3.00   18.50
  -8  -2  -6   53.89   12.50
  -8  -2  -6   50.29   62.39
  -8   2  -6  113.49   77.39
  -8   2  -6   38.60   12.50
 -10   3   6   65.09   13.50
 -10   3   6   63.59   12.10
  -9   3   6  -11.20   71.29
  -9   3   6   29.50   10.80
  -9   3   6   40.00   12.30
   8  -3  -6   27.50   12.20
  -8   3   6    6.90   13.40
  -8   3   6   10.50  155.28
  -8   3   6   30.90   17.70
  -8   3   6   38.40   21.30
  -8   3   6   19.30   13.20
  -8   3   6   25.60   15.10
  -7  -3   6    0.10   19.50
   7  -3  -6   18.70    9.90
  -7   3   6   -4.10   17.60
  -7   3   6   36.20   16.00
  -7   3   6   26.80   14.20
  -7   3   6    7.10   13.90
  -7   3   6   19.60   16.30
  -7   3   6   36.50  113.59
  -7   3   6    7.40   11.40
   6  -3  -6  443.56   45.70
  -6  -3   6  338.97   53.19
  -6  -3   6  480.15   77.39
  -6   3   6  494.45   54.29
  -6   3   6  441.76   47.40
  -6   3   6  458.65   50.49
  -6   3   6  520.95   54.69
   5  -3  -6 1207.58  107.89
  -5  -3   6 1022.10  113.29
  -5   3   6 1326.17  111.89
  -5   3   6 1171.18  108.99
   5   3  -6 1135.29  114.39
  -4  -3   6 1644.24  158.38
   4  -3  -6 1731.63  151.78
  -4   3   6 1639.74  152.38
   4   3  -6 1553.14  152.58
   4   3  -6 1655.33  156.08
  -4   3   6 1871.11  154.38
  -3  -3   6 4844.02  470.75
   3  -3  -6 5458.25  465.25
   3  -3  -6 6110.19  467.55
  -3   3   6 4976.40  467.35
   3   3  -6 4731.83  465.15
  -3   3   6 5755.52  467.15
   3   3  -6 4978.80  468.25
   2  -3  -6 1725.03  157.28
  -2  -3   6 1656.63  161.28
   2   3  -6 1824.32  158.98
  -2   3   6 1826.52  157.98
   2   3  -6 1645.94  155.58
   1  -3  -6 1121.29   88.39
   1  -3  -6 1056.49   87.19
   1  -3  -6  894.11   89.79
  -1  -3   6  914.01   94.79
   1  -3  -6  932.21   88.69
  -1   3   6  830.02   87.59
   1   3  -6  945.91   87.09
  -1   3   6  910.81   90.49
   0  -3  -6  188.38   27.50
   0  -3  -6  182.28   22.00
   0  -3   6  141.99   28.80
   0  -3  -6  166.68   19.40
   0  -3  -6  144.79   20.90
   0   3  -6  192.38   21.20
   0   3   6  219.18   31.80
   0   3   6  207.18   22.60
   0   3  -6  221.28   23.30
  -1  -3  -6   46.10   18.40
  -1  -3  -6   52.89   10.00
  -1  -3  -6   54.29   15.00
  -1  -3  -6   47.80   14.20
  -1   3  -6   45.60   13.70
  -1   3  -6   42.90   11.70
   1   3   6   56.89   13.60
  -2  -3  -6  351.16   46.90
  -2  -3  -6  344.47   35.20
  -2  -3  -6  387.76   41.30
  -2  -3  -6  336.07   38.90
  -2   3  -6  316.97   36.80
   2   3   6  319.77   38.10
  -2   3  -6  296.97   41.20
  -2   3  -6  365.86   41.00
  -3  -3  -6  418.56   48.10
  -3  -3  -6  451.35   44.20
  -3  -3  -6  410.96   49.70
   3  -3   6  383.76   58.79
  -3   3  -6  424.66   46.70
  -3   3  -6  445.56   55.19
  -3   3  -6  411.46   50.59
  -4  -3  -6  231.18   37.70
  -4  -3  -6  166.08   26.90
  -4  -3  -6  254.87   31.10
  -4   3  -6  173.28   31.90
  -4   3  -6  205.58   36.60
  -5  -3  -6  715.63   78.79
  -5  -3  -6  796.32   71.29
  -5  -3  -6  609.34   70.79
  -5   3  -6  484.55   92.09
  -5   3  -6  595.74   73.09
  -6  -3  -6  223.48   30.90
  -6  -3  -6  264.17   44.40
  -6  -3  -6  228.38   33.70
  -6  -3  -6  225.48   31.20
  -6   3  -6  239.38   38.20
  -6   3  -6  203.28   49.60
   6   3   6  225.08   30.30
  -6   3  -6   46.60  116.29
  -7  -3  -6  685.83   77.09
  -7  -3  -6  716.63   78.39
  -7  -3  -6  946.31  167.18
  -7  -3  -6  764.92   77.79
  -7   3  -6  833.92  162.48
   7   3   6  904.81   79.09
   8   3   6  115.39   26.50
   9  -4  -6   22.90   56.39
  -9   4   6    9.90    7.80
  -9   4   6   41.20   11.20
   8  -4  -6  381.96   44.00
  -8   4   6  369.96   42.90
  -8   4   6  379.36   42.10
  -8   4   6  509.15   59.19
  -7  -4   6  551.24   67.19
  -7  -4   6  660.23   83.59
   7  -4  -6  683.33   61.89
   7  -4  -6  437.36  158.08
  -7   4   6  634.24   65.69
  -7   4   6  553.84   62.59
  -7   4   6  593.24  171.48
  -7   4   6  717.43   67.79
   6  -4  -6  610.84   54.19
  -6  -4   6  622.04   82.89
  -6  -4   6  423.76   61.09
  -6  -4   6  420.06   61.09
  -6   4   6  500.55   56.89
  -6   4   6  588.54   59.59
  -6   4   6  540.25   59.49
  -6   4   6  536.75   57.89
  -6   4   6  663.43   61.19
  -5  -4   6  216.58   40.50
   5  -4  -6   80.79  123.89
   5  -4  -6  311.57   30.90
  -5  -4   6  289.67   43.20
  -5  -4   6  297.47   57.39
  -5   4   6  292.67   39.80
  -5   4   6  129.39  126.49
  -5   4   6  198.18   44.70
  -5   4   6  311.77   37.60
  -5   4   6  299.17   35.40
   5   4  -6  199.18   37.00
  -5   4   6  313.37   37.00
  -4  -4   6 1294.57  127.59
   4  -4  -6 1417.86  120.09
   4   4  -6 1051.39  121.09
  -4   4   6 1444.96  123.89
   3  -4  -6 2504.75  204.58
  -3  -4   6 2041.80  208.98
   3  -4  -6 2297.47  202.48
   3   4  -6 1899.91  202.68
  -3   4   6 2158.68  205.08
  -3   4   6 2347.36  203.88
   3   4  -6 2605.84  212.18
   2  -4  -6 1679.03  150.08
   2  -4  -6 1741.63  152.28
   2   4  -6 1722.43  154.28
  -2   4   6 1522.55  151.98
  -1  -4   6  872.81   89.19
   1  -4  -6  859.61   82.99
   1  -4  -6  865.91   85.59
   1   4  -6  918.51   83.89
  -1   4   6  840.12   84.09
   1   4  -6 1047.30   88.19
   0  -4  -6  204.88   26.80
   0  -4  -6  199.18   21.30
   0  -4   6  164.38   26.50
   0  -4  -6  160.58   36.40
   0   4  -6  228.68   29.10
   0   4   6  161.48   22.60
  -1  -4  -6 3196.58  262.47
   1  -4   6 2594.84  267.67
   1  -4   6 2785.12  271.57
  -1  -4  -6 3062.89  267.87
  -1  -4  -6 2783.72  269.37
  -1  -4  -6 3105.49  264.67
  -1   4  -6 2944.31  262.77
  -1   4  -6 2623.14  266.87
   1   4   6 3258.67  263.77
  -2  -4  -6  837.52   80.29
  -2  -4  -6  762.62   81.99
  -2  -4  -6  741.43   91.09
  -2   4  -6  814.82   79.59
   2   4   6  887.01   83.29
  -2   4  -6  790.82   82.89
  -2   4  -6  849.41   86.09
  -3  -4  -6 1261.37  143.99
  -3  -4  -6 1802.12  146.69
  -3  -4  -6 1498.55  141.29
  -3   4  -6 1564.94  145.99
  -3   4  -6 1478.65  143.29
  -4  -4  -6  590.64   69.99
  -4  -4  -6  574.14   72.99
  -4  -4  -6  825.02  199.78
  -4  -4  -6  773.52   70.49
  -4  -4  -6  721.13   83.19
  -4  -4  -6  629.94   65.99
  -4   4  -6  553.14   74.19
  -5  -4  -6  150.88   27.10
  -5  -4  -6  207.68   37.50
  -5  -4  -6  107.59   39.10
  -5  -4  -6  268.37   37.40
  -6  -4  -6   61.29   16.40
  -6  -4  -6   84.19   18.80
  -6  -4  -6   44.30   84.59
  -6  -4  -6   74.99   19.20
  -6   4  -6   -5.50  100.39
  -6   4  -6   39.30   21.30
   6   4   6   79.29   17.70
  -7  -4  -6  109.39   20.70
  -7  -4  -6  158.78   22.90
  -7  -4  -6   31.90   64.29
  -7   4  -6  159.78   24.50
  -7   4  -6  158.58   82.79
   7   4   6  111.19   21.60
  -8  -4  -6    3.70   37.90
  -8  -4  -6   59.59   11.50
  -8   4  -6   50.69   13.40
  -8  -5   6   39.90   19.10
   8  -5  -6    2.60   57.39
  -8   5   6   39.80   10.60
  -8   5   6   57.09   18.50
  -8   5   6   18.90   10.70
  -7  -5   6  379.36   51.99
  -7  -5   6  228.28   39.00
   7  -5  -6  327.37   35.20
  -7   5   6  273.17   35.20
  -7   5   6  305.07   37.70
  -7   5   6  323.37   40.80
  -6  -5   6  208.98   38.10
   6  -5  -6  291.97   33.60
  -6   5   6  303.17   36.10
  -6   5   6  222.48   31.50
  -6   5   6  251.87   33.20
  -6   5   6  271.57   35.90
  -6   5   6  358.06   58.99
  -5  -5   6  468.95   65.29
  -5  -5   6  471.75   66.39
  -5  -5   6  623.04   67.09
   5  -5  -6  655.13   60.09
   5  -5  -6  713.93   66.39
  -5  -5   6  655.43   87.49
  -5   5   6  527.35   64.19
  -5   5   6  548.35   64.19
  -5   5   6  712.23   64.29
  -5   5   6  669.53   64.59
  -4  -5   6 1079.59  121.49
  -4  -5   6 1271.57  122.19
  -4  -5   6 1017.60  137.69
   4  -5  -6 1468.85  118.89
   4  -5  -6 1286.67  114.49
  -4   5   6 1169.78  117.29
  -4   5   6 1280.57  117.99
  -4   5   6 1282.77  118.29
   3  -5  -6  509.95   44.30
  -3  -5   6  458.15   70.89
  -3  -5   6  314.07   66.09
   3  -5  -6  363.66  150.88
  -3  -5   6  474.75   54.49
   3  -5  -6  391.06   48.80
  -3   5   6  417.46   48.60
   3   5  -6  453.55   49.50
  -3   5   6  345.27   48.30
  -3   5   6  433.16   47.20
   2  -5  -6  136.09   27.90
  -2  -5   6  132.69   28.60
   2  -5  -6  157.18   20.00
  -2  -5   6  127.19   28.30
  -2   5   6  133.99   22.10
  -1  -5   6  199.28   37.80
   1  -5  -6  283.27   29.40
  -1  -5   6  241.78   37.80
  -1   5   6  287.67   31.60
   1   5  -6  228.58   35.90
   1   5  -6  226.78   36.10
   0  -5   6  887.01   92.59
   0  -5  -6  997.90   84.89
   0  -5   6  801.82   93.79
   0   5   6  880.91   85.39
   0   5  -6  886.81   91.59
  -1  -5  -6  567.84   53.09
  -1  -5  -6  607.44   57.99
   1  -5   6  464.15   60.59
   1  -5   6  414.46   63.89
   1  -5   6  594.84   65.89
  -1   5  -6  463.85   55.89
  -1   5  -6  484.45   59.29
  -2  -5  -6  294.37   33.60
  -2  -5  -6  293.77   37.10
   2  -5   6  235.28   45.10
  -2   5  -6  316.17   49.60
  -3  -5  -6  354.06   40.90
  -3  -5  -6  441.46   46.00
   3  -5   6  313.47   46.60
  -3  -5  -6  350.66   45.90
  -3   5  -6  343.97   48.30
  -4  -5  -6  514.15   54.69
  -4  -5  -6  470.15   57.69
  -4   5  -6  557.84   59.19
  -5  -5  -6  104.29   95.39
   5   5   6  219.98   49.20
  -5   5  -6   43.30  121.89
  -6  -5  -6   45.00   14.30
  -6  -5  -6    2.60   63.39
  -6  -5  -6   41.10   13.40
   6  -5   6    4.90   66.59
   6   5   6   46.40   13.00
  -7  -5  -6    6.40    9.50
  -7  -5  -6   -5.90   43.30
   7   5   6    4.60    8.40
   8  -6  -6   -1.90   43.80
   8  -6  -6   55.29   14.20
  -8   6   6   46.90   11.10
   7  -6  -6  300.07   31.30
  -7  -6   6  218.68   37.70
  -7   6   6  252.47   30.70
  -7   6   6  261.97   28.70
  -6  -6   6  652.23   78.99
   6  -6  -6  649.54   62.89
   6  -6  -6  615.84   62.49
  -6  -6   6  500.15   64.89
  -6   6   6  621.64   63.59
  -6   6   6  634.54   64.09
  -5  -6   6  299.57   53.99
  -5  -6   6  439.56   66.59
   5  -6  -6  447.56   48.40
   5  -6  -6  402.06   45.80
  -5   6   6  437.56   46.60
  -5   6   6  435.26   47.90
  -5   6   6  473.55   49.00
  -4  -6   6    3.90   16.30
   4  -6  -6   22.40   14.60
  -4  -6   6   14.10   17.00
  -4  -6   6   -4.50   19.50
  -4  -6   6   12.90   23.50
   4  -6  -6  -20.60   91.99
   4  -6  -6    6.10   13.00
  -4   6   6   15.60   12.60
   4   6  -6    5.80   16.70
  -4   6   6    8.60   10.20
  -4   6   6   13.50   13.90
  -3  -6   6  261.07   43.50
  -3  -6   6  227.18   36.70
  -3  -6   6  205.68   37.10
  -3  -6   6  191.38   54.69
   3  -6  -6  193.88   42.10
   3  -6  -6  242.08   31.30
   3   6  -6  206.28   37.60
  -3   6   6  281.67   46.40
  -3   6   6  301.27   33.80
  -3   6   6  297.57   36.70
  -2  -6   6 1609.94  169.48
   2  -6  -6 1412.66  136.39
   2  -6  -6 1414.56  138.69
  -2  -6   6 1467.95  144.49
  -2  -6   6 1384.06  144.79
  -2   6   6 1539.85  139.69
  -2   6   6 1526.65  138.79
  -1  -6   6  167.38   39.20
  -1  -6   6  234.28   61.59
   1  -6  -6  210.58   27.00
   1  -6  -6  197.98   29.50
  -1  -6   6  189.68   36.00
   1  -6  -6  266.17   49.60
  -1  -6   6  189.98   33.80
  -1   6   6  206.48   28.90
   1   6  -6  154.68   32.50
  -1   6   6  184.28   29.30
   0  -6   6  607.34   89.19
   0  -6  -6  541.85   56.39
   0  -6  -6  569.74   72.99
   0  -6   6  568.14   62.39
   0  -6   6  440.66   65.39
   0  -6  -6  601.44   54.69
   0   6   6  482.05   54.89
   0   6  -6  511.25   60.49
   0   6   6  390.86   80.89
   1  -6   6  682.43   77.69
  -1  -6  -6  754.92   73.99
  -1  -6  -6  720.23   88.79
  -1  -6  -6  735.43   71.19
  -1   6  -6  684.03   77.59
  -2  -6  -6  875.21   88.89
   2  -6   6  823.82   91.39
  -2  -6  -6 1095.09   87.79
  -2   6  -6  821.62   90.29
   2   6   6  826.72  110.69
  -3  -6  -6  147.49   26.20
  -3  -6  -6  152.08   28.20
  -3  -6  -6  199.28   39.10
  -3  -6  -6  115.29   30.00
  -3  -6  -6   45.30   96.39
  -3   6  -6  159.18   32.20
  -3   6  -6  132.69   28.50
   3   6   6  163.78   46.90
  -4  -6  -6  335.67   46.40
  -4  -6  -6  333.97   44.70
  -4  -6  -6  411.46   53.89
  -4   6  -6  444.06   44.00
  -5  -6  -6  529.55   62.69
  -5  -6  -6  752.32   67.79
   5   6   6  660.03   63.79
  -6  -7   6  104.69   24.30
   6  -7  -6   17.60   55.79
  -6  -7   6   41.40   13.60
   6  -7  -6   72.19   15.80
  -6   7   6   63.99   11.70
  -5  -7   6   44.20   16.30
   5  -7  -6   20.80   58.99
  -5  -7   6   28.20   18.50
  -5   7   6   28.90    8.40
   4  -7  -6  967.60   83.89
  -4  -7   6  721.33   86.09
  -4   7   6  862.21   82.19
  -3  -7   6  271.77   44.20
   3  -7  -6  281.97   41.10
   3  -7  -6  318.07   36.50
  -3  -7   6  185.18   35.70
   3   7  -6  221.48   37.50
  -3   7   6  230.18   31.60
  -2  -7   6   40.40   20.50
   2  -7  -6  120.09  104.09
  -2  -7   6   14.90   25.00
  -2  -7   6   42.20   19.20
   2  -7  -6   30.50   16.80
   2  -7  -6   61.69   20.50
  -2   7   6   30.90   14.60
  -2   7   6   23.70   48.80
  -2   7   6   55.39   15.80
   2   7  -6   52.99   21.10
  -1  -7   6  128.69   26.90
   1  -7  -6  104.19  105.19
   1  -7  -6  161.28   37.60
  -1  -7   6   64.79   38.30
   1  -7  -6  114.29   24.70
   1  -7  -6  126.49   24.50
  -1   7   6  141.39   24.00
   1   7  -6  123.59   27.10
  -1   7   6   89.19   20.20
   0  -7  -6   11.00   21.60
   0  -7  -6    2.00   13.30
   0  -7   6   27.30   46.10
   0  -7   6   13.40   15.60
   0  -7  -6   40.90   81.69
   0  -7  -6   16.80   19.30
   0  -7   6   33.20   33.00
   0   7  -6   10.30   15.90
   0   7   6   44.50   40.60
   0   7  -6   -5.90   16.60
   0   7   6  -12.50   21.60
  -1  -7  -6  285.97   44.60
   1  -7   6  258.17   40.10
  -1  -7  -6  364.86   51.69
  -1  -7  -6  415.76   43.50
  -2  -7  -6   62.29   19.80
  -2  -7  -6  138.79   41.10
  -2  -7  -6   -2.40   68.79
  -2  -7  -6   57.89   17.00
   2   7   6   37.30   18.70
  -2   7  -6   62.29   17.80
  -2   7  -6   51.29   22.80
   2   7   6   10.60   27.30
  -3  -7  -6  175.48   30.70
  -3  -7  -6   62.59   78.89
  -3  -7  -6  180.28   32.10
  -3  -7  -6  229.18   30.40
   3   7   6  141.19   28.70
   3   7   6  185.08   38.90
  -4  -7  -6   42.10   57.69
  -4  -7  -6   74.69   15.60
  -4  -7  -6  107.29   16.90
   4   7   6   78.19   17.10
  -5  -7  -6    1.70   35.60
  -4  -8   6    3.40   12.20
  -4  -8   6   -1.80   12.20
   4  -8  -6   10.50   53.99
  -4   8   6    3.80    4.90
   3  -8  -6   13.60   52.79
  -3  -8   6   57.49   15.80
   3   8  -6   42.30   12.20
  -2  -8   6   13.50   10.10
   2  -8  -6   34.80   17.80
  -2  -8   6   24.80   16.90
  -2  -8   6   39.00   19.90
   2  -8  -6   -4.70   56.49
   2   8  -6   39.10   12.00
  -2   8   6   34.40   48.90
  -2   8   6   40.60    8.70
   2   8  -6   55.89   25.10
  -1  -8   6   41.30   22.90
  -1  -8   6   15.20   24.10
   1  -8  -6   22.20   14.70
   1  -8  -6   29.20   62.89
  -1  -8   6   10.20   11.10
   1   8  -6    7.40   11.30
   1   8  -6   21.30   18.40
   0  -8  -6  199.18   32.10
   0   8  -6  224.58   35.70
   0   8  -6  183.18   28.00
  -1  -8  -6   18.80   49.70
   1   8   6   80.79   28.20
  -2  -8  -6  120.79   24.40
  -2  -8  -6    0.80   46.70
   2   8   6  100.49   26.40
  -3   8  -6  100.19   13.40
 -10   0   7   32.50    9.60
 -10   0   7   26.90   16.30
  -9   0   7   39.20   13.40
  -9   0   7   18.50   21.80
   9   0  -7   41.00   22.20
  -9   0   7  109.29   31.90
  -9   0   7   78.29   18.20
  -8   0   7  223.98   34.60
  -8   0   7  158.88   31.70
  -8   0   7  213.38   32.70
  -8   0   7  123.69   24.80
  -8   0   7  222.38   29.00
   8   0  -7  161.48   23.70
  -7   0   7   14.60   11.20
  -7   0   7   -1.30   11.20
  -7   0   7   -7.20   13.40
  -7   0   7   -8.60   15.60
  -6   0   7 1360.46  125.69
  -6   0   7 1273.67  120.89
  -5   0   7   87.79   16.90
  -5   0   7   94.89   15.20
  -5   0   7  122.39   20.60
  -4   0   7 3257.97  309.57
  -4   0   7 3740.53  311.77
  -3   0   7  782.12   65.59
  -3   0   7  661.63   63.19
   3   0  -7  652.53   61.09
  -3   0   7  601.04   61.69
  -3   0   7  578.64   61.49
   3   0  -7  788.12   64.19
   2   0  -7 1450.05  123.49
  -2   0   7 1314.37  121.69
   2   0  -7 1298.47  123.29
   1   0  -7  910.21   85.49
   1   0  -7  770.62   83.79
  -1   0   7 1064.39   83.99
   0   0   7   -1.10    4.60
   0   0  -7    3.40    7.90
   0   0  -7    1.60    6.00
   0   0   7    6.20    4.70
   0   0  -7   -3.80    7.60
  -1   0  -7 7623.84  670.03
   1   0   7 7043.60  670.63
  -1   0  -7 7737.43  673.83
  -1   0  -7 7362.16  672.13
  -1   0  -7 7423.66  669.63
   1   0   7 8431.26  670.53
  -2   0  -7  292.47   34.50
  -2   0  -7  247.78   28.70
  -2   0  -7  249.38   30.00
  -2   0  -7  246.68   27.60
  -3   0  -7 4081.59  383.36
  -3   0  -7 4448.06  378.56
  -3   0  -7 4278.07  382.26
  -3   0  -7 4192.48  378.66
  -4   0  -7  372.46   60.29
  -4   0  -7  523.65   59.59
  -4   0  -7  440.06   49.00
  -4   0  -7  443.16   51.89
   4   0   7  538.55   54.49
  -5   0  -7   38.50   14.60
   5   0   7   37.40   19.50
  -5   0  -7   37.30   23.10
  -5   0  -7   16.50   19.10
  -5   0  -7   73.19   33.50
  -5   0  -7  196.68  171.28
  -6   0  -7  525.55   68.89
  -6   0  -7  644.24   78.69
  -6   0  -7  524.75   73.09
  -6   0  -7  452.25   57.89
   6   0   7  702.63   72.99
  -7   0  -7  344.47   53.99
  -7   0  -7  338.67   54.09
  -7   0  -7  142.79  223.08
   7   0   7  358.46   52.29
  -7   0  -7  312.07   41.00
  -8   0  -7    4.30   57.39
  -8   0  -7   28.50   13.20
  -9  -1   7   80.79   17.90
  -9  -1   7  134.29   44.30
  -9  -1   7   75.89   17.10
   9  -1  -7   62.59   22.30
  -9   1   7   75.39   24.40
  -9   1   7   91.09   21.10
  -9   1   7   51.99   13.50
  -9   1   7   60.49   16.60
  -8  -1   7  235.58   33.00
   8  -1  -7  236.88   29.70
  -8  -1   7  212.68   33.70
  -8  -1   7  233.38   39.10
  -8   1   7  235.28   34.50
  -8   1   7  265.47   33.10
  -8   1   7  275.67   36.70
  -8   1   7  259.37   36.50
  -8   1   7  268.57   33.20
  -7  -1   7  496.25   56.69
  -7  -1   7  407.96   57.79
  -7  -1   7  439.96   52.89
  -7  -1   7  560.24   59.89
  -7  -1   7  567.34   57.09
   7  -1  -7  488.65   51.39
  -7   1   7  513.55   53.69
  -7   1   7  570.54   57.89
  -7   1   7  611.14   57.69
  -7   1   7  554.14   58.29
  -7   1   7  541.05   57.09
  -7   1   7  508.95   58.79
   6  -1  -7  955.00  100.99
  -6  -1   7 1141.29  107.89
  -6  -1   7  973.20  101.29
  -6   1   7 1315.37  107.79
  -6   1   7 1205.58  105.89
  -6   1   7 1063.69  102.79
  -5  -1   7   57.89   14.30
   5  -1  -7   62.89   11.70
  -5  -1   7   74.99   13.00
  -5  -1   7   92.79   19.60
   5   1  -7   88.39   20.50
  -5   1   7   72.29   13.70
  -5   1   7   89.69   16.50
  -5   1   7   83.39   15.10
   4  -1  -7  132.19   18.00
  -4  -1   7  173.08   24.90
  -4  -1   7  166.98   21.20
   4   1  -7  192.58   23.80
  -4   1   7  142.59   18.80
  -4   1   7  192.98   22.80
  -4   1   7  188.78   21.50
  -3  -1   7 2037.70  181.08
   3  -1  -7 2185.38  183.78
   3  -1  -7 1962.60  181.48
  -3  -1   7 2035.20  182.78
  -3  -1   7 2148.89  186.28
   3   1  -7 2228.38  184.28
  -3   1   7 1947.31  183.18
  -3   1   7 2392.16  185.38
  -3   1   7 1762.42  182.38
  -3   1   7 1740.73  181.68
   2  -1  -7 2023.80  184.78
   2  -1  -7 2242.38  182.48
  -2  -1   7 2097.39  183.28
  -2  -1   7 2132.69  182.08
   2  -1  -7 2076.39  183.58
  -2   1   7 1780.12  183.08
   2   1  -7 2072.19  184.18
   2   1  -7 1942.21  182.88
   1  -1  -7 1416.96  135.39
   1  -1  -7 1262.67  136.89
   1  -1  -7 1711.53  140.09
   1  -1  -7 1700.03  136.19
   1   1  -7 1686.23  138.49
  -1   1   7 1566.04  137.49
   1   1  -7 1454.85  135.09
   1   1  -7 1387.46  136.89
   0  -1  -7  139.99   17.80
   0  -1  -7  142.69   17.60
   0  -1  -7  140.69   19.80
   0  -1  -7  162.08   23.00
   0  -1   7  178.68   20.10
   0  -1   7  179.78   17.60
   0   1  -7  153.08   19.30
   0   1   7  164.88   19.70
   0   1  -7  122.89   17.40
   0   1  -7  148.69   20.00
  -1  -1  -7   43.40   14.20
  -1  -1  -7   53.39   11.50
   1  -1   7   28.00   10.10
  -1  -1  -7   38.00    7.50
  -1  -1  -7   33.10   11.70
   1   1   7   26.60    7.90
  -1   1  -7   31.50    9.30
  -1   1  -7   38.10   11.60
  -1   1  -7   24.90   12.10
  -2  -1  -7  393.56   39.70
  -2  -1  -7  447.06   42.00
  -2  -1  -7  434.46   43.80
  -2  -1  -7  386.76   47.90
  -2   1  -7  334.87   41.50
  -2   1  -7  406.36   44.00
  -2   1  -7  368.26   40.30
  -2   1  -7  399.56   44.70
  -3  -1  -7 2869.61  257.07
  -3  -1  -7 2858.51  260.87
  -3  -1  -7 3117.69  258.77
  -3  -1  -7 2639.04  263.47
  -3   1  -7 2652.33  256.37
  -3   1  -7 2757.52  261.67
  -3   1  -7 2755.22  256.97
  -3   1  -7 2789.42  260.67
   3   1   7 3327.37  262.77
  -4  -1  -7  268.97   38.50
   4  -1   7  311.27   39.80
  -4  -1  -7  246.28   37.50
  -4  -1  -7  282.27   31.50
  -4  -1  -7  305.97   36.30
  -4  -1  -7  261.57   47.30
  -4   1  -7  200.28   42.40
   4   1   7  271.17   35.20
  -4   1  -7  243.58   32.30
  -4   1  -7  304.47   61.09
  -4   1  -7  283.37   36.60
  -5  -1  -7  432.86   52.09
  -5  -1  -7  399.06   74.69
  -5  -1  -7  441.66   58.19
  -5  -1  -7  694.73  199.78
   5  -1   7  506.35   63.19
  -5  -1  -7  562.84   57.29
  -5   1  -7  433.16   58.99
   5   1   7  564.74   57.39
  -5   1  -7  509.85   53.99
  -5   1  -7  494.85   72.69
  -6  -1  -7   79.29   28.20
  -6  -1  -7   80.09   30.60
  -6  -1  -7   71.49   19.00
   6  -1   7   52.39   32.10
  -6  -1  -7  122.09   38.00
  -6  -1  -7   21.50  131.09
  -6   1  -7   74.59   20.40
  -6   1  -7   73.69   29.20
   6   1   7   97.29   27.70
  -6   1  -7   33.10  123.79
  -6   1  -7   81.19   30.60
  -6   1  -7   72.59   32.50
  -7  -1  -7  701.23   84.19
  -7  -1  -7  760.42   79.39
  -7  -1  -7  914.81   91.99
  -7  -1  -7  798.62   86.39
   7   1   7  695.33   81.39
  -7   1  -7  755.72   88.79
  -7   1  -7  884.91   80.79
  -7   1  -7  932.01   90.59
  -8  -1  -7  175.68   24.60
  -8  -1  -7  216.48   26.80
  -8   1  -7  231.58   29.60
 -10   2   7  195.98   22.50
 -10   2   7  191.68   24.60
   9  -2  -7  344.17   38.10
  -9   2   7  371.26   41.50
  -9   2   7  371.16   58.49
  -9   2   7  398.46   42.00
  -9   2   7  151.38  186.18
  -9   2   7  338.47   40.00
   8  -2  -7  338.27   37.80
  -8   2   7  375.86   41.10
  -8   2   7  358.06   44.80
  -8   2   7  481.55   51.19
  -8   2   7  358.06  140.29
  -8   2   7  291.77   40.80
  -8   2   7  397.76   43.30
  -8   2   7  336.47   48.00
   7  -2  -7  414.16   43.80
  -7  -2   7  372.06   53.19
  -7  -2   7  421.66   53.49
  -7   2   7  435.56   51.29
  -7   2   7  398.76   49.50
  -7   2   7  451.35   49.20
  -7   2   7  478.65   50.59
  -7   2   7  433.16   46.40
   6  -2  -7 1591.84  163.08
  -6  -2   7 1570.34  168.98
  -6   2   7 2079.09  169.08
  -6   2   7 1863.31  165.58
  -6   2   7 1758.72  167.38
  -6   2   7 1991.30  170.48
  -5  -2   7 1262.87  119.29
   5  -2  -7 1173.68  112.09
  -5  -2   7 1259.87  114.29
   5   2  -7 1149.39  116.89
  -5   2   7 1286.47  115.89
  -5   2   7 1247.28  113.59
   4  -2  -7  753.62   67.69
  -4  -2   7  756.82   69.09
  -4  -2   7  715.23   73.89
  -4   2   7  792.92   70.59
   4   2  -7  721.63   71.99
  -4   2   7  702.33   68.29
   4   2  -7  648.44   67.69
  -3  -2   7  761.62   79.69
   3  -2  -7  830.82   74.89
   3   2  -7  890.11   78.29
   3   2  -7  719.23   74.29
  -3   2   7  890.81   77.89
   2  -2  -7 7222.88  653.23
   2  -2  -7 7680.13  651.23
  -2  -2   7 6968.20  655.93
  -2   2   7 8225.08  653.33
   2   2  -7 7760.92  654.03
  -2   2   7 7368.46  653.03
   2   2  -7 6546.95  650.43
  -1  -2   7  371.76   45.60
  -1  -2   7  471.85   40.90
   1  -2  -7  441.86   41.70
   1  -2  -7  355.36   40.50
   1  -2  -7  424.86   45.50
   1  -2  -7  523.95   43.60
   1   2  -7  476.05   44.30
   1   2  -7  385.56   40.60
   0  -2  -7 8853.51  728.03
   0  -2  -7 7437.86  722.03
   0  -2  -7 7919.61  722.33
   0  -2   7 8149.18  726.53
   0  -2  -7 8160.88  724.43
   0   2   7 8849.31  725.13
   0   2   7 8519.65  721.53
   0   2  -7 7766.32  722.13
  -1  -2  -7  143.89   27.20
  -1  -2  -7  161.08   18.00
  -1  -2  -7  139.89   20.50
  -1  -2  -7  183.98   23.30
  -1   2  -7  178.68   23.70
  -1   2  -7  150.38   25.80
  -1   2  -7  143.79   19.90
  -2  -2  -7 3084.09  266.97
  -2  -2  -7 2934.71  263.37
  -2  -2  -7 2887.31  270.57
  -2  -2  -7 3105.29  264.87
  -2   2  -7 3144.99  267.77
  -2   2  -7 2862.51  263.87
  -2   2  -7 2645.64  265.77
   3  -2   7   84.59   23.50
  -3  -2  -7   46.20   11.10
  -3  -2  -7   56.89   18.00
  -3  -2  -7   62.19   21.60
  -3  -2  -7   44.70   16.60
  -3   2  -7   49.80   21.80
  -3   2  -7   42.90   21.70
   3   2   7   29.80   17.40
  -3   2  -7   51.99   16.30
  -4  -2  -7  533.05   66.69
  -4  -2  -7  688.83   69.79
  -4  -2  -7  720.83   67.19
   4  -2   7  573.84   70.99
  -4  -2  -7  588.34   62.49
  -4   2  -7  614.04   68.99
   4   2   7  654.23   65.79
  -5  -2  -7 1396.66  141.59
   5  -2   7 1514.75  144.19
  -5  -2  -7 1358.36  139.29
  -5  -2  -7 1342.47  142.19
  -5  -2  -7 1442.66  136.69
  -5  -2  -7 1666.33  141.09
  -5   2  -7 1377.46  144.29
  -5   2  -7 1354.96  141.59
   5   2   7 1650.43  140.59
  -6  -2  -7  236.18   44.00
  -6  -2  -7  359.96   41.30
  -6  -2  -7  314.07   48.20
  -6  -2  -7  501.25  146.29
  -6  -2  -7  342.37   41.80
  -6  -2  -7  320.77   38.50
  -6   2  -7   98.19  141.19
  -6   2  -7  273.67   43.10
   6   2   7  344.37   40.40
  -6   2  -7  362.36   51.49
  -7  -2  -7  970.80   87.69
  -7  -2  -7  887.91   82.29
  -7  -2  -7  860.51   83.09
  -7  -2  -7  978.10  114.49
   7   2   7  657.13   80.59
 -10   3   7   30.60   10.70
  -9   3   7  228.68  100.19
  -9   3   7  129.39   22.00
   8  -3  -7  349.27   38.70
   8  -3  -7   74.69  172.88
  -8   3   7  345.17   42.50
  -8   3   7  367.36   43.40
  -8   3   7  361.96   45.70
  -8   3   7  425.06   55.09
   7  -3  -7  104.99   16.60
  -7  -3   7   65.49   40.70
  -7   3   7   63.99   22.10
  -7   3   7   98.59   23.30
  -7   3   7  276.17  138.79
  -7   3   7  108.69   19.70
  -7   3   7  134.19   25.40
  -6  -3   7  200.28   43.10
   6  -3  -7  123.09   18.90
  -6  -3   7   73.09   44.20
  -6  -3   7  131.49   28.70
  -6   3   7  145.09   23.70
  -6   3   7  139.79   27.60
  -6   3   7  147.59   21.40
  -6   3   7  145.39   25.30
  -6   3   7  146.39   27.10
  -6   3   7  169.48   26.50
  -5  -3   7   89.09   23.10
   5  -3  -7   78.39   14.60
  -5  -3   7   80.99   24.00
  -5   3   7   84.49   16.00
   5   3  -7   60.49   39.30
  -5   3   7   86.69   17.70
  -5   3   7  130.49   20.40
  -4  -3   7  230.38   35.00
   4  -3  -7  280.87   29.30
   4  -3  -7  254.37   27.00
  -4   3   7  266.17   29.60
   4   3  -7  256.27   35.90
   4   3  -7  188.88   29.70
  -4   3   7  258.97   30.20
  -3  -3   7 1124.19  117.99
   3  -3  -7 1219.28  112.09
   3  -3  -7 1418.06  114.89
  -3   3   7 1388.06  114.69
   3   3  -7 1268.67  116.79
  -3   3   7 1214.18  114.49
   3   3  -7 1026.70  111.89
   2  -3  -7 2734.63  226.38
  -2  -3   7 2232.38  229.28
   2  -3  -7 2515.65  224.08
  -2   3   7 2848.01  226.28
   2   3  -7 2194.58  223.78
   2   3  -7 2756.82  227.98
  -2   3   7 2341.47  225.48
   1  -3  -7  503.15   53.09
   1  -3  -7  465.25   55.09
   1  -3  -7  511.25   48.70
  -1  -3   7  529.75   55.69
   1   3  -7  607.24   53.49
  -1   3   7  496.95   49.90
   1   3  -7  478.95   49.10
   0  -3  -7 1358.86  125.79
   0  -3   7 1224.78  130.89
   0  -3  -7 1547.25  128.99
   0  -3  -7 1440.66  132.79
   0   3  -7 1341.17  126.09
   0   3   7 1423.26  126.29
   1  -3   7  620.14   77.39
  -1  -3  -7  795.22   75.79
  -1  -3  -7  774.82   72.49
  -1  -3  -7  772.02   82.29
  -1  -3  -7  834.32   76.89
  -1   3  -7  749.42   72.99
  -1   3  -7  890.61   76.79
   1   3   7  778.62   74.49
  -2  -3  -7  316.07   34.60
  -2  -3  -7  390.96   39.90
  -2  -3  -7  335.47   39.30
   2  -3   7  344.77   49.10
   2  -3   7  286.27   42.30
  -2  -3  -7  326.27   51.29
  -2  -3  -7  271.77   41.80
   2   3   7  294.87   41.40
  -2   3  -7  343.27   38.90
  -2   3  -7  330.57   43.00
  -2   3  -7  281.87   41.00
  -3  -3  -7  163.48   31.40
  -3  -3  -7  110.39   29.80
   3  -3   7   91.99   28.60
  -3  -3  -7  150.78   23.30
  -3  -3  -7  124.19   17.80
   3   3   7   86.99   26.60
  -3   3  -7  138.79   35.80
  -3   3  -7  108.39   23.00
  -3   3  -7   83.79   30.20
  -4  -3  -7  326.57   39.50
  -4  -3  -7  324.47   45.50
  -4  -3  -7  388.96   43.60
  -4   3  -7  268.77   49.60
  -4   3  -7  320.17   63.59
   4   3   7  386.26   42.40
  -5  -3  -7  546.25   69.19
  -5  -3  -7  702.33   66.49
  -5  -3  -7  585.54   67.09
  -5  -3  -7  568.24   62.39
  -5   3  -7  491.45   72.19
   5   3   7  666.83   65.49
  -5   3  -7  626.94   70.79
  -6  -3  -7  405.46   47.10
  -6  -3  -7  462.65   45.90
  -6  -3  -7  389.06   44.30
  -6  -3  -7  345.47   56.19
  -6   3  -7  390.56   49.70
  -6   3  -7  325.07   59.59
   6   3   7  348.17   43.70
  -7   3  -7  378.46  117.49
  -7   3  -7  271.07   35.90
  -8   3  -7  185.28   21.90
  -9   4   7  452.15   45.20
   8  -4  -7  384.56   45.10
  -8   4   7  387.86   44.20
  -8   4   7  437.16   43.30
  -8   4   7  363.66   41.90
   7  -4  -7 1481.05  130.19
   7  -4  -7 1134.69  119.29
  -7   4   7 1150.18  121.09
  -7   4   7 1238.38  123.39
  -7   4   7 1430.36  125.69
  -7   4   7 1436.66  122.49
  -7   4   7 1211.98  122.39
   6  -4  -7  120.79   25.10
   6  -4  -7   91.89   17.20
  -6  -4   7  107.49   31.00
   6  -4  -7   39.50  179.08
  -6   4   7   94.79   22.50
  -6   4   7  103.29   22.50
  -6   4   7  122.69   23.60
  -6   4   7  143.39   26.50
  -6   4   7  -63.89  145.39
  -6   4   7  112.69   20.40
   5  -4  -7  326.17   33.80
  -5  -4   7  340.77   62.19
  -5  -4   7  228.28   50.19
  -5  -4   7  254.37   42.90
   5  -4  -7  373.56   39.40
  -5  -4   7  239.88   41.70
  -5   4   7  280.37   38.60
  -5   4   7  335.17   37.60
  -5   4   7  362.66   49.30
  -5   4   7  360.56   38.70
  -5   4   7  324.57   38.00
   4  -4  -7 2311.17  219.48
  -4  -4   7 2111.59  226.78
   4  -4  -7 2701.53  222.88
  -4   4   7 2596.64  222.18
  -4   4   7 2518.85  223.68
   3  -4  -7 1120.39   94.29
   3  -4  -7  962.40   91.19
  -3  -4   7  864.91   98.69
  -3   4   7  992.60   94.29
   3   4  -7 1023.50   97.99
   3   4  -7  873.11   92.39
  -3   4   7 1054.19   93.79
   2  -4  -7 2460.65  199.08
   2  -4  -7 2049.59  200.38
  -2  -4   7 1883.21  206.78
  -2  -4   7 2299.97  207.18
  -2   4   7 2479.85  201.38
   2   4  -7 2096.49  198.98
  -1  -4   7  491.55   57.89
   1  -4  -7  497.55   53.49
   1  -4  -7  505.95   50.39
   1   4  -7  622.94   57.19
   1   4  -7  486.55   51.59
   0  -4  -7  388.76   40.10
   0  -4   7  330.77   50.69
   0  -4   7  330.37   43.70
   0  -4  -7  302.57   50.29
   0  -4  -7  367.16   36.00
   0   4   7  285.27   35.30
   0   4  -7  390.26   43.50
   0   4  -7  346.87   37.70
   1  -4   7   -3.30   18.40
   1  -4   7   17.60   17.10
  -1  -4  -7    4.50    8.40
  -1  -4  -7    2.70   12.00
  -1  -4  -7   15.40   14.40
  -1  -4  -7   11.90   30.00
  -1   4  -7    4.30   14.30
  -1   4  -7   18.30   19.10
  -1   4  -7    8.60   15.70
  -2  -4  -7 1191.18  100.09
   2  -4   7  936.91  109.99
  -2  -4  -7 1106.49  104.79
  -2   4  -7 1010.90  105.69
  -3  -4  -7  986.30   90.39
  -3  -4  -7  886.71   95.09
  -4  -4  -7  517.35   55.99
  -4  -4  -7  363.26  154.48
  -4  -4  -7  506.75   61.69
  -4  -4  -7  534.25   53.09
   4   4   7  549.25   77.99
  -4   4  -7  414.56   59.89
  -5  -4  -7  135.29   54.99
  -5  -4  -7  303.77   36.10
  -5  -4  -7  264.77   35.00
  -5  -4  -7  288.37   38.50
  -5   4  -7  241.38   41.00
   5   4   7  311.47   36.60
  -6  -4  -7   31.70   13.50
  -6  -4  -7   51.29   15.10
  -6  -4  -7   42.10   22.10
  -6  -4  -7    6.20   71.99
   6   4   7   61.79   15.20
  -6   4  -7   16.70   15.20
   7   4   7  334.07   36.30
  -8   5   7  195.28   23.40
  -8   5   7  181.28   24.90
   7  -5  -7 1349.07  135.19
  -7   5   7 1605.04  136.59
  -7   5   7 1381.36  136.79
  -7   5   7 1509.85  135.09
  -7   5   7 1452.55  137.89
   6  -5  -7  112.49   28.60
  -6  -5   7  191.28   31.50
  -6  -5   7  158.78   34.80
   6  -5  -7   43.70   90.09
  -6   5   7  177.98   31.30
   6   5  -7  141.19   28.00
  -5  -5   7  440.96   63.49
   5  -5  -7  570.24   60.19
   5  -5  -7  526.95   53.49
  -5  -5   7  529.05   81.09
  -5  -5   7  467.25   61.49
  -5   5   7  544.55   59.39
  -5   5   7  627.84   72.69
  -5   5   7  603.24   58.29
  -5   5   7  486.85   60.19
  -4  -5   7  304.37   49.40
   4  -5  -7  351.06   38.70
  -4  -5   7  394.46   50.29
  -4   5   7  431.36   44.30
  -4   5   7  404.26   43.60
  -4   5   7  349.77   43.60
   3  -5  -7 2053.59  168.88
  -3  -5   7 2001.20  179.08
  -3  -5   7 1638.14  177.48
   3  -5  -7 1593.44  169.88
  -3   5   7 1722.23  170.58
  -3   5   7 2138.19  172.48
   2  -5  -7  235.88   39.30
  -2  -5   7  205.68   60.09
  -2  -5   7  314.97   56.69
   2  -5  -7  267.67   35.90
  -2  -5   7  286.37   42.90
   2  -5  -7  244.38   29.90
   2  -5  -7  297.07  144.19
  -2   5   7  277.27   33.20
  -2   5   7  281.37   34.40
  -2   5   7  287.17   35.60
   1  -5  -7  603.14   57.79
  -1  -5   7  657.03   68.49
   1  -5  -7  599.74   60.89
   1  -5  -7  636.74   64.89
  -1  -5   7  494.65   68.09
  -1  -5   7  558.64   66.59
   1   5  -7  528.85   62.09
  -1   5   7  639.74   59.99
   1   5  -7  521.65   65.09
   0  -5   7  395.36   52.79
   0  -5  -7  470.05   44.00
   0  -5  -7  451.55   47.80
   0  -5   7  449.86   54.29
   0  -5   7  317.47   56.69
   0  -5  -7  447.36   63.99
   0   5  -7  352.06   51.29
   0   5   7  416.66   45.80
   0   5  -7  485.65   49.90
   0   5   7  483.25   81.49
   1  -5   7  264.47   51.59
   1  -5   7  312.17   48.30
  -1  -5  -7  312.27   55.59
   1  -5   7  294.17   44.20
  -1  -5  -7  297.17   33.90
   1   5   7  332.37   77.79
  -1   5  -7  268.87   42.20
  -2  -5  -7  392.06   45.90
  -2  -5  -7  333.37  148.29
  -2  -5  -7  483.15   47.70
   2  -5   7  414.96   60.19
   2  -5   7  372.56   49.90
  -2   5  -7  348.47   49.30
  -3  -5  -7  462.75   48.90
  -3  -5  -7  401.16   45.20
   3  -5   7  395.96   58.39
  -3  -5  -7  314.77   62.49
  -3   5  -7  468.15   54.49
  -4  -5  -7    3.70   13.10
  -4  -5  -7    7.70   21.90
  -4  -5  -7    5.40   12.70
  -4  -5  -7   18.80   20.30
  -4  -5  -7    2.30   82.79
   4   5   7   -9.80   28.10
  -5  -5  -7  352.36   39.90
  -5  -5  -7  289.87   39.90
  -5  -5  -7  294.17   38.70
   5   5   7  312.37   39.40
  -6  -5  -7   18.60   11.90
  -6  -5  -7   15.30   11.40
  -6  -5  -7    3.40   79.19
   6   5   7   40.00   12.60
  -7  -6   7  799.02   85.19
  -7  -6   7  710.53   77.19
   7  -6  -7  795.02   75.59
  -7   6   7  884.91   76.99
  -6  -6   7  116.19   32.50
   6  -6  -7  115.29   20.30
   6  -6  -7   11.30   68.69
  -6   6   7  112.69   22.60
  -6   6   7  120.79   22.60
  -5  -6   7  270.37   40.30
   5  -6  -7  354.46   38.60
  -5  -6   7  351.66   62.59
   5  -6  -7  420.16   45.90
  -5  -6   7  261.17   50.89
   5  -6  -7  449.16  149.29
  -5  -6   7  295.37   43.00
  -5   6   7  405.26   54.79
  -5   6   7  295.27   36.20
   5   6  -7  219.48   48.30
  -5   6   7  363.56   39.70
  -4  -6   7  286.97   47.10
   4  -6  -7  341.57   44.00
  -4  -6   7  443.26   67.99
  -4  -6   7  281.47   46.30
   4  -6  -7  326.77   40.90
   4  -6  -7  528.95  136.69
  -4   6   7  399.26   40.50
  -4   6   7  419.56   43.20
   4   6  -7  235.58   41.80
  -4   6   7  337.17   40.80
  -3  -6   7  124.69   43.10
  -3  -6   7   71.69   23.80
   3  -6  -7  123.89   20.40
  -3  -6   7  160.58   30.50
   3  -6  -7  202.28  114.49
   3  -6  -7   86.29   19.60
  -3   6   7   95.69   19.70
  -3   6   7  131.09   35.80
  -3   6   7  124.39   22.70
  -3   6   7  196.38   68.49
  -2  -6   7 1100.69  108.49
   2  -6  -7 1197.78  101.19
  -2  -6   7 1150.18  111.99
  -2  -6   7  974.50  111.99
   2  -6  -7  889.31  109.19
   2   6  -7  917.61  106.79
  -2   6   7 1259.77  104.09
  -2   6   7 1012.40  152.18
  -1  -6   7  122.99   27.80
  -1  -6   7  101.29   41.30
   1  -6  -7   84.39   32.00
  -1  -6   7  131.69   35.00
   1  -6  -7  141.29  136.69
  -1  -6   7  146.89   28.50
   1  -6  -7  118.79   20.30
   1  -6  -7  156.78   24.40
  -1   6   7   93.69   47.90
  -1   6   7  174.78   27.80
  -1   6   7  121.39   22.50
   1   6  -7   85.89   24.90
   0  -6   7 1069.89  119.89
   0  -6   7 1224.18  132.89
   0  -6  -7 1383.56  114.49
   0   6  -7 1194.18  121.59
  -1  -6  -7  119.39   35.30
  -1  -6  -7   77.09   19.60
  -1  -6  -7   44.00   97.79
  -1  -6  -7   82.19   19.20
   1  -6   7   46.90   19.60
   1  -6   7   40.90   28.80
  -1  -6  -7   75.29   24.40
   1   6   7  107.29   27.30
  -1   6  -7  117.09   44.80
  -2  -6  -7  463.65   65.29
   2  -6   7  441.36   56.29
  -2  -6  -7  597.64   55.79
  -2  -6  -7  544.55   53.49
  -2   6  -7  405.66   55.79
  -2   6  -7  593.14   61.59
  -3  -6  -7  199.68   32.40
  -3  -6  -7   53.39  104.29
  -3  -6  -7  224.08   31.00
  -3  -6  -7  228.58   30.20
  -4  -6  -7  455.65   50.39
  -4  -6  -7  505.05   47.90
  -4  -6  -7  421.56   47.80
   4   6   7  344.47   45.60
  -5  -6  -7   57.49   14.00
  -5  -6  -7  103.99   16.60
  -5  -6  -7   45.80   53.59
   5   6   7   92.79   17.70
   5   6   7   80.59   27.70
  -6   7   7   81.49   12.50
  -5  -7   7  168.98   41.60
  -4  -7   7  235.68   33.00
  -4   7   7  212.68   26.80
   4   7  -7  303.17   37.20
  -3  -7   7   40.10   15.70
   3  -7  -7   30.50   78.69
   3  -7  -7   75.99   23.90
  -3  -7   7   89.89   25.50
  -3  -7   7   58.29   31.90
  -3   7   7   72.59   21.70
  -3   7   7   33.80   11.50
   3   7  -7   38.90   18.80
  -2  -7   7  594.24   65.59
   2  -7  -7  493.35  139.49
   2  -7  -7  562.24   64.59
  -2  -7   7  613.04   78.29
   2   7  -7  561.84   66.79
  -2   7   7  697.23   60.49
   1  -7  -7   76.59   19.60
  -1  -7   7   63.99   21.10
  -1  -7   7   43.50   22.00
   1  -7  -7  220.08  112.39
  -1  -7   7   20.90   29.00
   1  -7  -7   76.89   20.80
  -1   7   7   80.79   51.09
  -1   7   7  120.79   30.40
   1   7  -7   83.89   24.70
   0  -7  -7  337.17   44.40
   0  -7  -7  293.47   44.20
   0  -7   7  240.08   45.10
   0  -7   7  386.46   47.50
   0   7  -7  276.37   42.10
   0   7  -7  310.27   42.10
  -1  -7  -7   -8.20   73.79
   1  -7   7   12.30   12.60
  -1  -7  -7   18.90   19.00
  -1  -7  -7   24.20   21.10
  -1  -7  -7   34.20   14.60
   1   7   7   40.80   30.90
  -1   7  -7   19.70   19.60
  -1   7  -7    8.70   13.50
  -2  -7  -7  254.17   40.20
  -2  -7  -7  291.87   32.90
  -2   7  -7  179.08   30.10
  -3  -7  -7  214.58   27.90
  -3  -7  -7  236.18   33.60
   3   7   7  178.68   28.70
   3   7   7  246.98   47.50
  -4  -7  -7   19.10   46.50
  -4  -7  -7   10.10   13.10
  -4  -7  -7   12.30   10.40
   4   7   7   31.90   16.80
   4   7   7   13.60   14.20
   3  -8  -7  262.37   81.49
   3   8  -7  220.88   29.00
  -3   8   7  334.47   28.50
   2  -8  -7  146.49   22.50
   2  -8  -7   44.90   51.79
   2   8  -7  120.09   17.60
  -1  -8   7  456.05   61.69
   0  -8  -7   39.10   54.89
   0   8  -7   79.39   15.30
  -1   8  -7  168.98   21.70
  -2   8  -7   33.60    8.40
 -10   0   8   51.49   11.90
  -9   0   8   86.29   32.20
  -9   0   8  139.69   27.10
  -9   0   8  191.88   24.00
  -8   0   8   30.30   15.40
  -8   0   8   25.90   16.70
  -8   0   8   40.30   22.90
  -8   0   8   50.09   15.00
   8   0  -8   39.70   12.40
  -8   0   8   63.59   22.20
  -8   0   8    4.40   16.00
  -7   0   8  875.71   82.39
   7   0  -8  736.93   77.79
  -7   0   8  812.12   79.49
  -7   0   8  769.12   83.59
  -7   0   8  937.61   85.49
  -7   0   8  797.92   84.29
  -7   0   8  890.31   86.79
  -6   0   8 1163.48  102.79
   6   0  -8  902.21   95.19
  -6   0   8 1102.49   99.29
  -6   0   8 1009.30   96.59
  -5   0   8 1804.82  178.98
  -5   0   8 2061.29  181.58
   5   0  -8 1841.82  178.38
  -5   0   8 2308.47  185.38
   4   0  -8 8069.59  628.24
   4   0  -8 6263.27  624.64
  -4   0   8 7483.75  627.64
  -4   0   8 6603.14  625.34
  -3   0   8 3243.78  299.77
   3   0  -8 3487.25  300.97
   3   0  -8 3403.56  299.97
  -3   0   8 3346.37  301.77
  -2   0   8 2735.43  248.08
   2   0  -8 2819.22  246.78
   2   0  -8 2785.72  248.08
  -2   0   8 3208.18  253.07
   2   0  -8 2351.66  244.28
   1   0  -8   17.90    9.50
  -1   0   8    8.40    6.90
   1   0  -8    4.40    8.20
   0   0  -8 1292.57  122.99
   0   0  -8 1316.17  125.29
   0   0  -8 1319.97  127.09
   0   0  -8 1416.66  124.19
   0   0   8 1510.05  125.19
  -1   0  -8 4801.62  388.36
  -1   0  -8 4456.75  390.66
  -1   0  -8 4171.38  387.46
  -1   0  -8 4684.33  392.96
   1   0   8 3822.32  389.06
  -2   0  -8  842.02   80.39
  -2   0  -8  870.31   82.49
  -2   0  -8  792.32   77.09
  -2   0  -8  765.72   76.19
  -3   0  -8  143.79   23.70
  -3   0  -8  139.49   21.30
   3   0   8  165.18   33.90
  -3   0  -8  101.99   29.20
  -3   0  -8  171.98   27.10
   4   0   8  131.19   25.40
  -4   0  -8  169.38   25.00
  -4   0  -8  122.89   28.00
  -5   0  -8   36.60   20.50
  -5   0  -8   21.80   22.10
  -5   0  -8    1.50   37.00
   5   0   8   21.90   15.80
  -5   0  -8   28.90  163.38
  -6   0  -8    9.90   18.80
  -6   0  -8    7.70   22.50
  -6   0  -8    5.70   23.60
  -6   0  -8   -0.10   16.80
   6   0   8    7.80   16.70
  -6   0  -8   21.20  120.29
  -7   0  -8   66.49   31.40
  -7   0  -8   91.39   18.80
  -7   0  -8  107.99   92.99
  -8   0  -8  350.66   37.60
 -10   1   8  266.97   30.50
 -10   1   8  327.87   35.10
  -9  -1   8  629.04   58.99
  -9   1   8  536.65   60.59
  -9   1   8  547.15   69.39
  -9   1   8  638.74   67.79
  -9   1   8  609.84   60.89
   8  -1  -8   50.99   14.30
  -8  -1   8   97.59   23.30
  -8  -1   8   72.89   18.10
  -8   1   8   67.59   24.40
  -8   1   8  100.89   24.50
  -8   1   8   88.69   21.30
  -8   1   8  102.09   20.70
  -8   1   8   86.19   19.10
  -8   1   8   81.39   18.20
  -7  -1   8  749.13   72.39
  -7  -1   8  640.64   75.89
  -7  -1   8  710.03   74.99
  -7   1   8  705.53   76.69
  -7   1   8  666.63   74.19
  -7   1   8  788.12   73.59
  -7   1   8  624.34   73.19
  -7   1   8  780.22   73.39
  -6  -1   8 1377.76  129.99
  -6  -1   8 1370.96  134.39
   6  -1  -8 1210.38  127.19
  -6   1   8 1513.55  132.29
  -6   1   8 1593.54  134.19
  -6   1   8 1378.96  129.19
   5  -1  -8 1949.41  188.28
  -5  -1   8 2209.08  195.18
  -5  -1   8 1985.90  190.08
  -5   1   8 2432.06  194.18
  -5   1   8 2153.28  191.58
  -5   1   8 1923.01  189.28
  -4  -1   8  104.19   19.80
   4  -1  -8   82.29   12.40
  -4   1   8  115.69   17.50
  -4   1   8   89.59   16.00
  -4   1   8   83.79   13.60
   4   1  -8   71.79   17.90
   3  -1  -8   -2.80    7.50
   3  -1  -8    5.60    5.30
  -3  -1   8    3.60    9.40
  -3  -1   8    8.40    8.80
   3  -1  -8    4.20   13.10
   3   1  -8   12.30   10.40
   3   1  -8    5.60    8.40
  -3   1   8   13.00    8.00
  -2  -1   8  717.43   72.89
   2  -1  -8  752.22   75.19
   2  -1  -8  673.33   68.09
   2  -1  -8  772.12   70.89
   2   1  -8  698.13   70.39
  -2   1   8  787.02   71.39
  -2   1   8  802.82   71.09
   2   1  -8  810.72   72.19
  -1  -1   8  457.75   48.40
   1  -1  -8  501.95   49.99
  -1   1   8  481.05   47.50
   1   1  -8  459.65   47.50
   1   1  -8  446.96   46.30
   0  -1  -8  876.31   84.39
   0  -1  -8  939.01   90.69
   0  -1  -8  933.41   87.29
   0   1  -8  915.31   88.39
   0   1  -8 1001.60   87.69
   0   1  -8  857.51   84.79
   0   1   8  988.80   87.69
  -1  -1  -8  821.82   82.89
  -1  -1  -8  837.12   77.99
  -1  -1  -8  773.82   79.49
  -1  -1  -8  827.02   76.69
  -1   1  -8  814.02   80.19
  -1   1  -8  921.71   84.09
  -1   1  -8  837.02   78.59
  -2  -1  -8  221.68   25.10
  -2  -1  -8  221.38   37.00
  -2  -1  -8  237.88   30.20
  -2  -1  -8  287.87   32.40
  -2   1  -8  220.88   27.90
  -2   1  -8  214.48   31.00
  -2   1  -8  233.58   34.10
   3  -1   8  640.54   65.99
  -3  -1  -8  580.44   58.79
  -3  -1  -8  639.24   63.69
  -3  -1  -8  571.04   63.19
  -3  -1  -8  526.75   66.99
   3   1   8  626.84   63.29
  -3   1  -8  531.35   59.09
  -3   1  -8  627.04   64.79
  -3   1  -8  578.74   61.49
  -3   1  -8  600.14   71.89
   4  -1   8   91.39   25.20
  -4  -1  -8  159.58   43.90
  -4  -1  -8   65.49   15.60
  -4  -1  -8   53.69   16.90
  -4  -1  -8   96.89   25.00
  -4  -1  -8   66.99   22.00
  -4   1  -8   45.50   22.60
  -4   1  -8   81.79   18.80
   4   1   8   69.89   18.50
  -4   1  -8   83.69   27.10
  -4   1  -8   50.69   21.40
  -5  -1  -8  339.87   49.99
  -5  -1  -8  374.46   48.50
  -5  -1  -8  334.57   49.99
  -5  -1  -8  361.56   41.90
   5  -1   8  377.76   49.10
  -5   1  -8  454.55   57.79
  -5   1  -8  361.16   49.40
   5   1   8  392.66   44.90
  -5   1  -8  352.26   50.49
  -6  -1  -8  599.54  170.78
   6  -1   8  459.95   57.89
  -6  -1  -8  372.36   54.79
  -6  -1  -8  484.55   55.19
  -6  -1  -8  483.65   55.49
  -6  -1  -8  453.25   61.19
  -6   1  -8  522.55   58.59
  -6   1  -8  575.84   56.19
  -6   1  -8  490.05   57.09
   6   1   8  525.45   54.69
  -7  -1  -8  169.08   99.59
  -7  -1  -8   76.99   16.80
  -7  -1  -8   80.39   32.50
  -7   1  -8  113.99   22.70
  -7   1  -8  115.29   40.60
   7   1   8   77.99   20.40
  -7   1  -8  101.59   99.89
  -8  -1  -8   -4.70   46.20
  -8  -1  -8   -0.80    7.40
  -8  -1  -8    3.20    8.60
  -8   1  -8   -4.50    6.10
  -9   2   8  203.38   30.10
  -9   2   8  284.27   30.20
   8  -2  -8   47.10   13.50
  -8   2   8   55.49   18.30
  -8   2   8   29.10   13.80
  -8   2   8   28.70   12.80
  -8   2   8   58.39   16.90
  -8   2   8   46.20   20.30
  -8   2   8   30.60   21.00
  -7  -2   8 1144.19  132.39
   7  -2  -8 1214.08  125.89
  -7  -2   8 1418.36  133.19
  -7   2   8 1344.57  128.39
  -7   2   8 1317.97  130.89
  -7   2   8 1506.35  132.29
  -7   2   8 1438.66  131.69
  -7   2   8 1574.34  131.99
  -7   2   8 1446.16  131.99
  -6  -2   8 3202.78  308.87
  -6  -2   8 2700.83  301.47
   6  -2  -8 3146.19  279.97
  -6  -2   8 3601.94  288.87
  -6   2   8 3357.26  282.07
  -6   2   8 3549.84  285.17
  -6   2   8 2860.21  290.57
  -6   2   8 2630.74  283.37
   5  -2  -8 2408.86  225.98
  -5  -2   8 2411.46  232.48
   5   2  -8 2460.25  231.48
  -5   2   8 2651.83  229.88
  -5   2   8 2872.51  231.18
  -5   2   8 2360.96  227.08
   4  -2  -8  349.27   37.10
  -4  -2   8  320.07   44.20
   4  -2  -8  403.96   40.50
  -4   2   8  390.86   40.50
   4   2  -8  378.06   44.20
  -4   2   8  413.26   41.30
  -3  -2   8  156.18   25.70
   3  -2  -8  197.58   22.70
   3  -2  -8  154.88   18.60
  -3   2   8  166.68   21.10
   3   2  -8  186.08   22.30
   3   2  -8  185.98   25.70
  -3   2   8  186.38   22.30
   2  -2  -8  700.13   71.89
   2  -2  -8  797.22   69.19
  -2  -2   8  682.63   71.89
  -2   2   8  781.42   68.89
   2   2  -8  615.44   66.29
  -2   2   8  755.02   68.99
   1  -2  -8   82.99   20.70
   1  -2  -8   94.99   19.00
  -1  -2   8  102.79   20.60
   1  -2  -8   89.99   12.30
  -1   2   8  111.19   15.80
   1   2  -8  143.49   21.10
   1   2  -8   94.29   15.10
   1   2  -8  113.89   19.00
   0  -2  -8 1114.39   97.59
   0  -2  -8  951.30   93.89
   0  -2  -8 1108.29  102.29
   0   2  -8 1168.78   98.89
   0   2  -8  986.60   97.29
   0   2  -8  910.81   94.19
  -1  -2  -8 1050.99   95.09
  -1  -2  -8  984.60   93.49
   1  -2   8  972.50   99.59
  -1  -2  -8 1071.09   97.29
  -1  -2  -8 1102.59  105.09
  -1   2  -8  892.51   97.29
  -1   2  -8 1132.79   99.09
  -1   2  -8  987.90   94.39
  -2  -2  -8  555.84   61.69
  -2  -2  -8  576.34   70.49
  -2  -2  -8  558.24   57.89
  -2  -2  -8  637.34   62.39
  -2  -2  -8  628.34   62.49
   2  -2   8  598.44   67.39
  -2   2  -8  614.64   65.19
  -2   2  -8  583.54   64.29
   2   2   8  631.34   62.69
  -3  -2  -8 1188.48  122.69
  -3  -2  -8  956.80  102.99
  -3  -2  -8 1203.28  103.69
   3  -2   8 1043.70  106.29
  -3  -2  -8  981.10   97.79
  -3  -2  -8  975.40  102.49
  -3   2  -8  915.41   99.39
   3   2   8 1144.09  102.59
  -3   2  -8 1026.20  106.99
  -3   2  -8 1029.60  103.49
  -4  -2  -8 1902.21  187.88
  -4  -2  -8 1811.52  179.88
  -4  -2  -8 1692.73  183.68
   4  -2   8 2137.59  199.28
  -4  -2  -8 2045.50  184.18
  -4   2  -8 2132.79  186.68
   4   2   8 2077.29  183.88
   5  -2   8  417.96   60.59
  -5  -2  -8  543.15   56.49
  -5  -2  -8  480.45   62.59
  -5  -2  -8  573.94   65.79
  -5  -2  -8  461.95   53.09
  -5  -2  -8  488.75   57.69
  -5   2  -8  477.75   61.99
  -5   2  -8  525.05   62.89
   5   2   8  562.84   56.49
  -6  -2  -8  534.65   59.19
  -6  -2  -8  537.45   66.39
  -6  -2  -8  480.05   57.49
   6   2   8  623.74   60.49
  -6   2  -8  599.74   64.39
  -6   2  -8  568.24   70.49
  -7  -2  -8   48.00   15.70
  -7   2  -8   93.69   18.50
   7   2   8   48.80   15.50
  -8  -2  -8   54.89   11.20
  -9   3   8   10.10   11.30
  -9   3   8    0.80    7.20
  -9   3   8    4.70    8.90
   8  -3  -8  675.33   73.29
   8  -3  -8  822.22   78.29
  -8   3   8  701.43   79.59
  -8   3   8  844.92   80.39
  -8   3   8  887.11   83.09
  -8   3   8  741.53   75.89
  -7  -3   8   49.99   24.40
   7  -3  -8  102.69   17.80
  -7  -3   8  135.59   43.30
  -7   3   8  123.89   24.10
  -7   3   8  132.19   25.50
  -7   3   8  113.19   23.90
  -7   3   8   72.59   19.30
  -7   3   8  115.89   21.00
  -6  -3   8   81.09   41.50
  -6  -3   8   55.29   20.40
  -6  -3   8   86.09   24.30
  -6  -3   8   44.00   23.80
  -6   3   8   68.49   16.40
  -6   3   8   96.59   20.60
  -6   3   8   59.89   18.10
  -6   3   8   76.09   18.50
  -5  -3   8 1194.78  133.09
   5  -3  -8  960.30   92.49
  -5  -3   8  850.51   99.79
  -5  -3   8 1037.60  102.29
   5  -3  -8 1033.50   95.89
  -5   3   8 1008.50   96.69
  -5   3   8 1139.99   97.59
  -5   3   8  793.12   95.69
  -5   3   8 1043.30   96.49
   4  -3  -8  574.84   54.49
   4  -3  -8  585.14   59.19
  -4  -3   8  537.85   62.59
  -4   3   8  470.55   58.09
  -4   3   8  621.24   58.49
   4   3  -8  608.04   62.99
  -3  -3   8   83.69   19.00
   3  -3  -8   74.09   12.70
  -3  -3   8   90.99   29.50
   3  -3  -8  105.29   16.60
   3   3  -8   91.89   21.00
  -3   3   8   85.79   15.70
  -3   3   8   86.39   16.80
   3   3  -8   64.29   15.40
  -2  -3   8 1614.24  159.18
   2  -3  -8 1790.42  154.98
   2  -3  -8 1754.12  152.48
  -2   3   8 1697.53  153.88
   2   3  -8 1587.64  152.08
   1  -3  -8  211.88   23.90
   1  -3  -8  210.98   36.90
  -1  -3   8  218.18   36.70
  -1  -3   8  229.48   32.30
   1  -3  -8  225.18   28.00
   1   3  -8  209.88   26.20
  -1   3   8  252.47   26.60
   0  -3  -8 2235.98  216.78
   0  -3   8 2156.58  214.28
   0  -3  -8 2392.96  208.98
   0  -3   8 2181.28  218.38
   0  -3  -8 2696.13  212.78
   0   3  -8 2348.47  209.48
   0   3   8 2303.67  208.98
  -1  -3  -8 2913.61  242.38
  -1  -3  -8 2559.94  247.68
  -1  -3  -8 2656.63  240.88
  -1  -3  -8 2582.64  237.48
  -1   3  -8 2361.06  237.98
   1   3   8 2815.32  242.28
  -1   3  -8 2639.34  242.18
   2  -3   8 1617.34  164.88
  -2  -3  -8 1617.74  169.38
  -2  -3  -8 1969.70  160.88
  -2  -3  -8 1586.54  155.08
  -2   3  -8 1589.24  156.88
   2   3   8 1776.92  159.78
  -2   3  -8 1722.23  161.98
   3  -3   8 1073.29  111.19
  -3  -3  -8 1085.89  101.39
  -3  -3  -8 1071.39  104.59
  -3  -3  -8 1064.89  106.49
  -3   3  -8 1097.49  105.19
   4  -3   8  271.57   50.29
  -4  -3  -8  339.67   39.40
  -4  -3  -8  416.06   44.20
  -4  -3  -8  288.57   42.10
  -4  -3  -8  413.66   76.99
  -4   3  -8  372.96   50.69
   4   3   8  373.86   43.10
  -5  -3  -8   80.19   97.59
  -5  -3  -8  137.29   32.00
  -5  -3  -8  132.99   28.50
  -5  -3  -8  139.49   24.30
  -5  -3  -8  199.88   27.70
  -5   3  -8  115.69   30.50
   5   3   8  157.78   25.50
  -6  -3  -8   52.79   16.00
  -6  -3  -8   32.70   17.50
  -6  -3  -8  -22.80   66.49
  -6  -3  -8   82.09   33.70
   6   3   8   27.00   14.90
  -6   3  -8   69.99   20.00
  -7  -3  -8  162.38   28.30
   7   3   8  146.79   21.00
  -7   3  -8  136.29   22.60
  -9   4   8  287.87   29.40
   8  -4  -8   18.60  125.19
  -8   4   8   65.29   14.30
  -8   4   8   63.69   14.20
  -8   4   8   57.19   31.00
   7  -4  -8   73.59   20.80
   7  -4  -8   80.19   16.50
  -7  -4   8  125.39   43.90
  -7  -4   8   74.29   25.50
  -7  -4   8   67.09   49.20
  -7  -4   8   73.69   24.20
   7  -4  -8   24.80   91.69
  -7   4   8  105.89   24.00
  -7   4   8  102.99   20.40
  -7   4   8   88.69   19.70
  -7   4   8   80.99   21.70
  -7   4   8   62.79   15.00
  -6  -4   8  171.28   52.69
   6  -4  -8    2.10  116.79
   6  -4  -8  180.08   29.00
   6  -4  -8  141.99   22.20
  -6   4   8  173.98   29.00
  -6   4   8  204.58   31.10
  -6   4   8  196.38   27.90
  -6   4   8  191.18   25.30
  -6   4   8  169.18   28.90
  -5  -4   8  618.74   79.89
  -5  -4   8  711.83   82.69
   5  -4  -8  749.92   78.49
  -5  -4   8  839.92  104.69
  -5   4   8  756.02   77.99
  -5   4   8  918.91   79.19
  -5   4   8  814.52   77.19
  -5   4   8  676.03   87.09
  -5   4   8  829.72   78.09
  -4  -4   8  199.58   55.29
  -4  -4   8  191.38   32.70
  -4  -4   8  126.89   31.50
  -4  -4   8  184.78   45.70
   4  -4  -8  159.28   21.90
   4  -4  -8  182.98   26.60
  -4   4   8  167.18   31.40
  -4   4   8  189.08   26.00
  -4   4   8  232.18   31.50
  -4   4   8  204.78   26.30
   3  -4  -8   98.89   19.90
  -3  -4   8  111.79   25.60
   3  -4  -8  118.69   16.70
  -3  -4   8   85.79   24.80
  -3   4   8  135.99   18.60
   3   4  -8  133.99   24.10
  -2  -4   8 1323.07  150.58
  -2  -4   8 1595.94  150.18
   2  -4  -8 1584.44  141.19
  -2   4   8 1792.52  144.09
   2   4  -8 1447.76  141.89
   1  -4  -8  425.06   44.40
   1  -4  -8  499.25   49.10
  -1  -4   8  449.26   53.29
  -1  -4   8  379.76   55.19
  -1   4   8  493.25   46.30
   1   4  -8  398.46   46.60
   0  -4  -8 3082.49  277.17
   0  -4  -8 3107.89  289.17
   0  -4   8 2765.92  283.27
   0   4  -8 3134.89  278.27
   0   4   8 3130.59  277.37
   0   4  -8 3397.06  282.87
  -1  -4  -8  889.91   86.19
  -1  -4  -8  883.91   81.79
   1  -4   8  719.53   93.29
  -1  -4  -8  976.00   87.49
   1  -4   8  840.22   89.79
  -1   4  -8  704.33   86.69
   1   4   8  991.30   88.49
  -2  -4  -8 1722.63  154.28
   2  -4   8 1660.83  156.18
  -2  -4  -8 1803.82  150.08
  -2   4  -8 1356.06  152.48
  -3  -4  -8  602.64   68.29
  -3  -4  -8  717.63   81.89
  -3  -4  -8  624.44   65.79
  -3  -4  -8  743.13   70.79
   3  -4   8  536.85   76.79
   3   4   8  722.23   70.89
  -4  -4  -8  518.05   59.19
  -4  -4  -8  461.05   66.49
  -4  -4  -8  612.84   58.39
  -4   4  -8  479.85   64.39
   4   4   8  652.53   60.89
  -5  -4  -8  265.67   34.80
  -5  -4  -8  302.17   35.40
  -5  -4  -8  292.07   37.30
  -5  -4  -8  415.26  120.59
   5   4   8  302.57   35.70
  -5   4  -8  189.98   44.50
  -6  -4  -8  203.88   28.40
   6   4   8  242.88   28.90
  -6   4  -8  232.08   32.60
  -7  -4  -8    8.10   45.20
  -7   4  -8   63.39   12.10
  -8   5   8  405.96   37.80
  -8   5   8  337.97   37.20
   7  -5  -8  457.65   43.80
  -7  -5   8  437.26   47.60
  -7   5   8  351.26   40.30
  -7   5   8  333.67   41.60
  -6  -5   8 1434.76  155.98
   6  -5  -8 1357.66  132.49
  -6   5   8 1639.44  137.89
  -6   5   8 1505.75  135.49
  -6   5   8 1341.67  133.69
  -6   5   8 1410.26  135.59
  -5  -5   8  106.39   28.30
  -5  -5   8  128.09   45.80
   5  -5  -8  228.48  121.59
  -5  -5   8  144.19   33.50
   5  -5  -8  128.99   19.70
   5  -5  -8   83.59   23.70
  -5  -5   8  117.49   27.60
  -5   5   8   87.29   18.10
  -5   5   8  158.18   24.10
  -5   5   8  130.39   23.70
  -4  -5   8  974.50  110.49
   4  -5  -8 1080.19  106.99
   4  -5  -8 1164.08  103.89
   4  -5  -8 1322.87  107.99
  -4  -5   8  937.31  112.89
  -4  -5   8 1126.99  114.59
  -4   5   8 1196.78  107.59
  -4   5   8 1070.49  105.69
  -3  -5   8  296.87   50.59
   3  -5  -8  389.66   44.50
  -3  -5   8  540.05   80.69
  -3  -5   8  416.36   51.49
  -3  -5   8  426.46   53.39
   3  -5  -8  334.87   46.80
  -3   5   8  461.65   45.90
  -3   5   8  455.45   44.80
  -3   5   8  348.07   44.50
   2  -5  -8   61.69   16.00
   2  -5  -8   40.90   20.30
  -2  -5   8   77.69   24.80
   2  -5  -8   56.19   13.50
  -2  -5   8   80.99   45.00
  -2  -5   8   67.19   22.70
  -2  -5   8   91.29   25.00
   2  -5  -8  103.49  130.59
  -2   5   8   52.79   15.90
  -2   5   8   60.49   15.80
  -2   5   8   76.09   17.30
  -1  -5   8  105.89   29.30
  -1  -5   8  158.48   30.90
   1  -5  -8  154.88   21.10
   1  -5  -8  166.58   39.30
  -1  -5   8  234.98   74.49
  -1  -5   8  159.98   32.10
   1  -5  -8  152.68   29.90
   1  -5  -8  143.79   24.60
  -1   5   8  159.78   25.00
   1   5  -8  148.99   31.30
   0  -5   8  463.65   53.19
   0  -5  -8  446.56   44.30
   0  -5   8  363.06   54.99
   0  -5  -8  282.47  157.58
   0  -5  -8  334.27   50.59
   0  -5  -8  443.46   46.80
   0  -5   8  620.74  120.99
   0  -5   8  448.06   56.29
   0   5  -8  366.16   53.19
   0   5   8  413.76   44.50
  -1  -5  -8   20.20   27.40
  -1  -5  -8   29.20   17.00
  -1  -5  -8   51.59   27.50
  -1  -5  -8   80.49   18.70
  -1  -5  -8   38.00   16.10
  -1  -5  -8   90.69  117.99
   1  -5   8   -1.00   24.10
   1  -5   8   45.00   21.50
  -1   5  -8   43.20   23.30
   1   5   8   57.49   21.30
   1   5   8   70.09   37.20
   2  -5   8   39.30   22.80
  -2  -5  -8   60.79   15.60
   2  -5   8   38.10   27.60
  -2  -5  -8  104.29   32.50
  -2  -5  -8   76.89   21.00
  -2  -5  -8  104.09   20.70
  -2  -5  -8  277.07  131.89
   2   5   8   67.39   20.10
  -2   5  -8   36.80   24.10
  -3  -5  -8  452.35   50.59
  -3  -5  -8  504.45  167.58
   3  -5   8  502.55   54.99
  -3  -5  -8  469.35   52.69
  -3  -5  -8  477.45   52.99
  -3   5  -8  405.06   54.09
   3   5   8  556.64   55.09
  -4  -5  -8  673.53   67.79
  -4  -5  -8  554.84   63.89
  -4  -5  -8  683.43   66.79
   4   5   8  620.54   66.39
  -5  -5  -8   -3.10   60.29
  -5  -5  -8   23.10   11.90
  -5  -5  -8   14.60   10.60
   5   5   8   20.70   10.60
  -6  -5  -8  200.78   23.00
   6   5   8  147.39   21.80
  -7  -6   8   87.69   18.60
   7  -6  -8  -30.40   92.69
   6  -6  -8   32.60   66.09
  -6  -6   8   18.10   19.40
  -6  -6   8   39.50   16.20
  -6   6   8   81.49   19.00
  -6   6   8   33.10    9.20
   5  -6  -8   99.89   17.60
  -5  -6   8   67.49   24.90
  -5  -6   8  125.49   37.20
   5  -6  -8  101.79   19.00
  -5  -6   8   24.50   15.90
   5  -6  -8    4.20   71.49
   5   6  -8   65.29   20.40
  -5   6   8   54.09   12.70
   4  -6  -8  321.77   36.70
  -4  -6   8  257.97   42.10
  -4  -6   8  315.57   45.90
   4  -6  -8  343.77  200.88
   4  -6  -8  279.87   34.30
  -4  -6   8  348.97   41.90
  -4  -6   8  409.86   65.29
  -4   6   8  276.27   33.90
  -4   6   8  246.88   42.90
   4   6  -8  253.37   41.70
   3  -6  -8   38.90  101.89
   3  -6  -8   28.60   12.10
  -3  -6   8   33.20   20.00
  -3  -6   8   33.00   32.70
  -3  -6   8   17.40   17.10
   3  -6  -8   37.50   14.20
  -3  -6   8   25.40   22.90
  -3   6   8   15.00   12.40
  -3   6   8    4.70   47.50
  -3   6   8   19.50   10.70
   3   6  -8   11.80   20.00
  -2  -6   8  327.37   51.99
  -2  -6   8  396.16   49.20
   2  -6  -8  432.86   42.80
   2  -6  -8  484.55   45.20
  -2  -6   8  416.16   56.09
   2   6  -8  331.47   56.09
  -2   6   8  364.76   41.80
  -2   6   8  355.76   71.59
  -1  -6   8  407.66   70.39
  -1  -6   8  372.06   47.50
  -1  -6   8  279.37   49.40
   1  -6  -8  341.87   41.30
   1  -6  -8  364.56   39.00
  -1   6   8  404.36   44.90
   1   6  -8  289.17   53.59
   0  -6   8  224.18   40.30
   0  -6   8  146.19   27.70
   0  -6  -8  125.59   34.30
   0  -6  -8  194.78   24.40
   0  -6  -8  -12.90   93.79
   0   6   8   69.79   41.40
   1  -6   8  519.95   66.09
   1  -6   8  616.94   62.09
  -1  -6  -8  502.75   61.59
  -1  -6  -8  486.55   56.09
  -1  -6  -8  764.22  166.28
  -1   6  -8  442.16   60.89
   2  -6   8  234.08   33.60
  -2  -6  -8  264.97   37.40
  -2  -6  -8  183.08   29.20
  -2  -6  -8  145.69  104.39
  -2  -6  -8  221.48   30.70
   2   6   8  196.98   34.20
  -2   6  -8  225.58   43.20
  -2   6  -8  190.18   32.60
  -3  -6  -8   75.99   89.59
  -3  -6  -8   44.80   25.60
  -3  -6  -8   43.50   15.20
  -3  -6  -8   29.50   14.00
   3   6   8   45.30   16.60
  -3   6  -8   19.20   15.20
   3   6   8   69.99   31.00
  -4  -6  -8  106.69   21.30
  -4  -6  -8   52.49   63.89
   5   6   8  136.39   20.50
   6  -7  -8   52.29   10.40
  -6  -7   8   72.59   18.50
  -6  -7   8   64.29   20.20
   5  -7  -8   77.79   63.59
  -5  -7   8   54.79   14.30
   5   7  -8   69.79   14.00
  -4  -7   8  179.38   32.00
   4   7  -8  268.57   37.30
  -3  -7   8  189.28   33.80
   3   7  -8  228.68   33.10
   2  -7  -8   14.20   10.90
   2  -7  -8   -3.30   71.29
  -2  -7   8   -4.40   16.40
  -2  -7   8    2.60   22.80
   2  -7  -8   27.40   17.50
  -2  -7   8   -1.80   10.90
  -2   7   8   10.70   13.40
  -2   7   8   20.70    8.70
   2   7  -8    1.60   18.20
  -2   7   8    1.30   30.10
   1  -7  -8  801.02   73.99
  -1  -7   8  873.41   79.39
   1  -7  -8  847.72   79.49
  -1  -7   8  713.93   81.69
  -1   7   8  635.54   94.29
   1   7  -8  706.53   78.79
  -1   7   8  720.33   73.89
   0  -7  -8  413.56  121.79
   0  -7  -8  368.66   40.90
   0  -7   8  423.36   44.70
   0   7  -8  333.87   46.40
   0   7  -8  307.47   42.20
   1  -7   8  345.07   38.40
  -1  -7  -8  349.07   36.90
  -1   7  -8  288.27   36.90
  -1   7  -8  293.17   43.30
   1   7   8  237.98   49.30
  -2  -7  -8   41.50   65.99
  -2  -7  -8  129.49   24.40
  -3  -7  -8  161.08   19.50
  -3  -7  -8  113.99   63.19
  -3   7  -8   99.09   18.80
  -4  -7  -8    6.20    5.90
  -4  -7  -8   -7.60   29.40
   4   7   8    0.00   11.70
  -3  -8   8   27.00   13.80
  -3  -8   8   20.00    7.90
   3  -8  -8   34.00   10.60
   3  -8  -8    4.10   43.60
   3   8  -8   16.00    7.50
  -2  -8   8  131.59   27.20
  -2  -8   8  137.69   19.30
   2   8  -8  140.49   19.10
   1  -8  -8   78.89   14.80
   1  -8  -8   23.20   45.20
  -1  -8   8   58.19   12.30
   1   8  -8   53.59   12.40
  -1  -8  -8   53.49   45.60
   1   8   8   56.99   19.70
  -1   8  -8   98.09   12.70
 -10   0   9   80.79   14.50
  -9   0   9   72.09   21.40
  -9   0   9   81.29   19.70
  -9   0   9   94.29   17.00
  -8   0   9  129.89   43.20
   8   0  -9  115.29   20.30
  -8   0   9  134.49   29.20
  -8   0   9  122.29   21.20
  -8   0   9  133.59   23.80
  -8   0   9  101.39   26.60
  -8   0   9  112.99   23.60
  -7   0   9  850.91   75.59
  -7   0   9  689.83   75.19
  -7   0   9  693.73   71.49
   7   0  -9  636.24   69.09
  -7   0   9  754.72   76.69
  -7   0   9  778.92   73.49
   6   0  -9 1624.14  154.58
  -6   0   9 1577.44  155.48
  -6   0   9 1862.51  158.88
  -6   0   9 1838.12  159.28
  -6   0   9 1674.53  166.28
  -5   0   9   59.69   14.40
   5   0  -9   50.59   10.40
   5   0  -9   47.00   15.10
  -5   0   9   61.99   14.90
  -4   0   9  810.62   80.39
   4   0  -9  895.11   81.09
  -3   0   9  185.98   23.30
   3   0  -9  144.19   24.80
   3   0  -9  129.89   18.40
  -3   0   9  181.98   21.30
   3   0  -9  178.98   21.70
  -2   0   9   97.59   17.20
   2   0  -9  101.99   13.90
   2   0  -9  100.19   18.70
  -1   0   9   50.99   13.00
   1   0  -9   51.39   13.00
   1   0  -9   31.90   14.10
   0   0  -9 1016.60   89.39
   0   0  -9  815.82   85.89
   0   0  -9 1035.70   94.89
  -1   0  -9 4541.25  395.16
  -1   0  -9 3967.20  391.16
  -1   0  -9 4797.02  398.46
   2   0   9 1606.84  163.08
  -2   0  -9 1756.62  155.68
  -2   0  -9 1449.76  146.39
  -2   0  -9 1573.54  147.89
  -2   0  -9 1726.73  151.48
   3   0   9  290.37   36.50
  -3   0  -9  240.38   36.40
  -3   0  -9  253.97   39.30
  -4   0  -9   -3.30   16.30
   4   0   9    5.80   14.40
  -4   0  -9   -0.10   12.40
  -4   0  -9   21.00   18.80
  -5   0  -9  833.82   84.39
  -5   0  -9  718.03   76.89
  -5   0  -9  835.52   93.49
  -5   0  -9  721.73   94.99
  -6   0  -9    4.70   14.50
   6   0   9   19.00   18.60
  -6   0  -9    4.50   19.00
  -6   0  -9  -12.50   21.90
  -6   0  -9   13.30   27.00
  -7   0  -9   15.90   10.40
  -7   0  -9   38.60   12.00
 -10   1   9  180.08   23.50
 -10   1   9  228.28   29.30
  -9  -1   9  155.08   23.90
  -9   1   9  172.48   33.20
  -9   1   9  160.18   22.10
  -8  -1   9  130.09   31.50
  -8  -1   9  122.29   26.40
   8  -1  -9  167.58   23.10
  -8  -1   9  188.48   25.30
  -8  -1   9  187.68   32.00
  -8   1   9  179.18   30.20
  -8   1   9  135.29   27.00
  -8   1   9  147.59   24.80
  -8   1   9  173.48   24.70
  -7  -1   9  221.78   29.90
  -7  -1   9  179.88   32.10
  -7  -1   9  189.68   34.60
   7  -1  -9  184.88   25.00
  -7  -1   9  203.58   34.00
  -7   1   9  226.68   33.40
  -7   1   9  185.78   28.80
  -7   1   9  217.88   28.80
  -7   1   9  281.57   32.50
  -7   1   9  232.28   34.70
   7   1  -9  233.08   31.90
  -7   1   9  181.18   33.00
  -6  -1   9  649.93   65.99
  -6  -1   9  596.14   59.59
  -6  -1   9  612.84   59.19
   6  -1  -9  508.85   54.79
  -6   1   9  575.74   56.49
   6   1  -9  598.94   58.69
  -6   1   9  550.94   62.29
  -6   1   9  443.36   61.39
  -6   1   9  639.74   59.89
  -6   1   9  511.95   60.29
   5  -1  -9  191.18   25.50
  -5  -1   9  172.48   25.40
  -5  -1   9  198.88   29.50
   5  -1  -9  168.78   21.90
   5   1  -9  219.28   26.50
  -5   1   9  193.68   27.10
  -5   1   9  204.28   26.20
  -4  -1   9   62.69   15.00
   4  -1  -9   53.09   12.80
  -4  -1   9   60.49   15.90
   4  -1  -9   49.70    9.50
  -4   1   9   49.10   13.50
   4   1  -9   36.80   19.40
  -4   1   9   50.19   12.80
   4   1  -9   66.09   15.30
   3  -1  -9 2403.56  241.88
  -3  -1   9 2705.73  247.18
   3  -1  -9 2986.50  245.38
  -3   1   9 2807.12  244.98
  -3   1   9 2754.02  245.68
   2  -1  -9 2270.57  195.98
  -2  -1   9 2170.38  194.68
   2  -1  -9 1986.30  192.58
   2   1  -9 1918.71  195.48
  -2   1   9 2321.77  193.58
  -1  -1   9   11.50   10.60
   1  -1  -9   10.20   15.70
   1  -1  -9   14.60    6.40
   1  -1  -9   18.90    9.40
   1   1  -9   15.10   12.30
   1   1  -9   12.70   10.50
   0  -1  -9   84.59   13.40
   0  -1  -9   90.89   17.30
   0  -1   9   95.69   19.60
   0  -1  -9   83.69   21.80
   0   1  -9   94.79   20.20
   0   1  -9  125.39   17.30
   0   1  -9  106.49   19.90
  -1  -1  -9 1612.04  150.98
   1  -1   9 1786.62  157.88
  -1  -1  -9 1594.24  155.98
  -1  -1  -9 1494.35  147.59
  -1   1  -9 1640.74  151.88
  -1   1  -9 1717.43  153.88
  -2  -1  -9  203.08   27.60
  -2  -1  -9  139.69   34.00
  -2  -1  -9  136.19   24.90
  -2  -1  -9  130.89   19.80
   2  -1   9  141.29   26.80
  -2   1  -9  135.09   26.40
   2   1   9  155.68   24.70
  -3  -1  -9  510.15   62.19
  -3  -1  -9  573.84   57.39
  -3  -1  -9  591.54   62.49
   3  -1   9  599.64   64.39
   3   1   9  649.04   62.69
  -3   1  -9  503.45   62.09
  -3   1  -9  523.35   59.89
   4  -1   9 1879.81  161.78
  -4  -1  -9 1545.25  154.28
  -4  -1  -9 1606.74  159.38
  -4  -1  -9 1685.03  159.78
  -4  -1  -9 1506.25  160.08
   4   1   9 1937.91  160.18
  -4   1  -9 1551.84  162.08
  -4   1  -9 1674.73  160.58
  -5  -1  -9  449.46   51.79
  -5  -1  -9  314.07   50.59
  -5  -1  -9  350.76   48.60
   5  -1   9  327.07   48.70
  -5  -1  -9  323.77   40.80
  -5   1  -9  399.16   50.89
  -5   1  -9  270.37   53.09
  -6  -1  -9  301.77   46.00
  -6  -1  -9  228.88   34.20
  -6  -1  -9  231.18   44.10
  -6   1  -9  270.27   37.20
  -6   1  -9  246.68   44.70
  -7  -1  -9  -24.00   81.59
  -7  -1  -9  101.89   18.20
   7   1   9   61.39   17.40
 -10   2   9   47.00    9.30
 -10   2   9   41.00   10.40
  -9   2   9   21.20   13.90
  -9   2   9    4.50    9.50
  -9   2   9   40.80   11.40
   8  -2  -9   40.50   11.90
   8  -2  -9   41.40   18.50
  -8  -2   9   28.70   16.20
  -8   2   9   47.50   21.10
  -8   2   9   20.90   23.80
  -8   2   9   20.90   15.40
  -8   2   9   53.99   20.70
  -8   2   9   48.90   15.40
  -7  -2   9  482.25   84.59
   7  -2  -9  527.55   58.89
   7  -2  -9  661.13   64.19
  -7   2   9  690.63   66.09
  -7   2   9  609.04   65.09
  -7   2   9  503.65   78.49
  -7   2   9  669.13   67.99
  -7   2   9  725.33   69.19
   6  -2  -9  191.58   27.80
   6  -2  -9  193.98   23.30
  -6  -2   9  178.48   31.00
  -6  -2   9  149.39   31.60
  -6   2   9  221.98   31.10
  -6   2   9  242.48   28.70
  -6   2   9  193.58   28.90
  -6   2   9  168.88   30.30
  -6   2   9  194.98   27.70
  -5  -2   9  253.07   38.00
   5  -2  -9  251.77   29.90
   5  -2  -9  306.17   34.30
  -5   2   9  316.17   35.40
  -5   2   9  276.17   34.50
   5   2  -9  327.77   52.79
   4  -2  -9  557.24   56.09
  -4  -2   9  581.84   63.29
  -4   2   9  633.64   60.29
   4   2  -9  597.04   65.79
   3  -2  -9   26.10    6.40
  -3  -2   9   20.50   10.50
  -3  -2   9   19.50   18.00
   3  -2  -9   22.20   10.20
  -3   2   9    4.60    9.10
   3   2  -9   45.30   16.40
  -2  -2   9 2854.01  267.57
   2  -2  -9 2880.31  267.87
   2  -2  -9 2712.93  264.37
   2  -2  -9 2771.82  261.97
  -2   2   9 3098.79  264.47
   2   2  -9 3397.96  267.27
   1  -2  -9 3397.86  335.67
   1  -2  -9 3533.25  342.27
  -1  -2   9 3885.51  341.37
   1  -2  -9 3542.25  338.47
  -1   2   9 4024.40  337.77
   1   2  -9 4371.96  341.17
   0  -2   9 1060.89  107.59
   0  -2  -9 1128.19   97.79
   0  -2   9  926.91  101.99
   0  -2  -9 1092.59  107.79
   0  -2  -9 1174.88  101.59
   0   2  -9  984.90   98.39
   0   2  -9 1180.18  103.39
   0   2  -9 1005.10  101.29
   1  -2   9  786.32   83.89
  -1  -2  -9  681.53   77.99
  -1  -2  -9  616.34   63.89
  -1  -2  -9  675.73   69.19
  -1  -2  -9  689.93   68.19
  -1   2  -9  581.24   67.99
  -1   2  -9  694.53   71.19
   1   2   9  794.92   70.69
  -1   2  -9  572.34   65.19
  -2  -2  -9 1983.00  192.38
  -2  -2  -9 1889.11  197.38
   2  -2   9 2029.10  194.08
  -2  -2  -9 2021.90  189.58
  -2  -2  -9 2262.67  191.18
  -2   2  -9 1938.61  189.48
  -2   2  -9 2091.99  192.78
  -2   2  -9 1809.92  186.18
   2   2   9 2348.57  191.38
  -3  -2  -9 2784.12  262.67
  -3  -2  -9 2914.21  274.67
  -3  -2  -9 2842.12  264.87
   3  -2   9 3017.90  268.87
  -3  -2  -9 2844.72  260.37
  -3   2  -9 2931.31  268.67
  -3   2  -9 2785.22  262.17
  -3   2  -9 3053.29  266.57
  -4  -2  -9  130.99   22.20
  -4  -2  -9  150.88   31.60
  -4  -2  -9  139.39   28.10
  -4  -2  -9  142.99   24.80
   4  -2   9  138.89   30.80
  -4  -2  -9  174.18   33.30
   4   2   9  135.29   24.10
  -4   2  -9  136.49   30.50
  -5  -2  -9  521.85   67.29
  -5  -2  -9  628.44   62.99
  -5  -2  -9  538.35   60.39
   5  -2   9  624.64   68.09
  -5  -2  -9  838.92  182.68
  -5  -2  -9  512.05   65.19
  -5   2  -9  562.04   72.19
   5   2   9  610.74   62.99
  -5   2  -9  655.63   69.29
  -6  -2  -9   62.29   89.99
  -6  -2  -9   46.30   29.80
  -6  -2  -9   67.49   23.30
  -6  -2  -9   23.40   17.40
  -6  -2  -9   51.29   15.20
  -6   2  -9    8.50   51.49
   6   2   9   37.20   13.80
  -6   2  -9   52.79   18.80
  -7  -2  -9   22.10   13.60
  -7  -2  -9  -22.40   56.89
   7   2   9   28.70   11.90
  -9   3   9    9.30    9.50
  -9   3   9   21.70    8.30
  -9   3   9   15.30    9.60
   8  -3  -9  739.73   80.69
   8  -3  -9  734.13   72.79
  -8   3   9  794.32   85.69
  -8   3   9  683.33   69.49
  -8   3   9  654.03   73.09
  -8   3   9  697.23   70.89
  -7  -3   9  377.06   54.09
   7  -3  -9  429.26   42.60
  -7   3   9  365.06   44.50
  -7   3   9  479.65   49.40
  -7   3   9  405.26   49.70
   6  -3  -9  704.53   69.39
   6  -3  -9  750.62   73.39
  -6  -3   9  634.14   76.09
  -6  -3   9  628.74   78.89
  -6  -3   9  708.93   99.79
  -6   3   9  650.83   73.49
  -6   3   9  836.12   75.19
  -6   3   9  843.72   75.29
  -6   3   9  707.03   72.69
  -6   3   9  803.52   74.99
  -5  -3   9 2991.20  276.67
  -5  -3   9 2841.62  318.97
   5  -3  -9 3099.49  267.87
   5  -3  -9 2621.94  263.97
  -5   3   9 2852.51  267.67
  -5   3   9 3305.47  272.57
  -5   3   9 2936.21  268.37
  -5   3   9 3021.90  268.07
   4  -3  -9  152.38   18.80
  -4  -3   9  114.59   29.60
  -4  -3   9  162.38   29.20
   4  -3  -9  194.98   24.70
  -4   3   9  172.78   24.30
  -4   3   9  157.18   23.10
   3  -3  -9 3840.12  339.67
  -3  -3   9 3643.24  346.67
   3  -3  -9 3589.64  342.07
  -3   3   9 4201.48  342.77
  -2  -3   9  481.05   62.39
   2  -3  -9  467.35   54.29
  -2  -3   9  547.25   59.59
   2  -3  -9  528.35   51.59
  -2   3   9  629.84   54.59
   2   3  -9  557.04   54.69
   1  -3  -9  959.40   88.89
  -1  -3   9  844.82   95.79
   1  -3  -9  956.90  100.79
  -1  -3   9  971.00   92.59
   1  -3  -9  910.51   85.29
   1   3  -9  847.02   86.69
  -1   3   9  941.91   86.29
   0  -3   9 1160.58  132.09
   0  -3  -9 1400.46  122.79
   0  -3  -9 1527.25  128.89
   0  -3  -9 1117.69  133.89
   0  -3   9 1296.97  128.69
   0  -3  -9 1466.45  126.69
   0   3  -9 1157.18  123.59
   0   3  -9 1561.54  129.69
  -1  -3  -9  235.58   31.90
  -1  -3  -9  237.68   26.90
  -1  -3  -9  363.36   56.99
   1  -3   9  223.18   38.90
   1  -3   9  212.08   35.50
  -1  -3  -9  229.38   31.80
   1   3   9  223.68   34.10
  -1   3  -9  212.28   32.80
  -1   3  -9  285.67   44.80
  -2  -3  -9 1999.10  169.38
  -2  -3  -9 1684.03  167.68
  -2  -3  -9 1718.73  163.58
   2  -3   9 1655.33  173.48
   2   3   9 1963.70  169.18
  -2   3  -9 1726.53  166.98
   3  -3   9  462.15   59.39
  -3  -3  -9  406.16   51.59
  -3  -3  -9  449.56   63.99
  -3  -3  -9  493.95   51.89
  -3  -3  -9  474.75   48.00
  -3  -3  -9  434.06   54.99
  -3   3  -9  406.96   57.79
   3   3   9  487.95   51.49
  -4  -3  -9  868.01   82.39
   4  -3   9  730.93   95.59
  -4  -3  -9  606.24   72.79
  -4  -3  -9  677.73   79.29
   4   3   9  801.82   83.09
  -4   3  -9  809.62   92.19
  -5  -3  -9   68.39   18.50
  -5  -3  -9   95.29   32.30
  -5  -3  -9  -22.80   93.59
  -5  -3  -9   78.19   16.90
  -5   3  -9   46.20   19.30
   5   3   9  106.79   19.90
  -6  -3  -9   98.69   18.40
  -6  -3  -9   59.09   71.79
  -6   3  -9   23.00   13.80
   6   3   9   51.89   13.70
   7   3   9   74.79   16.10
   9  -4  -9   87.69   14.90
  -9   4   9   98.49   14.20
  -9   4   9  130.19   17.50
  -8   4   9  212.88   25.70
  -7  -4   9 1236.18  136.39
   7  -4  -9 1294.87  120.39
   7  -4  -9 1022.50  115.39
  -7   4   9 1249.47  121.09
  -7   4   9 1335.27  123.29
  -7   4   9 1434.66  119.39
  -6  -4   9  302.57   48.70
   6  -4  -9  449.76   46.70
  -6  -4   9  294.97   45.60
   6  -4  -9  383.96   40.10
  -6   4   9  416.96   47.10
  -6   4   9  440.16   46.30
  -6   4   9  420.16   43.50
  -6   4   9  333.37   41.00
  -6   4   9  371.96   44.00
  -5  -4   9  452.85   62.09
   5  -4  -9  622.54   62.09
   5  -4  -9  526.95   56.79
  -5  -4   9  701.53   94.59
  -5  -4   9  493.25   65.29
  -5   4   9  595.34   60.49
  -5   4   9  557.64   60.79
  -5   4   9  630.34   62.49
  -5   4   9  603.74   61.29
  -5   4   9  682.73   61.49
   4  -4  -9 3328.27  318.47
  -4  -4   9 3162.78  326.57
  -4  -4   9 3469.55  326.97
   4  -4  -9 3690.43  321.97
  -4   4   9 3912.71  322.97
  -4   4   9 3105.59  320.87
  -4   4   9 3957.50  321.97
  -4   4   9 3957.90  322.37
   3  -4  -9 1251.67  123.19
   3  -4  -9 1142.69  119.09
   3  -4  -9 1246.78  116.59
  -3  -4   9 1388.76  126.39
  -3  -4   9 1294.47  126.59
  -3   4   9 1298.87  123.69
  -2  -4   9  464.55   65.19
  -2  -4   9  599.94   64.79
   2  -4  -9  504.95   58.19
  -2  -4   9  603.54   64.59
   2  -4  -9  561.54   54.49
  -2   4   9  521.45  119.09
  -2   4   9  621.94   57.29
  -2   4   9  555.44   59.69
   2   4  -9  578.34   60.99
   1  -4  -9  542.15   51.19
  -1  -4   9  385.16   56.49
  -1  -4   9  409.16   53.99
   1  -4  -9  460.55   45.70
  -1   4   9  457.15   46.60
   0  -4  -9 2755.52  251.97
   0  -4  -9 2951.40  252.07
   0  -4  -9 2741.43  249.97
   0  -4  -9 2796.52  248.18
   0  -4   9 2392.36  258.27
   0  -4   9 2564.64  254.57
   0  -4   9 2805.82  255.97
   0   4   9 3157.78  254.17
   0   4  -9 2677.93  249.58
  -1  -4  -9 1741.63  155.08
  -1  -4  -9 1423.76  148.09
   1  -4   9 1643.74  159.48
  -1  -4  -9 1413.36  151.68
   1   4   9 1677.03  182.08
   1   4   9 1847.62  158.68
  -2  -4  -9  216.68   55.59
  -2  -4  -9  162.98   28.30
  -2  -4  -9  195.78   29.40
   2  -4   9  159.58   37.40
   2   4   9  225.68   31.60
  -3  -4  -9  534.45   59.89
  -3  -4  -9  362.66   54.29
  -3  -4  -9  412.26   48.00
   3   4   9  451.35   56.79
  -3   4  -9  529.05   68.59
  -4  -4  -9   64.49   18.00
  -4  -4  -9   64.99   17.70
  -4  -4  -9   93.79   32.80
  -4  -4  -9   50.79   15.50
  -4  -4  -9  213.18  118.79
   4   4   9   18.40   30.70
   4   4   9   85.39   17.90
  -4   4  -9   34.80   21.80
  -5  -4  -9  108.29   21.30
  -5  -4  -9    5.20   72.29
  -5  -4  -9   79.29   21.10
   5   4   9   97.59   18.70
  -5   4  -9   89.29   20.60
  -6  -4  -9   97.89   18.20
  -6   4  -9   81.29   20.00
   6   4   9  100.69   18.10
  -8   5   9   82.39   16.10
  -8   5   9   50.49   10.60
  -7  -5   9  554.94   56.19
  -7   5   9  449.46   49.40
  -6  -5   9   41.20   25.20
   6  -5  -9   12.80   30.50
  -6  -5   9   15.70   16.80
  -6  -5   9   16.50   26.30
   6  -5  -9  -54.09  141.69
   6  -5  -9   21.80   12.40
  -6  -5   9   27.70   15.30
   6  -5  -9   42.30   18.90
  -6   5   9   37.40   20.20
  -6   5   9   30.70   12.10
  -6   5   9   31.90   13.00
  -6   5   9   65.09   23.00
   6   5  -9   10.90   18.70
   5  -5  -9  -20.20  182.08
  -5  -5   9   75.29   37.60
  -5  -5   9   78.39   23.60
   5  -5  -9   61.49   14.90
   5  -5  -9   78.69   22.10
   5  -5  -9   32.70   24.00
  -5  -5   9   74.09   24.90
  -5  -5   9   49.10   19.50
  -5   5   9  105.59   20.30
  -5   5   9   72.99   25.30
  -5   5   9   88.49   16.80
  -5   5   9   61.49   15.30
  -4  -5   9   55.59   24.70
   4  -5  -9   53.79  119.69
  -4  -5   9   35.70   18.10
   4  -5  -9   46.90   18.20
   4  -5  -9   -7.00   20.50
  -4  -5   9   23.00   17.60
   4  -5  -9   43.50   12.60
  -4  -5   9   67.89   39.00
  -4   5   9   61.79   14.90
  -4   5   9   52.79   15.50
  -4   5   9   58.89   17.30
  -4   5   9   95.59   58.19
  -3  -5   9  549.15   66.69
   3  -5  -9  535.85   59.39
   3  -5  -9  538.25   56.99
  -3  -5   9  590.74   66.09
  -3  -5   9  663.73   93.09
   3  -5  -9  433.76   60.99
  -3   5   9  668.23   60.99
  -3   5   9  656.43   60.89
  -3   5   9  588.34   59.19
  -2  -5   9  396.46   51.99
  -2  -5   9  301.67   51.39
   2  -5  -9  539.95   68.69
   2  -5  -9  369.16   44.40
  -2  -5   9  433.86   52.49
   2  -5  -9  386.26   42.00
  -2   5   9  443.66   45.50
  -2   5   9  449.86   44.70
  -2   5   9  397.06   75.19
   1  -5  -9  -28.80  128.39
  -1  -5   9   28.50   18.50
  -1  -5   9   24.90   20.10
  -1  -5   9   29.30   19.50
   1  -5  -9   28.80   14.00
  -1  -5   9   68.09   43.50
   1  -5  -9   26.80   11.50
   1   5  -9   22.30   20.80
  -1   5   9   36.80   14.20
   0  -5   9    3.50   20.60
   0  -5  -9  103.19  127.89
   0  -5   9   26.80   19.50
   0  -5   9   35.20   46.00
   0  -5  -9   46.20   14.00
   0  -5  -9   37.40   12.20
   0  -5   9   43.60   22.20
   0  -5  -9   36.00   24.50
   0   5   9  112.89   44.80
   0   5  -9   25.90   20.80
  -1  -5  -9  366.76   52.99
   1  -5   9  292.27   49.60
  -1  -5  -9  310.77   47.60
  -1  -5  -9  445.56   40.40
   1  -5   9  346.87   51.39
  -1  -5  -9  387.06   42.80
   1   5   9  380.86   49.50
  -1   5  -9  305.37   48.00
   1   5   9  314.27   62.59
  -2  -5  -9  960.50   93.19
   2  -5   9 1021.00   97.69
  -2  -5  -9  993.10   95.99
  -2  -5  -9  995.40   95.69
   2   5   9 1059.79   97.69
  -2   5  -9  862.21   96.39
  -2   5  -9  905.31  105.09
  -3  -5  -9 1499.85  136.49
  -3  -5  -9 1358.46  133.39
  -3  -5  -9 1315.97  134.79
   3   5   9 1569.14  137.59
  -4  -5  -9  426.56   46.70
  -4  -5  -9  479.55   56.89
  -4  -5  -9  455.75   47.60
   4   5   9  382.86   46.00
  -5  -5  -9  -17.90   55.09
  -5  -5  -9   17.30    9.50
  -6  -5  -9   77.59   15.50
   7  -6  -9   23.70    8.70
  -7  -6   9   16.00   11.20
  -7   6   9   34.30   10.30
  -6  -6   9    5.60   12.80
   6  -6  -9  -57.49  103.69
  -6  -6   9   10.10   17.10
   6  -6  -9   19.50   11.70
  -6  -6   9   -2.50   13.40
  -6   6   9    8.10    7.60
  -6   6   9   27.60   13.70
  -6   6   9   10.20   16.10
  -5  -6   9   73.59   28.50
  -5  -6   9  112.49   22.00
   5  -6  -9  134.99   20.40
  -5  -6   9   70.79   32.70
   5  -6  -9  122.59   20.70
   5  -6  -9  -11.00   75.69
  -5   6   9   99.99   16.90
  -5   6   9  153.88   23.90
   5   6  -9   66.59   23.20
  -5   6   9  106.39   20.40
  -4  -6   9  190.28   38.40
  -4  -6   9  192.08   36.70
  -4  -6   9  145.09   61.29
   4  -6  -9  146.39   24.00
  -4  -6   9  167.18   31.60
   4   6  -9  145.29   31.80
  -4   6   9  203.58   29.90
  -3  -6   9  276.57   46.90
   3  -6  -9  154.88  108.29
   3  -6  -9  304.97   34.00
  -3  -6   9  261.87   42.10
  -3  -6   9  325.47   61.39
  -3  -6   9  279.77   40.00
   3  -6  -9  298.17   35.40
  -3   6   9  377.06   35.40
  -3   6   9  358.56   37.10
   3   6  -9  243.78   42.70
  -3   6   9  184.08   74.09
  -2  -6   9  583.64   84.99
  -2  -6   9  504.85   63.09
   2  -6  -9  634.84   59.49
  -2  -6   9  442.56   66.99
  -2  -6   9  613.84   68.89
   2  -6  -9  625.84   58.09
   2   6  -9  518.85   65.39
  -2   6   9  661.83   60.79
  -1  -6   9  623.24   79.69
  -1  -6   9  754.82   78.79
   1  -6  -9  723.43   69.29
  -1   6   9  691.43   69.39
   1   6  -9  683.83   76.49
   0  -6  -9  150.98   24.30
   0  -6  -9  164.98   24.00
   0  -6   9  176.28   30.00
   0  -6   9  145.29   34.40
   0  -6  -9   17.40   96.59
   0   6  -9  155.08   30.50
  -1  -6  -9  390.76   42.50
  -1  -6  -9  369.56   43.00
   1  -6   9  445.46   63.59
  -1   6  -9  347.67   51.19
   2  -6   9  361.66   40.70
   2   6   9  309.57   41.70
  -3  -6  -9  282.77   30.30
   3   6   9  175.88   30.90
  -3   6  -9  246.08   28.80
   4   6   9  239.38   28.00
   4   6   9  189.98   34.30
  -5  -7   9  183.68   23.30
   5   7  -9  189.78   22.00
   4  -7  -9   82.09   66.39
  -4  -7   9  114.79   26.00
  -4  -7   9   99.79   18.10
  -4   7   9   82.69   13.40
  -3  -7   9    7.20   10.00
   3  -7  -9   82.79   70.39
  -3  -7   9    5.10   20.90
  -3  -7   9   25.50   16.20
  -3   7   9   38.70   22.20
  -3   7   9   16.20    7.70
  -3   7   9   26.50   32.40
   3   7  -9   22.10   16.60
  -2  -7   9  285.57   54.89
  -2  -7   9  297.37   36.90
   2  -7  -9  337.57   35.00
   2   7  -9  278.77   41.60
   1  -7  -9 1175.18   97.19
  -1  -7   9 1089.99  110.19
  -1  -7   9  917.71  101.69
   1   7  -9  886.71  100.09
   0  -7   9  423.36   45.30
   0  -7   9  406.06   57.19
   0   7  -9  395.26   44.70
  -1  -7  -9  255.47   34.10
  -1  -7  -9  319.07  102.99
  -3  -7  -9    9.40   40.10
  -3  -7  -9   51.29   11.90
   3   7   9   39.50   16.50
   2   8  -9   80.89   11.80
   1  -8  -9   14.20   47.90
   1  -8  -9   92.09   13.50
   0   8   9  493.75   65.59
 -10   0  10  314.97   32.30
  -9   0  10   12.50   11.10
  -8   0  10  508.65   56.79
  -8   0  10  559.04   63.79
   8   0 -10  626.24   61.29
  -8   0  10  588.84   61.59
  -7   0  10  119.79   26.00
  -7   0  10   97.19   21.10
   7   0 -10  114.99   22.40
  -7   0  10  116.99   22.60
   6   0 -10  244.38   29.90
  -6   0  10  250.37   36.20
  -6   0  10  339.37   36.60
  -6   0  10  263.37   33.80
   6   0 -10  268.87   33.20
  -6   0  10  250.57   94.29
  -6   0  10  268.97   33.00
   5   0 -10  827.22   84.29
  -5   0  10  994.70   88.39
  -5   0  10  881.41   90.49
   5   0 -10  982.00   88.19
  -4   0  10  474.75   47.20
   4   0 -10  450.35   47.00
  -4   0  10  432.96   48.70
   3   0 -10  394.46   53.39
   3   0 -10  491.65   50.69
  -3   0  10  611.64   56.49
   2   0 -10  309.27   38.30
  -2   0  10  395.86   40.10
   2   0 -10  392.36   43.40
   1   0 -10 1177.88  106.29
  -1   0  10 1005.70  102.29
   1   0 -10 1122.39  102.69
   0   0  10  477.85   54.99
   0   0 -10  515.05   50.99
   0   0 -10  459.85   54.79
   1   0  10  400.96   46.80
  -1   0 -10  367.16   41.60
  -1   0 -10  404.16   49.40
  -1   0 -10  362.56   40.10
  -2   0 -10  251.87   38.00
  -2   0 -10  313.97   35.90
   2   0  10  345.67   41.00
  -3   0 -10  911.91  100.19
  -3   0 -10  772.32   82.29
  -3   0 -10  783.72   86.59
   3   0  10  944.91   88.69
   4   0  10   15.30   13.70
  -4   0 -10   -7.30   15.60
  -4   0 -10   16.80   19.60
  -4   0 -10    9.80   16.70
  -5   0 -10    5.40   26.70
  -5   0 -10   -1.50   19.80
   5   0  10   20.40   15.30
  -5   0 -10   17.20   15.30
  -5   0 -10   24.90   21.10
   6   0  10  670.83   64.09
  -6   0 -10  621.54   65.69
  -6   0 -10  546.35   67.09
  -7   0 -10    8.30    7.50
 -10   1  10   17.10    6.20
  -9  -1  10   40.40   13.70
  -9   1  10   20.80   13.20
  -9   1  10   16.20    8.70
  -9   1  10    5.90    9.00
  -8  -1  10  433.56   51.59
   8  -1 -10  481.25   52.69
  -8   1  10  505.85   54.19
  -8   1  10  540.45   55.89
  -8   1  10  515.05   52.89
  -8   1  10  397.06   48.70
  -7  -1  10  662.93   62.99
  -7  -1  10  612.14   65.19
  -7  -1  10  593.24   76.19
   7  -1 -10  701.23   65.19
   7  -1 -10  608.94   59.59
  -7  -1  10  696.03   97.09
  -7  -1  10  723.63   69.79
  -7   1  10  529.65   62.99
  -7   1  10  644.44   78.69
  -7   1  10  490.45   62.49
   7   1 -10  532.45   64.29
  -7   1  10  688.43   66.39
   6  -1 -10  580.84   62.09
  -6  -1  10  702.33   67.09
   6  -1 -10  721.53   67.09
  -6  -1  10  526.85   92.89
  -6  -1  10  717.43   70.49
  -6  -1  10  605.94   69.89
  -6  -1  10  595.14   65.59
  -6   1  10  696.83   66.99
  -6   1  10  770.32   69.09
  -6   1  10  579.04   67.39
  -6   1  10  696.33   67.49
  -6   1  10  646.24   68.49
   6   1 -10  646.94   65.89
   5  -1 -10 3687.73  310.97
   5  -1 -10 3175.98  306.77
  -5  -1  10 3205.38  313.07
  -5  -1  10 3508.95  309.67
  -5   1  10 3399.46  311.87
  -5   1  10 3759.22  314.77
  -5   1  10 3458.75  310.57
   5   1 -10 3459.65  309.67
   4  -1 -10   83.39   20.60
   4  -1 -10  124.59   16.80
  -4  -1  10  129.89   22.60
  -4  -1  10  106.69   30.60
   4   1 -10  117.09   25.40
   4   1 -10  104.79   19.60
  -4   1  10  134.49   20.70
   3  -1 -10 2764.82  226.18
  -3  -1  10 2585.24  227.88
   3  -1 -10 2404.56  222.38
   3   1 -10 2032.40  223.98
  -3   1  10 2771.02  226.88
   3   1 -10 2444.26  227.18
  -2  -1  10  320.07   33.90
   2  -1 -10  218.18   29.60
   2  -1 -10  219.58   27.40
  -2   1  10  300.07   31.70
   2   1 -10  331.07   36.60
   2   1 -10  292.17   33.40
  -1  -1  10   49.60   18.90
   1  -1 -10   40.60    9.70
   1  -1 -10   45.80   13.60
  -1  -1  10   46.60   14.70
   1  -1 -10   19.10   19.60
   1   1 -10   44.90   14.20
   1   1 -10   59.19   17.10
  -1   1  10   46.20   12.30
   0  -1 -10  118.49   17.80
   0  -1  10  111.29   22.00
   0  -1 -10  107.19   15.60
   0  -1  10  108.59   22.50
   0  -1 -10   74.49   24.70
   0   1 -10  106.29   21.20
   0   1  10  107.39   24.00
   0   1 -10  133.59   22.10
  -1  -1 -10  233.18   37.30
  -1  -1 -10  189.58   28.20
  -1  -1 -10  202.88   24.40
  -1   1 -10  191.48   29.90
   1   1  10  228.48   31.00
  -1   1 -10  187.28   33.60
   2  -1  10  480.15   54.29
  -2  -1 -10  414.36   46.00
  -2  -1 -10  407.96   50.09
  -2   1 -10  416.56   51.79
  -2   1 -10  478.25   52.39
   2   1  10  500.15   52.19
   3  -1  10  591.94   64.99
  -3  -1 -10  522.65   57.69
  -3  -1 -10  530.75   62.69
  -3  -1 -10  740.73   83.99
  -3  -1 -10  527.75   68.19
  -3   1 -10  565.64   63.89
   3   1  10  625.94   63.29
  -4  -1 -10  179.68   32.00
  -4  -1 -10  120.59   28.50
  -4  -1 -10  154.28   28.90
  -4  -1 -10  158.88   24.80
   4  -1  10  182.78   31.70
  -4   1 -10  160.08   30.80
  -4   1 -10  202.88   37.60
   4   1  10  175.28   27.30
  -5  -1 -10   76.39   18.90
   5  -1  10  102.89   24.30
  -5  -1 -10   74.09   47.60
  -5  -1 -10   84.49   21.40
  -5  -1 -10   85.49   23.60
  -5   1 -10   60.69   19.60
   5   1  10   83.79   20.20
  -5   1 -10  131.09   47.80
  -6  -1 -10  119.79   23.30
  -6  -1 -10  118.09   34.60
  -6  -1 -10  139.39   23.60
   6  -1  10   85.09   26.60
  -6   1 -10  146.79   23.70
   6   1  10  136.89   23.00
  -7  -1 -10   21.90    9.00
  -7  -1 -10   19.80    9.00
  -7   1 -10   21.70    9.40
  -8  -2  10   11.20   13.30
   8  -2 -10   10.80   17.60
   8  -2 -10   20.40   14.50
  -8  -2  10  -11.60   24.70
  -8   2  10   45.70   13.20
  -8   2  10   32.40   14.30
  -8   2  10   18.30   18.50
  -8   2  10   28.90   15.30
  -8   2  10   23.70   17.80
   7  -2 -10  112.49   23.30
  -7  -2  10   42.50   17.30
  -7  -2  10   53.79   35.10
  -7  -2  10   44.40   22.90
   7  -2 -10   77.89   14.90
  -7   2  10   92.59   23.20
  -7   2  10   80.49   21.40
  -7   2  10  103.99   19.80
  -7   2  10   80.59   19.50
  -7   2  10   52.89   15.20
  -6  -2  10  110.09   24.30
  -6  -2  10   48.30   29.70
   6  -2 -10   94.69   16.50
  -6  -2  10  103.79   25.20
  -6  -2  10  189.18   55.79
   6  -2 -10  136.19   22.60
  -6   2  10  137.19   21.60
  -6   2  10  137.79   27.20
  -6   2  10  129.29   23.80
  -6   2  10  136.89   23.90
  -6   2  10  112.69   22.20
   5  -2 -10  823.42   80.99
  -5  -2  10  817.52   88.39
  -5  -2  10  725.33  112.89
   5  -2 -10  994.30   85.79
  -5  -2  10 1011.50   95.79
  -5   2  10  922.01   85.49
  -5   2  10  903.31   85.99
  -5   2  10  776.72   86.39
   4  -2 -10 1174.98  112.09
   4  -2 -10 1338.37  116.19
  -4  -2  10 1041.90  117.69
  -4   2  10 1260.97  115.69
  -4   2  10 1334.17  115.99
   3  -2 -10 1599.24  146.59
  -3  -2  10 1556.54  152.18
  -3   2  10 1709.73  149.79
  -2  -2  10 2140.19  178.98
   2  -2 -10 1936.01  172.28
   2  -2 -10 1679.83  174.58
   1  -2 -10   20.00   11.50
   1  -2 -10   11.70    7.40
   1  -2 -10   -0.30   24.80
  -1  -2  10   20.50   14.00
  -1  -2  10   12.60   16.10
   1   2 -10    5.90   17.50
  -1   2  10    9.80    9.60
   1   2 -10   18.90   17.90
   0  -2 -10 3563.74  315.67
   0  -2 -10 3692.23  326.87
   0  -2  10 3556.34  324.37
   0  -2  10 3396.36  325.17
   0  -2 -10 3832.12  319.77
   0   2 -10 3278.87  318.37
   0   2 -10 3558.84  321.47
   1  -2  10 1075.39  108.89
  -1  -2 -10 1049.89  102.99
  -1  -2 -10 1090.49   99.19
  -1  -2 -10 1060.49  114.79
  -1   2 -10 1005.80  102.09
   1   2  10 1228.08  105.79
  -1   2 -10  933.01  103.09
  -2  -2 -10  689.63   69.79
  -2  -2 -10  625.44   63.99
   2  -2  10  665.83   79.49
  -2   2 -10  645.14   73.49
   2   2  10  720.03   78.09
  -2   2 -10  735.53   73.39
  -2   2 -10  491.85   74.09
  -3  -2 -10 3023.90  263.57
  -3  -2 -10 2749.82  260.87
  -3  -2 -10 2718.73  255.87
  -3  -2 -10 2541.45  257.77
   3  -2  10 2987.70  265.17
  -3   2 -10 3026.20  262.27
  -3   2 -10 2904.71  264.57
  -4  -2 -10   -4.40   21.50
   4  -2  10   10.80   19.20
  -4  -2 -10   24.80   14.60
  -4  -2 -10    9.40   20.50
  -4  -2 -10   21.80   18.80
   4   2  10   20.90   18.00
  -4   2 -10   17.00   27.90
  -4   2 -10  -15.00   26.10
  -5  -2 -10  606.14   64.79
  -5  -2 -10  432.26   61.99
   5  -2  10  587.84   68.59
  -5  -2 -10  600.44   57.29
  -5   2 -10  436.96   67.69
  -5   2 -10  585.84   61.89
   5   2  10  540.75   57.69
  -6  -2 -10  171.38   25.30
   6   2  10  156.58   23.80
  -6   2 -10  200.58   26.70
  -7  -2 -10  147.29   17.90
  -9   3  10  328.97   36.40
  -9   3  10  350.46   38.60
   8  -3 -10  107.19   34.10
  -8  -3  10  100.59   20.50
  -8   3  10  128.69   19.10
  -8   3  10  125.09   19.20
  -8   3  10  133.99   36.50
  -8   3  10  146.19   22.30
  -8   3  10  119.39   24.00
   7  -3 -10  383.56   43.10
  -7  -3  10  536.25   87.99
  -7  -3  10  318.97   53.59
   7  -3 -10  490.35   50.09
  -7   3  10  502.55   51.59
  -7   3  10  406.66   48.10
  -7   3  10  447.66   47.00
  -7   3  10  378.36   47.60
  -6  -3  10  140.99   38.10
  -6  -3  10  207.38   33.10
   6  -3 -10  220.58   23.10
  -6  -3  10  114.99   30.70
  -6   3  10  191.78   27.80
  -6   3  10  156.68   24.70
  -6   3  10  157.58   27.00
  -6   3  10  159.68   33.80
  -5  -3  10  303.47   46.50
  -5  -3  10  350.96   46.70
  -5  -3  10  270.87   46.70
   5  -3 -10  484.55   47.50
  -5   3  10  343.67   41.70
  -5   3  10  428.66   41.70
  -5   3  10  429.86   43.60
  -5   3  10  329.87   42.50
   4  -3 -10  583.14   58.19
   4  -3 -10  482.15   53.79
  -4  -3  10  490.45   61.99
  -4  -3  10  733.53  113.29
  -4  -3  10  624.04   71.29
  -4   3  10  541.65   61.59
  -4   3  10  685.13   95.89
  -4   3  10  526.65   57.29
  -3  -3  10   97.49   23.00
  -3  -3  10  105.59   28.50
   3  -3 -10   99.19   15.90
   3  -3 -10   99.09   20.50
  -3   3  10  118.69   19.00
  -2  -3  10  725.33   72.99
   2  -3 -10  648.14   64.59
   2  -3 -10  649.83   68.19
  -2  -3  10  604.54   75.29
  -2   3  10  755.32   66.99
  -1  -3  10   26.90   19.20
  -1  -3  10   22.60   15.50
   1  -3 -10   21.50   13.80
   1  -3 -10   22.40    8.90
  -1   3  10   24.30   11.40
   0  -3 -10   -8.40   13.00
   0  -3 -10  -47.10   41.20
   0  -3  10   -7.30   17.00
   0  -3 -10   -1.20    7.70
   0  -3  10   -6.90   16.00
   0   3 -10  -10.60   21.70
   0   3  10    4.10   18.60
  -1  -3 -10  877.21   78.89
   1  -3  10  838.32   86.09
  -1  -3 -10  819.42   80.89
  -1  -3 -10  893.11   83.99
  -1   3 -10  772.92   82.99
  -1   3 -10  743.43   85.39
   2  -3  10  356.76   51.99
  -2  -3 -10  350.56   40.50
  -2  -3 -10  328.37   43.60
  -2  -3 -10  416.96   46.10
  -2  -3 -10  420.46   47.40
  -2  -3 -10  315.97   50.79
  -2   3 -10  372.16   51.89
   2   3  10  465.65   47.20
  -3  -3 -10    7.80   20.30
  -3  -3 -10    2.70   11.60
  -3  -3 -10    4.80   11.30
   3  -3  10    0.80   19.90
  -3  -3 -10    2.60   13.20
  -3  -3 -10   25.30   26.60
  -3   3 -10   16.00   19.30
   3   3  10    5.60   10.80
   3   3  10   29.00   34.50
  -4  -3 -10  359.46   51.89
  -4  -3 -10  443.76   45.50
   4  -3  10  384.66   51.49
  -4  -3 -10  371.36   45.90
  -4  -3 -10  355.56   64.39
   4   3  10  471.25   47.80
  -4   3 -10  385.06   50.19
  -5  -3 -10  847.22   74.29
  -5  -3 -10  684.33   67.89
  -5   3 -10  525.45   69.49
   5   3  10  742.13   72.29
  -6  -3 -10   19.00    9.40
  -6   3 -10    3.00    8.80
   6   3  10    9.40    9.90
  -8  -4  10  236.38   40.90
  -8   4  10  347.17   32.90
  -8   4  10  291.77   33.50
  -7  -4  10  243.58   43.60
  -7  -4  10  202.48   31.20
   7  -4 -10  320.27   32.10
  -7   4  10  240.38   28.90
  -6  -4  10  224.98   55.49
   6  -4 -10  313.17   34.90
   6  -4 -10  338.87   40.30
  -6  -4  10  295.97   44.80
  -6   4  10  279.77   35.40
  -6   4  10  381.36   40.90
  -6   4  10  346.77   40.40
  -6   4  10  350.96   37.80
   5  -4 -10  479.35   50.39
  -5  -4  10  488.75   58.29
  -5  -4  10  545.65   69.39
   5  -4 -10  465.15   54.29
  -5   4  10  473.35   51.99
  -5   4  10  608.44   59.59
  -5   4  10  482.05   52.59
  -5   4  10  537.85   56.89
  -4  -4  10  336.17   43.60
  -4  -4  10  445.76   74.49
   4  -4 -10  362.96   41.00
   4  -4 -10  324.67   36.00
  -4  -4  10  342.27   46.50
   4  -4 -10  327.67   40.60
  -4  -4  10  261.57   46.00
  -4   4  10  301.47   37.60
  -4   4  10  342.87   41.00
  -4   4  10  355.56   39.60
  -4   4  10  391.46   40.00
  -3  -4  10 1130.99  114.39
  -3  -4  10 1021.20  116.49
   3  -4 -10 1011.10  108.29
   3  -4 -10 1187.28  108.49
   3  -4 -10 1154.08  106.49
  -3  -4  10  982.10  111.99
  -3   4  10 1369.86  109.09
  -3   4  10 1223.78  109.09
   2  -4 -10  266.47   34.10
   2  -4 -10  342.87   39.80
  -2  -4  10  346.57   44.70
  -2  -4  10  277.87   43.60
   2  -4 -10  298.17   39.40
  -2   4  10  400.46   47.90
  -2   4  10  356.16   36.90
  -2   4  10  289.27   44.60
  -1  -4  10  271.67   39.80
   1  -4 -10  335.47   39.50
  -1  -4  10  268.57   40.90
  -1  -4  10  272.17   43.80
   1  -4 -10  288.27   31.60
   1  -4 -10  266.37   34.80
   0  -4 -10  194.58   29.40
   0  -4  10  179.18   33.90
   0  -4 -10  205.78   31.70
   0  -4 -10  177.28   24.20
   0  -4  10  169.08   36.90
   0  -4  10  188.38   34.70
   0  -4  10  298.27   87.29
   0   4 -10  184.98   34.40
   0   4  10  219.38   36.90
  -1  -4 -10  440.46   46.90
  -1  -4 -10  454.45   44.30
   1  -4  10  373.26   55.59
   1  -4  10  454.35   55.59
   1  -4  10  426.56   51.39
  -1  -4 -10  437.96   48.70
  -1   4 -10  368.76   53.09
   1   4  10  355.86   65.99
  -2  -4 -10 1092.19  105.29
  -2  -4 -10 1203.58  117.69
  -2  -4 -10 1116.39  111.69
   2  -4  10  977.50  124.39
  -2  -4 -10 1098.79  114.69
   2   4  10 1217.48  115.69
  -3  -4 -10   53.99  127.39
  -3  -4 -10  132.99   24.80
  -3  -4 -10  166.38   55.39
   3  -4  10  156.08   35.20
  -3  -4 -10  153.88   25.70
  -3  -4 -10  153.68   23.20
  -3   4 -10   95.39   28.40
   3   4  10  138.29   24.60
  -4  -4 -10  205.08   65.39
  -4  -4 -10  139.19   27.60
  -4  -4 -10   85.49   96.09
  -4  -4 -10  114.19   20.20
   4   4  10   80.29   19.60
  -4   4 -10   44.90   20.00
  -5  -4 -10  179.18   23.40
  -5  -4 -10   38.80   75.69
   5   4  10  155.88   23.20
  -5   4 -10  144.09   23.70
  -6   4 -10  168.68   21.70
   8  -5 -10  320.47   32.70
  -8   5  10  269.77   30.30
  -8   5  10  354.16   34.00
   7  -5 -10  722.53   74.19
  -7   5  10  747.43   81.69
  -7   5  10  813.52   72.89
   6  -5 -10   92.49   19.30
  -6  -5  10   98.29   20.60
  -6  -5  10   81.69   28.30
  -6  -5  10  129.59   38.60
   6  -5 -10  123.99   20.10
  -6   5  10  115.49   18.90
   6   5 -10   61.09   22.00
  -6   5  10  142.59   22.70
  -6   5  10  150.98   24.90
  -6   5  10   87.59   16.30
  -5  -5  10  188.18   37.80
   5  -5 -10  286.87   32.80
   5  -5 -10  233.38   39.50
  -5  -5  10  235.58   43.30
  -5  -5  10  246.58   53.59
   5  -5 -10  235.88   30.00
  -5   5  10  324.47   34.60
  -5   5  10  289.37   32.00
  -5   5  10  220.08   30.30
  -5   5  10  306.37   34.30
   4  -5 -10  325.67   37.40
  -4  -5  10  356.56   46.40
  -4  -5  10  284.87   45.70
  -4  -5  10  388.86   67.99
   4  -5 -10  407.36   62.69
  -4  -5  10  282.97   41.50
   4  -5 -10  321.27   41.20
  -4   5  10  270.17   35.60
  -4   5  10  401.56   39.70
  -4   5  10  373.66   39.00
  -4   5  10  234.88   68.79
   3  -5 -10  225.08   38.80
   3  -5 -10  230.68   31.30
   3  -5 -10  253.67   29.80
  -3  -5  10  254.77   37.70
  -3  -5  10  189.98   56.89
  -3   5  10  298.87   32.00
  -3   5  10  272.97   32.60
  -3   5  10  265.57   35.30
   2  -5 -10   24.00   13.90
  -2  -5  10   10.90   39.80
  -2  -5  10   25.40   18.50
  -2  -5  10    0.40   19.80
   2  -5 -10   17.60   10.00
  -2  -5  10   10.20   23.00
   2  -5 -10    6.30   21.00
  -2   5  10   21.00   11.80
  -2   5  10   23.50   13.80
  -2   5  10   31.50   43.70
  -1  -5  10  237.08   49.80
  -1  -5  10  280.07   68.09
  -1  -5  10  216.48   39.00
   1  -5 -10  229.88   27.40
   1  -5 -10  208.48   36.60
  -1   5  10  178.28   32.90
  -1   5  10  283.17   73.79
   1   5 -10  233.48   40.30
   0  -5 -10  109.39   22.80
   0  -5 -10  145.79   25.80
   0  -5 -10  144.29   33.50
   0  -5  10  150.28   28.40
   0   5  10  180.78   48.30
   0   5 -10  112.39   38.70
   1  -5  10   79.59   28.60
   1  -5  10  145.89   27.30
  -1  -5 -10  102.99   20.60
  -1  -5 -10  110.89   19.90
  -1  -5 -10  112.29  124.69
  -1   5 -10  131.49   29.60
   1   5  10  137.39   29.50
   1   5  10   93.59   38.00
  -2  -5 -10  221.68   28.60
   2  -5  10  166.48   39.30
  -2  -5 -10  235.38   31.20
   2   5  10  242.48   33.80
  -3  -5 -10  -12.90   85.89
   3  -5  10  121.19   34.40
  -3  -5 -10   59.89   14.90
  -3  -5 -10   80.19   17.80
   3   5  10   70.79   18.00
  -4  -5 -10   81.99   70.79
  -4  -5 -10   45.50   12.80
   4   5  10   40.80   23.70
   4   5  10   70.29   15.80
  -5  -5 -10   32.40    8.70
   5   5  10   29.10   11.60
  -6  -6  10  257.67   39.20
  -5  -6  10   22.80   15.50
  -5  -6  10   46.20   24.30
  -5  -6  10   44.90   24.40
   5  -6 -10   87.89   15.40
  -5  -6  10   53.79   15.10
  -5   6  10   64.19   15.40
   5   6 -10   29.40   21.40
  -4  -6  10  196.38   36.00
  -4  -6  10  247.98   33.90
   4  -6 -10  266.97   30.60
   4  -6 -10  250.07   30.50
  -4  -6  10  243.78   39.70
   4   6 -10  209.08   35.80
  -4   6  10  270.17   29.20
  -4   6  10  319.77   33.50
  -3  -6  10   46.80   21.50
   3  -6 -10   58.99   17.90
   3  -6 -10   43.80  144.89
  -3  -6  10   24.70   22.00
  -3  -6  10   27.90   15.90
   3  -6 -10   42.20   13.30
  -3  -6  10   35.50   27.50
  -3   6  10    6.20   34.00
   3   6 -10   56.59   21.70
  -3   6  10   44.50   20.90
  -2  -6  10  204.78   38.40
  -2  -6  10  224.18   38.00
   2  -6 -10  277.07   30.50
   2  -6 -10  189.18   31.10
  -2  -6  10  235.18   33.80
  -2   6  10  255.57   36.20
  -2   6  10  295.37   69.39
   2   6 -10  248.98   36.70
  -1  -6  10  645.44   67.19
   1  -6 -10  483.35  140.79
   1  -6 -10  635.94   62.59
  -1  -6  10  592.14   71.99
   1  -6 -10  667.43   61.99
  -1  -6  10  610.64   68.89
   1   6 -10  598.74   67.89
   0  -6 -10  209.98   27.20
   0  -6 -10  217.38   37.80
   0  -6  10  233.58   46.00
   0   6 -10  144.39   39.10
   1  -6  10  179.18   28.70
   1  -6  10  218.38   39.00
  -1  -6 -10  259.17   32.20
  -1   6 -10  235.08   30.80
  -1   6 -10  248.58   39.80
  -2  -6 -10  181.48   25.50
   2  -6  10  210.48   24.50
  -2   6 -10  174.68   26.10
   2   6  10  173.58   39.00
  -3  -6 -10 1083.89  102.79
   3   6  10 1009.80   99.19
  -4  -6 -10   53.99   11.80
  -5  -7  10  538.55   51.49
  -4  -7  10   86.79   22.60
  -4  -7  10   53.79   12.30
  -4   7  10   64.39   12.00
  -3  -7  10  425.66   56.89
   3  -7 -10  477.45   44.30
  -3  -7  10  470.35   46.60
  -3   7  10  361.56   48.30
   2  -7 -10   27.40   68.09
  -2  -7  10   75.39   21.10
  -2   7  10   60.69   27.40
  -1  -7  10  156.58   32.20
  -1  -7  10  245.38   28.10
   1  -7 -10  222.38   29.80
   1   7 -10  292.87   45.70
   1   7 -10  197.68   27.20
   0  -7  10   63.89   25.60
   0  -7 -10   -5.30   59.79
   0  -7  10  109.29   16.50
   0   7 -10   80.79   15.70
  -1   7 -10  278.17   30.70
  -2   7 -10  158.38   19.40
  -9   0  11    0.00    8.60
  -9   0  11   24.20    7.90
  -8   0  11  151.48   22.70
  -8   0  11  229.08   35.00
  -8   0  11  121.09   27.90
  -7   0  11    0.30   14.50
   7   0 -11   16.80   15.90
  -7   0  11   16.70   22.90
  -7   0  11    2.30   12.20
  -7   0  11    0.20    8.80
  -6   0  11 1026.20  126.59
  -6   0  11 1004.30   94.39
  -6   0  11 1004.90   93.29
  -6   0  11  906.21   91.69
   6   0 -11  949.90   92.79
  -6   0  11  878.91   94.59
  -5   0  11  235.78   32.60
  -5   0  11  147.69   32.90
  -5   0  11  176.68   25.70
  -5   0  11  253.77   95.19
   5   0 -11  166.98   25.10
  -5   0  11  151.28   24.60
  -4   0  11 1524.65  141.09
   4   0 -11 1472.95  138.69
   3   0 -11   28.80   23.60
  -3   0  11   45.10   13.90
  -3   0  11   41.40   25.60
   2   0 -11  611.64   69.29
   2   0 -11  612.04   63.79
  -2   0  11  709.03   76.49
  -2   0  11  637.74   64.29
   1   0 -11 3163.38  278.57
   1   0 -11 3107.49  282.37
  -1   0  11 3010.80  283.77
   0   0 -11  136.79   30.80
   0   0  11  197.98   30.90
   1   0  11  463.65   50.39
  -1   0 -11  342.77   45.50
   2   0  11  832.52   80.79
  -2   0 -11  766.72   78.29
  -2   0 -11  665.23   88.39
   3   0  11   18.60   13.80
  -3   0 -11   31.80   17.10
  -3   0 -11  -17.90   16.90
   4   0  11  409.86   46.60
  -4   0 -11  375.96   47.60
  -4   0 -11  342.97   49.00
  -5   0 -11  662.53   66.99
  -5   0 -11  480.45   62.09
  -6   0 -11   -4.10    9.00
   6   0  11   10.90   12.90
  -7   0 -11    4.50    6.90
  -9  -1  11   37.60   12.10
  -9  -1  11   22.20    8.80
  -9   1  11   34.70    9.30
  -9   1  11   33.30    9.60
  -8  -1  11  240.78   38.10
  -8  -1  11  193.08   27.00
  -8   1  11  204.28   27.20
  -8   1  11  283.77   37.10
  -8   1  11  252.07   35.60
  -7  -1  11 1076.09   91.69
  -7  -1  11  824.42   94.19
   7  -1 -11  750.22   89.69
  -7   1  11 1007.00   93.29
  -7   1  11 1054.99   92.29
  -7   1  11  864.31   90.89
  -7   1  11  893.61   93.49
   7   1 -11  991.90   94.99
  -7   1  11 1078.79   99.49
   6  -1 -11  261.97   37.00
  -6  -1  11  269.57   37.90
   6  -1 -11  259.27   32.50
  -6  -1  11  282.07   40.20
  -6  -1  11  351.66   37.30
  -6   1  11  324.47   38.20
   6   1 -11  301.67   40.10
  -6   1  11  338.77   38.20
  -6   1  11  319.77   38.90
  -6   1  11  332.37   77.19
  -6   1  11  335.97   36.80
  -5  -1  11   96.19   20.60
   5  -1 -11   62.59   16.20
  -5  -1  11   57.79   18.30
   5  -1 -11   58.49   12.90
  -5  -1  11   75.09   67.29
  -5  -1  11   46.50   17.30
  -5   1  11   -1.50   54.79
  -5   1  11   61.79   15.80
  -5   1  11   75.19   17.30
  -5   1  11   54.49   16.30
  -5   1  11   40.60   15.40
   5   1 -11   45.10   17.20
  -4  -1  11 1922.31  179.38
   4  -1 -11 2107.99  177.28
   4  -1 -11 1952.50  173.08
   4   1 -11 1566.74  175.28
  -4   1  11 2089.59  178.18
  -3  -1  11  497.85   67.39
  -3  -1  11  680.43   63.89
   3  -1 -11  580.04   57.39
   3  -1 -11  578.44   60.89
   3   1 -11  573.94   60.89
  -3   1  11  706.43   62.09
   2  -1 -11 2608.44  247.68
  -2  -1  11 2809.02  252.97
  -2  -1  11 2420.06  256.77
   2  -1 -11 2833.62  257.37
   2   1 -11 2912.91  254.67
  -2   1  11 2679.03  256.47
  -2   1  11 2967.10  251.47
   2   1 -11 3078.89  251.87
  -1  -1  11  647.64   71.79
  -1  -1  11  565.24   65.29
   1  -1 -11  692.03   69.19
   1  -1 -11  635.74   61.69
   1  -1 -11  591.34   73.49
  -1   1  11  724.93   72.29
   1   1 -11  677.63   65.69
   1   1 -11  662.63   70.59
   0  -1  11 2055.59  199.08
   0  -1 -11 1929.91  189.48
   0  -1 -11 2196.88  193.78
   0  -1 -11 2155.38  200.68
   0   1 -11 2166.88  194.08
   0   1  11 2202.28  197.98
  -1  -1 -11  621.74   63.69
  -1  -1 -11  575.04   60.59
   1  -1  11  601.84   68.39
   1   1  11  680.53   67.49
  -1   1 -11  619.04   65.39
   2  -1  11  791.12   82.19
  -2  -1 -11  774.62   78.99
   2   1  11  875.61   81.29
  -2   1 -11  631.74   78.39
  -3  -1 -11  310.27   43.30
  -3  -1 -11  266.77   41.10
  -3  -1 -11  309.37   36.00
  -3  -1 -11  307.37   44.30
   3  -1  11  332.77   42.30
   3   1  11  305.87   39.60
  -3   1 -11  309.67   41.80
  -3   1 -11  320.87   42.70
   4  -1  11  198.78   32.10
  -4  -1 -11  212.28   33.90
  -4  -1 -11  135.19   28.40
  -4  -1 -11  200.18   34.70
  -4  -1 -11  176.08   26.70
  -4   1 -11  135.09   27.80
  -4   1 -11  182.08   35.90
   4   1  11  154.68   26.00
   5  -1  11  156.78   29.70
  -5  -1 -11  224.88   37.20
  -5  -1 -11  144.89   27.00
   5   1  11  154.78   26.60
  -5   1 -11  240.88   39.00
  -6  -1 -11  189.18   26.00
   6  -1  11  131.49   25.80
   6   1  11  148.09   24.20
  -6   1 -11  172.68   26.10
  -9   2  11   91.69   18.30
  -9   2  11   99.39   14.50
   8  -2 -11  488.55   49.10
  -8  -2  11  416.06   46.20
  -8  -2  11  324.47   62.99
  -8   2  11  377.06   48.90
  -8   2  11  446.96   45.40
  -8   2  11  481.05   46.80
  -7  -2  11  119.89   49.20
   7  -2 -11  176.78   28.50
   7  -2 -11  149.09   22.70
  -7  -2  11  137.79   30.00
  -7   2  11  164.78   27.80
  -7   2  11  104.39   21.20
  -7   2  11  154.58   23.50
  -7   2  11  154.88   27.50
  -7   2  11  164.78   26.60
   6  -2 -11 1256.47  114.99
  -6  -2  11 1092.99  117.39
   6  -2 -11 1160.28  110.09
  -6   2  11 1292.77  115.69
  -6   2  11 1113.39  117.19
  -6   2  11 1269.77  119.99
  -5  -2  11   17.40   13.80
  -5  -2  11    4.00   34.60
  -5  -2  11   -4.50   15.30
  -5  -2  11   -5.10   21.30
  -5  -2  11   19.80   15.10
   5  -2 -11   13.70    9.00
   5  -2 -11   14.40   17.20
  -5   2  11   -9.40   12.90
  -5   2  11   11.20   41.40
  -5   2  11   15.40   11.20
  -5   2  11   15.70   18.00
  -5   2  11   18.80   11.80
  -5   2  11    0.20   10.20
   4  -2 -11  191.98   26.30
  -4  -2  11  155.38   49.80
  -4  -2  11  190.48   28.80
  -4  -2  11  171.28   28.90
  -4  -2  11  175.28   58.89
   4  -2 -11  142.49   30.30
   4  -2 -11  167.28   21.70
  -4   2  11  215.98   29.00
  -4   2  11  202.48   26.50
  -4   2  11  187.88   28.90
  -4   2  11  156.38   30.10
   3  -2 -11 1506.15  139.99
  -3  -2  11 1327.67  149.49
   3  -2 -11 1483.25  143.59
  -3  -2  11 1612.94  147.19
  -3   2  11 1791.52  144.09
   2  -2 -11 1880.11  176.48
  -2  -2  11 1997.40  182.68
  -2  -2  11 1781.62  186.78
   2  -2 -11 1963.60  180.38
  -2   2  11 2181.18  179.48
  -1  -2  11  530.75   71.09
  -1  -2  11  614.74   67.49
   1  -2 -11  643.54   61.99
   1  -2 -11  673.33   66.19
  -1   2  11  705.43   72.59
  -1   2  11  722.53   64.79
   0  -2 -11  391.36   42.70
   0  -2  11  316.17   43.40
   0  -2  11  340.77   47.20
   0  -2 -11  360.86   37.60
   0   2  11  396.86   45.60
   1  -2  11  714.83   79.09
  -1  -2 -11  753.32   78.19
  -1  -2 -11  734.83   74.19
  -1  -2 -11  683.13   68.89
   1   2  11  633.74   71.79
   1   2  11  780.22   85.89
  -1   2 -11  704.43   77.79
  -1   2 -11  661.43   76.49
   1   2  11  877.41   99.29
  -2  -2 -11   32.20   11.90
  -2  -2 -11   54.69   17.70
  -2  -2 -11   16.50   17.30
   2  -2  11   40.10   18.80
  -2  -2 -11   24.20   18.60
   2   2  11   33.00   15.40
  -2   2 -11   35.70   18.20
  -2   2 -11   43.20   25.00
   2   2  11   80.39   39.30
   3  -2  11  605.94   69.59
  -3  -2 -11  564.74   61.89
  -3  -2 -11  614.84   68.59
  -3   2 -11  784.22   81.69
   3   2  11  680.03   68.79
  -3   2 -11  529.65   71.99
  -4  -2 -11  245.98   37.60
  -4  -2 -11  245.88   34.00
   4  -2  11  259.77   39.30
  -4  -2 -11  256.07   36.50
  -4  -2 -11  312.57   45.70
   4   2  11  310.87   36.70
  -4   2 -11  285.87   39.00
  -5  -2 -11  768.82   69.49
   5  -2  11  644.84   68.99
  -5  -2 -11  496.25   68.09
  -5  -2 -11  690.33   66.29
  -5   2 -11  679.33   69.69
  -6  -2 -11   32.30   10.50
  -6  -2 -11   13.60   12.50
   6   2  11   27.20   10.80
  -6   2 -11   -0.90    6.40
   9  -3 -11  558.44   54.29
  -9   3  11  581.84   55.19
  -9   3  11  567.84   55.19
  -9   3  11  593.44   55.79
  -8   3  11  138.19   18.90
  -8   3  11  101.89   24.20
  -8   3  11   95.79   17.60
   7  -3 -11  197.28   31.00
   7  -3 -11  189.08   23.20
  -7  -3  11  118.59   30.70
  -7  -3  11  153.08   26.40
  -7  -3  11  106.09   40.20
  -7   3  11  130.29   29.40
  -7   3  11  172.68   25.90
  -7   3  11  204.48   27.90
  -7   3  11  213.88   26.80
  -6  -3  11  507.75   68.69
   6  -3 -11  516.35   60.39
   6  -3 -11  680.53   67.39
  -6  -3  11  601.34   66.49
  -6  -3  11  640.54   90.89
  -6   3  11  705.03   65.59
  -6   3  11  682.73   64.09
  -6   3  11  617.64   64.89
   5  -3 -11  654.03   66.09
   5  -3 -11  784.42   72.19
  -5  -3  11  669.23   74.69
  -5   3  11  635.04   68.49
  -5   3  11  819.92   71.39
  -5   3  11  545.65   73.99
  -5   3  11  750.22   73.09
  -4  -3  11 1026.50  105.29
   4  -3 -11 1000.60   99.79
  -4  -3  11 1034.90  103.99
  -4   3  11 1201.58  101.39
  -4   3  11 1116.49  100.99
  -4   3  11 1011.10   99.39
  -4   3  11  948.91  100.09
   3  -3 -11 1050.59  117.89
   3  -3 -11 1396.96  120.69
  -3  -3  11 1347.67  123.09
  -3  -3  11 1227.28  122.79
   3  -3 -11 1120.59  115.09
  -3   3  11 1418.96  121.39
  -3   3  11 1285.97  118.09
  -3   3  11 1202.98  122.19
  -2  -3  11  656.23  121.79
  -2  -3  11  588.34   65.89
   2  -3 -11  584.44   63.29
   2  -3 -11  683.63   68.79
   2  -3 -11  497.75   58.49
  -2  -3  11  615.54   70.59
  -2   3  11  645.34   62.19
  -2   3  11  584.44  101.09
  -2   3  11  573.74   71.09
  -2   3  11  717.43   66.19
  -1  -3  11 1572.04  143.69
  -1  -3  11 1262.37  146.99
   1  -3 -11 1477.45  140.29
   1  -3 -11 1685.43  142.09
   1  -3 -11 1494.95  137.19
  -1   3  11 1525.15  138.49
  -1   3  11 1516.55  139.89
   0  -3  11  488.45   68.49
   0  -3  11  404.86   85.69
   0  -3 -11  568.74   64.89
   0  -3  11  366.46   57.69
   0  -3  11  497.25   58.59
   0  -3 -11  408.96   46.20
   0  -3 -11  445.56   51.69
   0   3  11  515.45   57.69
   0   3  11  511.15   61.39
   0   3 -11  471.15   63.39
  -1  -3 -11  483.75   53.79
   1  -3  11  401.86   57.09
  -1  -3 -11  478.15   56.99
  -1  -3 -11  463.45   48.00
  -1  -3 -11  431.56   49.10
   1   3  11  552.24   54.39
  -1   3 -11  394.66   56.69
  -2  -3 -11  -11.90   10.50
  -2  -3 -11   32.60   24.70
  -2  -3 -11    9.00   13.10
  -2  -3 -11   33.50   19.80
   2  -3  11   -0.20   16.80
  -2   3 -11    2.80   21.20
   2   3  11  -10.90   28.20
   2   3  11    9.70   13.10
  -3  -3 -11   -2.10   22.50
  -3  -3 -11   10.70   12.80
  -3  -3 -11   25.00   20.20
   3  -3  11   -0.90   15.70
  -3  -3 -11   34.50   13.40
   3   3  11   23.20   14.30
  -3   3 -11   18.50   19.30
   3   3  11   26.70   33.20
   4  -3  11  592.74   76.79
  -4  -3 -11  724.63   79.09
  -4  -3 -11  764.42   77.19
   4   3  11  801.62   74.19
  -5  -3 -11  352.96   38.00
   5   3  11  325.17   36.90
  -5   3 -11  260.57   38.70
  -6   3 -11  276.87   30.50
   8  -4 -11   20.70    7.40
  -8   4  11   18.70    7.40
  -8   4  11   15.30    6.70
  -8   4  11   24.70    8.90
  -7  -4  11  107.19   31.10
  -7  -4  11  124.69   40.40
  -7   4  11  127.69   18.00
  -7   4  11   90.99   16.10
  -7   4  11  148.49   24.90
  -6  -4  11   30.90   31.00
   6  -4 -11   77.99   21.10
  -6  -4  11   47.70   23.30
   6  -4 -11   66.29   15.20
   6  -4 -11   77.79   23.60
  -6  -4  11   60.89   20.40
  -6  -4  11   34.60   21.90
  -6   4  11   96.59   16.10
  -6   4  11   60.19   17.30
  -6   4  11   93.89   22.50
  -6   4  11   91.59   17.20
  -5  -4  11  169.88   32.90
   5  -4 -11  182.08   37.30
  -5  -4  11  163.98   33.90
  -5  -4  11  128.59   26.40
   5  -4 -11  165.38   30.00
   5  -4 -11  170.48   26.20
  -5   4  11  165.78   23.10
  -5   4  11  185.88   27.90
  -5   4  11  196.18   27.60
   4  -4 -11  503.35   57.19
  -4  -4  11  432.96   56.79
   4  -4 -11  583.94   52.59
   4  -4 -11  494.85   54.29
  -4  -4  11  449.16   69.69
  -4  -4  11  644.14   62.99
  -4   4  11  522.45   53.39
  -4   4  11  554.04   55.49
   3  -4 -11   12.90   15.60
   3  -4 -11   -1.30   12.10
  -3  -4  11   15.10   33.00
   3  -4 -11   21.30   10.30
  -3  -4  11    5.00   15.20
  -3  -4  11    7.70   15.20
  -3  -4  11    7.50   13.40
  -3   4  11   15.80   39.50
  -3   4  11   23.60   12.40
  -3   4  11   12.60   11.00
  -3   4  11   10.90   11.00
  -3   4  11   10.40   12.20
  -2  -4  11  495.75   53.99
   2  -4 -11  483.85   48.40
   2  -4 -11  522.05   52.29
  -2  -4  11  389.46   53.89
   2  -4 -11  450.35   45.50
  -2  -4  11  362.16   55.59
  -2   4  11  442.56   49.70
  -2   4  11  448.06   46.70
  -2   4  11  393.06   47.00
  -1  -4  11  650.93   71.09
  -1  -4  11  713.33   98.89
  -1  -4  11  601.04   75.59
   1  -4 -11  717.23   70.29
  -1  -4  11  620.34   69.39
   1  -4 -11  676.83   63.99
   1  -4 -11  657.83   66.59
   1  -4 -11  676.93   72.89
  -1   4  11  613.54   65.89
   0  -4 -11  167.58   21.30
   0  -4  11  118.79   25.50
   0  -4  11  176.98   34.40
   0  -4  11   88.49   46.00
   0  -4  11  103.79   26.40
   0  -4 -11  176.18   24.70
   0  -4 -11  156.88   28.20
   0   4 -11  146.59   29.70
   0   4  11  147.09   46.40
   0   4  11   91.89   28.30
  -1  -4 -11 1945.21  168.98
  -1  -4 -11 1956.80  163.48
   1  -4  11 1909.11  185.78
   1   4  11 1359.06  180.98
   1   4  11 1794.92  172.98
   2  -4  11  301.67   45.10
  -2  -4 -11  271.57   33.60
  -2  -4 -11  209.68   49.99
  -2  -4 -11  297.17   35.90
   2   4  11  297.37   55.19
   2   4  11  292.77   37.90
  -3  -4 -11  181.68   36.60
   3  -4  11  151.78   39.50
   3   4  11  176.18   28.50
   3   4  11  178.68   41.30
  -4  -4 -11  141.69   23.20
   4   4  11  159.58   24.20
   5   4  11  167.18   22.00
  -7  -5  11   30.70   17.30
   7  -5 -11   45.80    9.90
  -7  -5  11   50.89   12.10
  -6  -5  11    7.50   12.60
   6  -5 -11   33.50    9.50
  -6  -5  11   11.80   21.00
  -6  -5  11   56.19   26.10
  -6  -5  11   28.50   34.20
  -6   5  11   47.10   11.00
  -6   5  11   63.79   15.00
  -6   5  11   20.10   10.30
   6   5 -11   33.10   25.90
  -6   5  11   25.20    8.50
  -5  -5  11   -3.30   15.00
  -5  -5  11    6.30   27.10
  -5  -5  11   12.70   12.50
   5  -5 -11   11.00   29.70
   5  -5 -11    9.20    9.30
   5  -5 -11   13.60   15.20
  -5  -5  11    0.40   22.90
  -5   5  11    4.80    9.50
  -5   5  11    4.60   14.60
  -5   5  11   13.40   19.30
  -5   5  11    6.90    7.50
  -4  -5  11  210.48   33.50
   4  -5 -11  311.47   41.50
  -4  -5  11  299.77   40.40
  -4  -5  11  254.67   39.60
   4  -5 -11  260.27   29.60
  -4  -5  11  350.26   59.79
  -4   5  11  165.08   54.89
  -4   5  11  214.58   30.90
  -3  -5  11  511.55   82.69
  -3  -5  11  563.24   62.49
   3  -5 -11  584.64   58.19
   3  -5 -11  633.14   64.49
   3  -5 -11  523.55   58.19
  -3  -5  11  541.95   63.99
  -3   5  11  587.54   56.59
  -2  -5  11  300.97   47.80
   2  -5 -11  369.66   40.30
   2  -5 -11  504.25   57.49
  -2  -5  11  266.17   41.90
  -2  -5  11  376.96   47.50
   2  -5 -11  389.86   38.80
  -2   5  11  410.36   41.60
   2   5 -11  314.17   45.70
  -1  -5  11   13.60   17.40
  -1  -5  11   40.70   34.10
  -1  -5  11   23.40   15.10
   1  -5 -11   41.70   13.10
  -1  -5  11   57.59   22.50
   1  -5 -11   37.60   13.40
   1  -5 -11   22.00   28.10
   1   5 -11   54.49   23.90
  -1   5  11   15.50   29.00
   0  -5 -11  388.66   41.10
   0  -5 -11  333.07   44.90
   0  -5  11  441.46   45.10
   0  -5  11  356.96   47.10
   0  -5  11  361.66   51.19
   0   5 -11  268.27   46.50
   0   5  11  277.97   58.49
  -1  -5 -11   46.20   32.20
   1  -5  11    9.50   17.80
  -1  -5 -11   43.60   14.00
   1  -5  11    8.80   14.50
  -1  -5 -11   46.50   13.80
   1   5  11   51.19   29.60
   1   5  11   35.70   25.00
  -2  -5 -11  544.45   52.89
  -2  -5 -11  501.65   53.29
   2  -5  11  519.95   60.49
   2   5  11  473.25   68.79
  -3  -5 -11   17.60    8.90
   3   5  11   25.00   14.40
   3   5  11   -5.10   17.80
  -4  -5 -11  510.15   49.70
   4   5  11  496.75   50.69
  -6  -6  11   52.59   19.40
  -6   6  11   57.49   10.80
  -5  -6  11  510.15   56.19
   5  -6 -11  531.95   51.99
  -4  -6  11 1433.76  128.19
   4   6 -11 1202.58  124.99
  -3  -6  11  130.59   29.30
  -3  -6  11  175.48   25.70
   3  -6 -11  180.48   23.40
  -3  -6  11  186.58   34.70
  -3  -6  11  130.09   36.80
   3  -6 -11  205.98   23.40
  -3   6  11  124.09   24.00
   3   6 -11  173.18   32.60
  -2  -6  11  184.98   27.10
   2  -6 -11  189.38   26.60
  -2  -6  11  150.28   31.90
  -2  -6  11  123.39   28.60
   2  -6 -11  202.28   24.40
  -2   6  11  233.08   47.80
  -2   6  11  134.29   28.80
   2   6 -11  159.48   30.50
  -1  -6  11   24.90   17.70
   1  -6 -11   43.90   18.00
  -1  -6  11   55.79   16.30
   1  -6 -11   46.90   11.50
  -1  -6  11   -1.70   27.20
   1   6 -11   10.40   20.50
  -1   6  11   84.69   35.40
   0  -6  11   42.50   19.20
   0  -6  11   63.39   16.20
   0  -6 -11   71.09   15.70
   0  -6 -11   94.79   17.50
   0   6 -11   50.59   25.50
   1  -6  11  377.96   49.70
  -1  -6 -11  394.06   41.10
  -2   6 -11   21.50   14.40
   2   6  11   37.10   18.70
  -3  -6 -11   33.10    8.50
   3   6  11   49.00   18.50
  -4  -7  11 1047.10  106.79
  -4  -7  11 1155.18  106.29
  -3  -7  11  146.29   29.70
  -3  -7  11  178.38   21.50
   3  -7 -11  177.48   20.80
  -2  -7  11   83.29   21.40
  -2  -7  11   56.29   12.30
  -2   7  11   32.00   25.80
   2   7 -11   72.49   14.20
   1  -7 -11  286.77   30.90
   0  -7 -11  355.26   36.10
  -1   7 -11   56.89   11.70
  -9   0  12 1344.07  127.59
  -9   0  12 1464.35  127.79
  -8   0  12 1228.38  104.89
  -8   0  12  929.51   98.29
  -7   0  12 1927.61  178.28
  -6   0  12   21.60   38.20
  -6   0  12    3.60   12.50
  -6   0  12    4.60   11.40
   6   0 -12   -4.70   16.60
  -6   0  12   15.90   11.40
  -5   0  12   -7.60   10.40
  -5   0  12    7.00   34.80
  -5   0  12    1.00   11.00
  -5   0  12    3.90   11.80
  -4   0  12   60.59   57.39
  -4   0  12   67.79   20.70
  -4   0  12   42.10   15.30
  -4   0  12   81.39   24.50
   4   0 -12   51.59   17.00
   3   0 -12  660.23   70.79
  -3   0  12  822.72   71.59
  -3   0  12  640.14   98.99
  -3   0  12  679.93   74.69
  -3   0  12  613.14   79.19
  -3   0  12  804.02   72.59
  -2   0  12  154.58   33.50
  -2   0  12  176.28   25.60
   2   0 -12  188.18   26.90
  -1   0  12 2699.93  255.57
  -1   0  12 2782.82  261.97
   1   0 -12 3029.90  257.07
   0   0  12   23.40   12.50
   0   0 -12   14.50   15.40
   0   0  12   17.10   16.60
   0   0  12   25.00   32.70
   0   0 -12   14.60   14.30
   1   0  12   -3.10   13.00
  -1   0 -12   -0.40   13.70
  -1   0 -12    0.80   15.00
   1   0  12   -5.90   11.40
   1   0  12    0.40   39.80
  -2   0 -12   74.89   21.00
  -2   0 -12  100.39   25.00
   2   0  12   88.09   22.40
  -3   0 -12  274.77   37.10
   3   0  12  274.27   38.00
  -3   0 -12  241.98   41.20
  -4   0 -12   21.20   13.40
   4   0  12   36.00   15.60
  -4   0 -12   46.80   24.80
  -5   0 -12    0.80    9.20
   5   0  12  -11.70   10.90
  -6   0 -12   24.80    8.10
  -9  -1  12  145.19   20.00
  -8  -1  12   84.09   17.00
  -8  -1  12   47.50   24.60
  -8   1  12  124.09   18.20
  -8   1  12   79.79   15.40
  -8   1  12   92.09   22.50
  -7  -1  12  941.71  100.59
   7  -1 -12 1038.50   98.59
  -7   1  12  940.81   99.19
  -7   1  12 1052.89   97.99
  -7   1  12 1077.49   96.99
  -6  -1  12  111.99   20.40
   6  -1 -12   83.29   21.30
  -6  -1  12  102.49   44.70
  -6  -1  12  111.39   22.60
   6   1 -12   90.39   28.70
  -6   1  12  125.79   21.40
  -6   1  12  107.69   26.30
  -6   1  12  132.79   20.80
  -5  -1  12  113.59   22.80
   5  -1 -12   60.59   15.30
  -5  -1  12   69.09   19.70
   5  -1 -12   90.39   19.80
  -5  -1  12   84.89   17.30
  -5  -1  12   38.00   39.30
  -5   1  12   90.09   18.70
  -5   1  12   66.19   45.90
  -5   1  12   89.09   18.90
  -5   1  12   95.29   19.10
   5   1 -12   64.59   24.30
  -4  -1  12  822.22   84.49
  -4  -1  12  899.71   85.09
  -4  -1  12  923.11   82.69
   4  -1 -12  715.43   78.89
   4  -1 -12  677.33   81.49
  -4   1  12  857.31   83.39
   4   1 -12  705.63   82.09
  -4   1  12  961.20   83.39
  -4   1  12  981.00   83.59
  -3  -1  12   88.69   20.20
  -3  -1  12   74.99   21.50
   3  -1 -12   68.49   18.20
  -3  -1  12  159.48   52.99
  -3  -1  12   75.79   24.50
  -3  -1  12   95.79   20.10
   3  -1 -12   48.10   14.50
  -3   1  12   56.59   15.80
  -3   1  12   85.59   17.60
  -3   1  12   42.40   36.60
  -3   1  12   68.59   16.70
   3   1 -12   66.29   20.00
  -2  -1  12  694.13   73.19
   2  -1 -12  729.33   68.19
   2  -1 -12  720.43   72.59
  -2  -1  12  651.33   78.79
   2   1 -12  753.02   72.59
  -2   1  12  734.23   71.39
  -2   1  12  656.33   79.79
  -2   1  12  822.12   72.69
  -1  -1  12  544.55   66.29
   1  -1 -12  590.44   56.89
   1  -1 -12  574.14   60.79
  -1  -1  12  686.33   63.59
  -1  -1  12  552.74   61.09
  -1   1  12  517.45   64.79
  -1   1  12  556.64   60.19
   1   1 -12  640.94   63.09
  -1   1  12  545.85   59.69
   1   1 -12  713.03   68.49
   0  -1 -12  793.72   80.09
   0  -1 -12  758.02   75.79
   0  -1  12  779.52   84.99
   0  -1 -12  896.21   84.09
   0  -1  12  692.53   79.09
   0   1  12  833.82   80.79
   0   1 -12  740.93   80.19
   0   1  12  985.10  108.79
   0   1 -12  827.52   83.19
   0   1  12  791.82   93.59
  -1  -1 -12 1489.35  146.99
  -1  -1 -12 1642.74  151.78
  -1  -1 -12 1727.23  155.08
   1  -1  12 1604.74  155.88
  -1   1 -12 1633.94  154.48
   1   1  12 1746.73  154.78
  -1   1 -12 1712.53  152.58
   1   1  12 1383.46  149.79
  -2  -1 -12  684.23   74.09
   2  -1  12  682.43   74.09
  -2  -1 -12  737.03   68.19
  -2  -1 -12  607.74   70.99
  -2   1 -12  688.93   73.89
  -2   1 -12  643.14   74.09
   2   1  12  719.53   72.59
  -3  -1 -12  230.28   33.10
   3  -1  12  199.38   33.90
  -3  -1 -12  233.08   34.30
  -3  -1 -12  212.48   35.00
  -3   1 -12  225.48   33.50
  -3   1 -12  148.29   34.00
   3   1  12  232.98   32.40
  -4  -1 -12   53.99   18.20
  -4  -1 -12   75.69   25.00
   4  -1  12   89.29   21.50
   4   1  12  102.59   20.30
  -4   1 -12   85.99   28.30
  -4   1 -12  124.59   23.00
  -5  -1 -12   22.10   11.50
   5   1  12   42.70   12.90
  -6  -1 -12   15.80    9.70
   6   1  12   25.10   13.50
  -6   1 -12   32.80    9.60
  -9   2  12   58.69   11.20
  -9   2  12   41.80    9.50
   8  -2 -12  868.51   85.89
  -8  -2  12  933.51   88.79
  -8   2  12  836.02   86.99
  -8   2  12 1078.49   87.39
  -7  -2  12   18.30   12.00
  -7  -2  12   56.09   25.50
  -7  -2  12   18.60   28.50
   7  -2 -12   24.40   16.20
   7  -2 -12   33.30   18.80
  -7   2  12   45.10   15.90
  -7   2  12   37.30   15.10
   6  -2 -12  186.28   29.30
   6  -2 -12  130.49   21.80
  -6  -2  12  154.08   29.40
  -6  -2  12  139.69   24.00
  -6  -2  12   80.49   42.40
  -6  -2  12  162.08   25.60
   6  -2 -12  126.19   26.50
  -6   2  12  150.58   26.50
  -6   2  12  147.89   24.80
  -6   2  12  149.79   22.50
  -5  -2  12  334.57   40.40
   5  -2 -12  311.67   39.30
  -5  -2  12  336.27   75.99
  -5  -2  12  354.86   45.60
   5  -2 -12  253.17   34.20
   5  -2 -12  309.47   48.00
  -5  -2  12  293.57   41.80
  -5   2  12  390.46   39.00
  -5   2  12  284.37   50.89
  -5   2  12  367.26   38.50
  -5   2  12  285.57   74.99
  -5   2  12  329.57   38.60
  -4  -2  12 1047.40   93.89
   4  -2 -12 1004.30  107.69
  -4  -2  12  865.31   95.19
  -4  -2  12 1021.00   96.29
   4  -2 -12  872.71   91.29
  -4   2  12 1021.60   93.29
  -4   2  12  858.91   91.99
  -4   2  12  991.00   91.99
   3  -2 -12 1070.69  106.49
  -3  -2  12 1237.68  113.39
  -3  -2  12 1089.29  112.39
   3  -2 -12  998.60  109.69
  -3   2  12 1184.48  109.79
  -3   2  12 1350.26  111.29
  -2  -2  12  490.55   67.59
  -2  -2  12  532.45   60.79
   2  -2 -12  594.14   56.49
  -2  -2  12  550.04   62.89
  -2  -2  12  516.95   64.99
   2  -2 -12  613.54   61.39
   2  -2 -12  616.64   61.89
   2   2 -12  709.83   66.99
  -2   2  12  516.35   65.39
  -2   2  12  678.43   60.29
  -1  -2  12  199.58   30.50
   1  -2 -12  211.98   29.60
   1  -2 -12  204.68   24.40
   1  -2 -12  193.68   31.00
  -1  -2  12  163.18   34.00
  -1  -2  12  220.78   57.09
  -1  -2  12  169.48   35.30
   1   2 -12  285.07   50.09
  -1   2  12  266.97   70.19
  -1   2  12  169.08   28.30
  -1   2  12  175.78   49.20
   0  -2 -12  619.94   63.49
   0  -2  12  629.34   73.29
   0  -2 -12  653.03   67.79
   0  -2 -12  693.53   70.89
   0   2  12  561.24   65.59
   0   2  12  704.43   70.99
   0   2 -12  730.83   72.99
  -1  -2 -12  153.98   27.30
  -1  -2 -12  131.89   24.30
  -1  -2 -12  109.29   24.40
  -1  -2 -12   72.69   21.60
   1  -2  12  130.79   27.90
   1   2  12  126.19   25.20
   1   2  12   78.19   37.30
  -1   2 -12  128.89   27.00
   1   2  12  106.99   21.40
  -2  -2 -12 1194.58  112.79
  -2  -2 -12 1021.60  106.59
  -2  -2 -12 1158.98  122.09
  -2   2 -12 1128.99  115.49
   2   2  12 1211.58  112.19
  -3  -2 -12  420.86   42.10
  -3  -2 -12  391.46   58.49
   3  -2  12  350.06   44.30
  -3  -2 -12  265.07   41.60
  -3  -2 -12  341.27   42.40
   3   2  12  360.36   42.00
  -3   2 -12  317.87   43.00
  -4  -2 -12  300.87   41.50
  -4  -2 -12  414.26   41.20
  -4  -2 -12  267.17   39.90
  -4  -2 -12  384.16   47.10
   4  -2  12  318.07   42.90
  -4   2 -12  412.46   43.80
   4   2  12  380.36   44.70
  -4   2 -12  230.88   49.40
  -5   2 -12  107.89   22.80
   5   2  12  127.19   19.80
  -6   2 -12  303.67   31.20
  -8  -3  12   39.50   10.30
  -8   3  12   31.20    8.90
   7  -3 -12  206.78   27.20
  -7  -3  12  195.68   37.20
  -7  -3  12  236.08   29.10
  -7   3  12  221.18   30.20
  -7   3  12  182.98   26.50
  -7   3  12  244.08   29.40
  -6  -3  12   10.40   27.40
  -6  -3  12    0.70   11.90
   6  -3 -12   -2.50   11.50
  -6  -3  12   -9.70   26.00
  -6  -3  12   -0.70   16.80
   6  -3 -12    2.70   16.20
   6  -3 -12   -2.50   17.20
  -6   3  12    0.10    7.50
  -6   3  12    2.40   11.80
  -6   3  12   -2.10   15.70
  -6   3  12    4.00   10.20
  -5  -3  12  461.85   54.49
   5  -3 -12  421.36   53.79
   5  -3 -12  454.35   51.29
  -5  -3  12  412.06   55.69
   5  -3 -12  477.05   48.90
  -5   3  12  533.65   52.69
  -5   3  12  610.94   88.79
  -5   3  12  442.26   51.69
  -5   3  12  571.64   52.89
  -5   3  12  520.25   51.49
   4  -3 -12  224.38   38.60
   4  -3 -12  152.68   31.40
   4  -3 -12  195.18   27.60
  -4  -3  12  189.88   37.60
  -4  -3  12  311.07   72.99
  -4  -3  12  215.58   35.60
  -4  -3  12  232.18   51.99
  -4   3  12  302.07   32.70
  -4   3  12  318.57   37.40
  -4   3  12  266.67   31.00
  -4   3  12  257.97   72.19
  -3  -3  12  149.49   29.20
   3  -3 -12  137.59   25.60
   3  -3 -12  147.59   20.90
  -3  -3  12  143.69   33.20
  -3  -3  12  169.78   28.50
   3  -3 -12  192.78   27.80
  -3   3  12  164.58   23.70
  -3   3  12  166.08   23.40
  -3   3  12  159.18   23.20
  -2  -3  12  766.42   98.09
  -2  -3  12  986.40  122.29
  -2  -3  12  900.81   94.09
   2  -3 -12  869.61   89.99
   2  -3 -12  995.80   92.99
  -2  -3  12  941.81   93.79
  -2   3  12 1021.00   90.49
  -2   3  12 1003.80   89.59
   1  -3 -12  407.36   41.80
   1  -3 -12  332.17   39.60
  -1  -3  12  449.16   74.89
  -1  -3  12  339.77   41.90
  -1  -3  12  306.87   47.80
  -1  -3  12  304.07   44.30
   1  -3 -12  247.58   39.20
  -1   3  12  319.87   37.50
   0  -3 -12   34.00   16.60
   0  -3 -12   39.60   13.80
   0  -3  12   25.70   38.00
   0  -3  12   35.20   18.60
   0  -3 -12   27.30   11.80
   0  -3  12   32.60   20.90
   0  -3 -12   13.10   18.40
   0  -3  12   15.20   19.90
   0   3  12   30.40   30.10
   0   3  12   27.10   13.20
   0   3  12   29.20   20.40
   0   3 -12   44.50   22.80
  -1  -3 -12   74.29   23.20
   1  -3  12  100.29   26.60
  -1  -3 -12  106.99   31.10
  -1  -3 -12   93.69   17.80
  -1   3 -12  144.99   39.00
   1   3  12  142.59   32.50
  -2  -3 -12  265.87   45.50
  -2  -3 -12  393.36   40.60
  -2  -3 -12  361.56   42.90
  -2  -3 -12  430.26   48.70
  -2   3 -12  355.36   47.70
   2   3  12  429.36   45.50
  -3  -3 -12  298.07   39.90
  -3  -3 -12  175.88   33.50
  -3  -3 -12  200.68   38.50
   3  -3  12  251.07   39.30
   3   3  12  254.77   49.20
  -3   3 -12  286.77   42.40
  -4  -3 -12   94.09   17.70
   4  -3  12   16.40   19.00
  -4   3 -12   87.59   19.10
   4   3  12   56.99   15.10
  -5  -3 -12  116.09   20.70
   5   3  12  125.19   18.60
   8  -4 -12   14.60    6.30
  -8   4  12   19.10    5.50
   7  -4 -12   36.30   10.70
  -7   4  12   51.59   12.20
  -7   4  12   30.30   16.30
  -7   4  12   50.69   11.20
  -6  -4  12  393.06   47.80
  -6  -4  12  353.26   47.30
   6  -4 -12  321.17   46.00
   6  -4 -12  372.46   41.00
   6  -4 -12  432.86   40.80
  -6  -4  12  312.07   57.39
  -6   4  12  313.57   38.70
  -6   4  12  455.25   40.50
   5  -4 -12   64.79   23.50
  -5  -4  12  145.59   29.40
   5  -4 -12  101.29   19.30
  -5  -4  12   72.39   35.20
   5  -4 -12  148.89   28.20
  -5   4  12  228.38   56.09
  -5   4  12  131.39   21.70
  -5   4  12   87.59   20.10
  -5   4  12  154.58   30.60
  -5   4  12  167.78   23.90
  -4  -4  12    4.80   11.40
   4  -4 -12    4.20   28.60
  -4  -4  12   -2.40   14.50
   4  -4 -12    4.80   10.70
   4  -4 -12    4.10   13.50
  -4  -4  12    0.50   25.70
  -4  -4  12    9.40   16.80
  -4   4  12    3.90   11.30
  -4   4  12    9.60    9.10
  -4   4  12    3.40   10.30
  -4   4  12   -7.70   34.70
  -4   4  12   12.20   10.90
  -3  -4  12  125.39   43.80
   3  -4 -12  101.49   21.00
   3  -4 -12   89.59   16.40
   3  -4 -12  101.29   24.30
  -3  -4  12   63.99   19.10
  -3  -4  12   89.59   23.30
  -3   4  12   94.19   18.20
  -3   4  12  100.59   19.30
  -3   4  12   66.19   15.40
  -2  -4  12  808.42   99.99
   2  -4 -12  984.50   90.19
  -2  -4  12  798.72   94.29
   2  -4 -12 1065.19   95.19
   2  -4 -12 1073.89   93.09
  -2  -4  12  897.01  108.79
  -2   4  12 1116.49  122.69
  -2   4  12  827.72   90.19
  -2   4  12 1133.09   99.49
   1  -4 -12  903.41   83.29
  -1  -4  12  780.52   92.29
   1  -4 -12  981.90   87.89
   1  -4 -12  689.93   85.99
  -1  -4  12  954.10   87.69
  -1  -4  12  744.13   96.29
   1  -4 -12  947.11   81.79
  -1   4  12  834.72   82.59
   0  -4 -12  273.77   30.60
   0  -4 -12  276.17   40.10
   0  -4  12  265.87   41.50
   0  -4  12  242.28   34.50
   0  -4 -12  301.97   33.70
   0  -4  12  226.48   41.60
   0   4 -12  188.58   38.00
  -1  -4 -12  440.86   42.40
  -1  -4 -12  382.76   44.40
   1  -4  12  346.47   50.49
  -1  -4 -12  340.47   50.29
   1   4  12  401.36   47.20
   1   4  12  402.16   63.69
  -2  -4 -12  148.99   33.00
   2  -4  12  173.38   37.90
  -2  -4 -12  168.38   26.50
   2   4  12  178.08   47.60
   2   4  12  184.58   32.60
  -3  -4 -12   88.99   21.20
  -3  -4 -12   98.39   19.20
   3   4  12   86.99   20.50
  -3   4 -12  114.19   23.40
  -4  -4 -12  106.69   16.50
   4   4  12   73.59   16.50
  -4   4 -12   72.29   17.70
  -5  -4 -12  163.98   20.30
  -7  -5  12    8.70    7.10
  -7  -5  12    4.50   11.00
  -7   5  12    1.20    4.40
  -6  -5  12  280.07   47.70
  -6   5  12  409.06   38.30
  -5  -5  12   42.80   19.60
  -5  -5  12  105.29   25.90
   5  -5 -12   88.79   16.40
  -5  -5  12   69.69   26.50
  -5   5  12  115.69   22.00
  -5   5  12  127.69   26.20
  -5   5  12   69.99   12.90
   4  -5 -12   57.49   40.70
   4  -5 -12   33.20   10.90
  -4  -5  12   40.50   19.20
   4  -5 -12   29.50   13.00
  -4  -5  12   20.40   17.10
  -4  -5  12   43.20   25.50
  -4  -5  12   25.90   14.10
  -4   5  12   47.90   32.60
  -4   5  12   47.60   13.80
  -4   5  12   51.39   11.90
   3  -5 -12   81.79   16.20
  -3  -5  12   85.49   25.20
  -3  -5  12  104.69   24.50
   3  -5 -12   95.09   26.80
  -3  -5  12   46.50   37.30
  -3  -5  12   75.79   23.50
   3  -5 -12   72.29   18.90
  -3   5  12   73.09   19.60
  -3   5  12   67.29   35.20
  -3   5  12   95.59   15.10
   2  -5 -12   63.79   14.10
  -2  -5  12   52.59   21.50
   2  -5 -12   24.10   23.30
   2  -5 -12   53.59   13.40
  -2  -5  12   27.80   13.60
  -2  -5  12   16.70   28.30
  -2  -5  12   64.79   22.80
  -2   5  12   42.80   22.50
   2   5 -12   51.59   23.30
  -2   5  12  133.29   50.29
  -1  -5  12   64.49   17.90
  -1  -5  12   52.29   22.30
  -1  -5  12   35.00   28.40
  -1  -5  12   47.30   22.50
   1  -5 -12   55.49   14.80
   1  -5 -12   32.20   14.20
   1  -5 -12   80.39   27.60
  -1   5  12  117.99   38.30
   1   5 -12   62.39   22.50
   0  -5 -12   70.69   36.00
   0  -5  12   58.19   15.50
   0   5  12   74.89   33.20
   0   5 -12  106.89   28.10
  -1  -5 -12   21.50   11.10
   1  -5  12    2.70   15.60
  -1  -5 -12   29.70   20.40
   1  -5  12   10.80   10.90
   1   5  12   44.50   25.40
  -3  -5 -12  375.86   43.50
   3   5  12  507.45   58.49
  -4  -5 -12   63.69   11.90
  -5  -6  12  317.47   43.20
  -4  -6  12  152.88   30.10
   4  -6 -12  118.29   15.80
  -4  -6  12   89.59   16.40
  -4   6  12   55.19   28.90
  -3  -6  12   38.10   17.90
  -3  -6  12   88.69   16.80
  -3  -6  12   48.30   22.00
  -3  -6  12   88.49   31.60
   3   6 -12  111.89   29.30
  -3   6  12   70.79   28.70
  -2  -6  12  171.08   28.10
  -2  -6  12  132.59   21.10
  -2   6  12  124.79   35.50
   1  -6 -12   53.89   11.30
  -1  -6  12   47.10   18.40
  -1   6  12   48.30   24.70
   1   6 -12   70.29   25.60
   0  -6  12  267.97   29.50
   0   6 -12  238.88   30.00
  -1   6 -12  196.58   25.50
   2  -7 -12   81.19   13.80
  -1  -7  12   61.79   11.20
   1   7 -12   55.09   10.30
  -9   0  13   30.70    8.20
  -9   0  13   26.80    7.70
  -8   0  13  492.45   47.10
  -8   0  13  452.75   53.79
  -7   0  13 1682.13  153.68
  -7   0  13 1900.81  174.78
  -7   0  13 1433.76  163.88
   6   0 -13  172.78   32.20
  -6   0  13  277.07   29.20
  -6   0  13  175.28   27.60
  -6   0  13  239.98   33.90
  -6   0  13  247.28   61.19
  -5   0  13   85.99   18.60
  -5   0  13  135.79   27.30
  -5   0  13  101.59   21.50
  -5   0  13   42.90   52.59
   5   0 -13  100.39   25.40
   4   0 -13   51.59   22.20
  -4   0  13   86.89   18.60
  -4   0  13  105.29   46.80
  -4   0  13   82.09   20.00
  -3   0  13  167.78   26.00
  -3   0  13  196.38   40.70
  -3   0  13  181.28   26.10
  -3   0  13  264.17   56.99
   3   0 -13  219.98   31.50
  -3   0  13  185.38   28.00
  -2   0  13  110.69   21.40
   2   0 -13   95.09   21.70
  -2   0  13  109.79   19.20
  -2   0  13   98.19   27.80
  -2   0  13   75.89   21.70
   1   0 -13   13.60   14.70
  -1   0  13    1.60   15.30
  -1   0  13    9.70   11.00
  -1   0  13   -4.10   29.10
   1   0 -13  -14.80   13.00
  -1   0  13   12.60   18.70
   0   0  13  163.58   50.09
   0   0 -13  257.07   33.50
   0   0  13  198.18   34.50
   0   0  13  204.58   28.80
   0   0 -13  346.97   51.09
  -1   0 -13  542.95   62.19
  -1   0 -13  635.34   62.39
   1   0  13  539.95   63.49
  -2   0 -13    6.60   20.10
   2   0  13    2.90   11.60
  -2   0 -13   15.30   14.50
  -3   0 -13   26.40   14.70
   3   0  13   21.40   12.70
  -3   0 -13   23.80   20.40
  -4   0 -13    2.10   31.90
  -4   0 -13    8.30   11.40
   4   0  13   12.70   12.00
   5   0  13  107.39   18.60
  -5   0 -13  103.99   16.60
  -9  -1  13   85.09   13.60
  -9   1  13   61.99   11.20
  -8  -1  13   87.49   14.80
  -8   1  13   69.99   15.30
  -8   1  13   83.69   14.90
  -7  -1  13  825.72   77.29
   7  -1 -13  782.42   80.89
   6  -1 -13  338.37   43.60
  -6  -1  13  434.86   71.29
  -6  -1  13  399.76   46.90
  -6  -1  13  365.86   40.80
  -6  -1  13  327.27   41.60
  -6   1  13  389.36   42.10
  -6   1  13  417.96   44.40
  -6   1  13  330.57   66.89
   5  -1 -13   27.20   19.30
  -5  -1  13   75.89   17.00
  -5  -1  13   56.29   16.40
  -5  -1  13   87.49   43.80
  -5  -1  13   54.19   27.50
   5   1 -13   60.79   28.80
  -5   1  13   39.50   20.80
  -5   1  13   48.60   14.20
  -5   1  13    0.70   33.20
  -4  -1  13  223.78   60.39
  -4  -1  13  326.57   37.70
  -4  -1  13  227.18   46.40
  -4  -1  13  322.87   36.10
  -4  -1  13  251.27   37.00
   4  -1 -13  244.38   36.60
   4   1 -13  331.57   42.90
  -4   1  13  374.36   67.49
  -4   1  13  354.56   36.20
  -4   1  13  267.87   35.20
  -3  -1  13 1094.79  113.59
  -3  -1  13 1087.89  119.49
  -3  -1  13 1360.36  112.89
  -3   1  13 1203.28  112.19
  -3   1  13 1185.98  112.49
  -3   1  13 1159.98  111.39
  -2  -1  13  406.66   42.80
  -2  -1  13  336.97   42.70
   2  -1 -13  414.26   45.20
  -2  -1  13  332.67   42.80
  -2  -1  13  355.36   49.50
  -2   1  13  354.96   41.70
  -2   1  13  389.16   42.50
  -2   1  13  382.06   42.70
  -2   1  13  336.07   51.19
   2   1 -13  395.26   44.50
  -1  -1  13  107.89   27.30
  -1  -1  13   82.99   19.00
  -1  -1  13   62.99   36.40
   1  -1 -13  116.19   22.50
  -1  -1  13   74.09   22.80
  -1  -1  13   93.29   22.60
   1   1 -13   68.29   21.10
   1   1 -13   91.79   21.70
  -1   1  13  100.39   18.90
  -1   1  13  164.58   46.60
  -1   1  13   69.19   22.20
   0  -1 -13   34.00   15.90
   0  -1  13   24.10   13.20
   0  -1 -13   18.10   15.60
   0  -1  13   16.80   17.30
   0  -1  13   48.10   37.00
   0   1  13   41.90   34.20
   0   1 -13   21.30   15.00
   0   1 -13   32.60   37.20
   0   1  13   21.20   13.20
   0   1  13   39.40   18.40
  -1  -1 -13  385.96   47.10
  -1  -1 -13  408.96   49.20
   1  -1  13  367.46   48.70
   1   1  13  425.76   49.60
  -1   1 -13  371.16   49.90
  -1   1 -13  405.26   49.40
  -2  -1 -13   37.80   20.30
  -2  -1 -13   13.00   14.10
   2  -1  13   23.00   15.60
   2   1  13   18.90   13.50
  -2   1 -13    7.00   12.80
  -2   1 -13   45.80   24.30
  -3  -1 -13  135.49   24.90
   3  -1  13   99.49   23.90
  -3  -1 -13  153.18   30.90
  -3   1 -13  109.09   23.20
   3   1  13  138.09   23.50
  -3   1 -13   50.99   26.80
  -4  -1 -13  323.37   44.80
  -4  -1 -13  244.68   34.70
   4  -1  13  354.56   37.30
   4   1  13  265.57   34.70
  -4   1 -13  278.77   35.70
   5  -1  13   39.20   15.60
   5   1  13   46.40   12.50
  -5   1 -13   36.50   10.00
  -8   2  13 1305.67  108.99
  -8   2  13 1054.29  108.19
  -7  -2  13  193.18   34.40
  -7  -2  13  232.88   27.70
  -7  -2  13  241.88   45.00
   7  -2 -13  200.38   32.70
  -7   2  13  206.78   29.60
  -7   2  13  169.38   24.70
   6  -2 -13   45.40   15.60
  -6  -2  13   47.20   18.70
  -6  -2  13   45.70   15.50
  -6  -2  13   66.69   15.90
   6  -2 -13   44.10   17.20
   6  -2 -13   38.40   20.40
  -6  -2  13   57.29   34.40
  -6   2  13   63.39   15.40
  -6   2  13   44.20   12.50
  -6   2  13   30.40   15.90
  -6   2  13   26.90   42.30
  -6   2  13   60.79   16.80
   5  -2 -13   20.40   15.30
  -5  -2  13    5.80   14.40
  -5  -2  13   -1.10   13.60
  -5  -2  13   -6.80    9.60
   5  -2 -13   -8.20   20.80
   5  -2 -13   -7.30   15.00
  -5  -2  13    9.90   23.80
  -5  -2  13    5.60   27.90
  -5   2  13   21.00   34.60
  -5   2  13   17.00   11.30
  -5   2  13   10.00   11.40
  -5   2  13    8.10    9.40
  -5   2  13    2.00   14.90
  -4  -2  13   54.89   26.70
  -4  -2  13   37.00   16.70
   4  -2 -13   35.60   12.60
   4  -2 -13   74.79   20.50
  -4  -2  13   28.90   15.20
  -4   2  13   67.69   57.59
  -4   2  13   52.59   14.90
  -4   2  13   37.10   13.00
  -3  -2  13  360.26   41.10
   3  -2 -13  308.97   36.40
  -3  -2  13  307.47   42.40
  -3  -2  13  293.37   48.90
  -3  -2  13  371.16   42.40
   3  -2 -13  329.97   41.60
  -3   2  13  360.46   38.90
  -3   2  13  361.26   40.50
  -3   2  13  396.66   40.80
  -2  -2  13  597.74   65.79
  -2  -2  13  634.54   65.19
   2  -2 -13  687.93   61.69
  -2  -2  13  630.14   73.59
  -2  -2  13  583.24   66.09
  -2   2  13  678.43   63.79
   2   2 -13  531.35   67.19
  -2   2  13  701.43   64.69
  -1  -2  13  711.63   79.99
   1  -2 -13  828.02   75.09
  -1  -2  13  676.13   84.69
   1  -2 -13  981.20   81.69
  -1  -2  13  712.83   78.59
  -1  -2  13  705.03   78.49
  -1   2  13  871.71   79.09
   1   2 -13  865.81   83.69
  -1   2  13  808.32   84.59
   0  -2  13  372.56   51.49
   0  -2 -13  440.86   50.09
   0  -2 -13  451.25   50.59
   0  -2 -13  461.55   57.09
   0  -2 -13  427.16   44.10
   0  -2  13  474.45   75.49
   0   2 -13  413.06   50.69
   0   2  13  332.17   44.10
   0   2  13  436.76   51.89
  -1  -2 -13 2204.18  219.58
  -1  -2 -13 2554.14  225.48
  -1  -2 -13 2419.36  221.68
  -1  -2 -13 2395.36  225.58
   1   2  13 2509.95  226.08
  -1   2 -13 2580.44  226.98
  -2  -2 -13  265.47   58.09
  -2  -2 -13  246.38   37.40
  -2  -2 -13  227.68   34.10
   2  -2  13  232.18   36.60
  -2   2 -13  224.68   34.00
   2   2  13  206.18   48.70
   2   2  13  257.87   33.60
  -3  -2 -13  619.64   63.79
  -3  -2 -13  554.54   56.79
  -3  -2 -13  564.94   59.39
  -3   2 -13  437.26   58.29
   3   2  13  593.64   62.49
  -4  -2 -13  861.41   90.89
  -4  -2 -13  913.81   85.19
  -4   2 -13  948.61   88.19
   5   2  13   64.39   13.40
  -5   2 -13   55.79   11.80
   8  -3 -13   91.29   19.30
  -8   3  13  114.09   14.90
  -8   3  13  141.49   15.70
  -7  -3  13   12.40    9.30
  -7  -3  13   52.99   22.30
   7  -3 -13   31.30   10.00
  -7  -3  13   63.09   26.40
  -7   3  13   51.39   11.90
  -7   3  13   29.20    9.30
  -7   3  13   68.19   20.10
  -7   3  13   59.09   13.60
  -6  -3  13  107.79   25.70
   6  -3 -13   62.39   23.50
   6  -3 -13   81.49   19.50
  -6  -3  13   78.69   18.90
   6  -3 -13  114.79   19.90
  -6   3  13  129.99   22.10
  -6   3  13  116.29   17.60
  -6   3  13  114.29   18.30
  -6   3  13  117.29   25.70
  -5  -3  13   54.59   29.40
  -5  -3  13   86.39   38.30
   5  -3 -13   55.09   15.40
   5  -3 -13   27.80   18.70
  -5  -3  13   55.89   19.90
   5  -3 -13   41.00   19.20
  -5   3  13   76.09   15.00
  -5   3  13   66.99   15.30
  -5   3  13  131.99   53.29
  -5   3  13   59.09   20.10
  -5   3  13   52.29   15.40
   4  -3 -13  101.79   18.80
  -4  -3  13   66.69   20.20
  -4  -3  13  129.59   44.40
   4  -3 -13   76.99   20.80
  -4  -3  13   73.89   17.80
   4  -3 -13  114.49   20.70
  -4  -3  13   63.79   22.10
  -4   3  13   85.89   18.00
  -4   3  13   83.49   17.60
  -4   3  13   36.40   32.40
   3  -3 -13   62.59   13.80
   3  -3 -13   56.29   16.00
  -3  -3  13    8.40   27.60
  -3  -3  13   59.29   17.10
  -3  -3  13   55.29   28.00
   3  -3 -13   48.10   19.70
  -3  -3  13   52.29   22.30
  -3   3  13   50.99   13.90
  -3   3  13   25.20   31.20
  -3   3  13   50.99   13.90
  -3   3  13   67.09   17.30
  -2  -3  13   18.50   15.50
  -2  -3  13   17.50   28.90
   2  -3 -13    8.80   15.80
   2  -3 -13   19.90   12.40
   2  -3 -13   16.20   14.00
  -2  -3  13   10.70   19.90
  -2  -3  13   32.20   27.40
  -2   3  13   53.29   36.00
  -2   3  13   62.89   25.50
  -2   3  13   28.40   13.30
   1  -3 -13   45.60   13.40
  -1  -3  13   41.40   22.60
   1  -3 -13   47.20   15.70
   1  -3 -13   79.59   21.30
   1  -3 -13   51.69   18.80
  -1  -3  13   71.99   38.10
  -1  -3  13   39.80   16.30
  -1   3  13   88.49   36.40
  -1   3  13   47.90   15.10
   1   3 -13   10.20   20.40
   0  -3  13  192.88   29.90
   0  -3  13  203.48   35.10
   0  -3 -13  250.87   31.20
   0  -3 -13  266.07   37.10
   0  -3 -13  224.28   33.00
   0  -3 -13  234.28   28.20
   0   3 -13  246.08   36.20
   0   3  13  165.68   26.90
   0   3  13  145.99   44.90
   0   3  13  220.08   35.30
   1  -3  13  422.56   55.69
  -1  -3 -13  431.26   51.49
  -1  -3 -13  478.85   69.99
  -1  -3 -13  449.16   47.00
  -1  -3 -13  432.46   49.10
   1   3  13  510.15   53.09
  -1   3 -13  462.15   52.99
   2  -3  13  253.97   36.70
  -2  -3 -13  199.98   30.70
  -2  -3 -13  256.37   36.80
  -2   3 -13  226.08   33.60
   3  -3  13 1041.20  109.79
  -3  -3 -13 1234.78  129.49
  -3  -3 -13 1031.10  106.69
  -3  -3 -13 1288.17  106.19
   3   3  13 1047.60  107.99
  -3   3 -13 1221.28  109.19
  -4  -3 -13  378.96   36.50
  -4   3 -13  287.97   36.90
   4   3  13  355.66   37.70
   7  -4 -13   44.20   10.80
  -7  -4  13   24.80   18.10
  -7  -4  13   22.30    8.90
  -7   4  13   40.70    8.80
  -7   4  13   33.30    9.60
  -6  -4  13   -6.40   17.80
  -6  -4  13   20.70   10.10
  -6  -4  13   -0.30   16.00
  -6  -4  13   35.40   24.30
   6  -4 -13   32.00   12.60
  -6   4  13   18.90   12.80
  -6   4  13   22.70    9.20
  -6   4  13    9.90    6.80
   5  -4 -13   -2.60   14.20
   5  -4 -13   -2.50   21.80
  -5  -4  13   11.00   10.20
  -5  -4  13   -1.10   16.90
  -5  -4  13    8.00   21.70
   5  -4 -13    3.30    9.60
  -5  -4  13    9.60   16.40
  -5   4  13   16.80    9.30
  -5   4  13   -1.80    7.00
  -5   4  13   11.00   31.50
  -5   4  13   11.40   11.80
  -4  -4  13    7.90   12.50
   4  -4 -13    9.90   18.60
   4  -4 -13   18.30   12.40
  -4  -4  13    3.40   16.60
   4  -4 -13   13.90   13.90
  -4  -4  13   11.40   19.00
  -4  -4  13    7.60   25.80
  -4   4  13    3.70    8.40
  -4   4  13   12.80   10.30
  -4   4  13    5.70   32.70
  -4   4  13   21.30   13.30
   3  -4 -13   58.79   15.00
  -3  -4  13   60.79   21.80
   3  -4 -13   65.99   13.60
  -3  -4  13   78.09   36.30
  -3  -4  13   36.60   14.00
   3  -4 -13   31.00   18.60
  -3  -4  13   30.10   18.80
  -3   4  13    6.50   11.60
  -3   4  13   28.00   28.00
  -3   4  13   28.80   13.30
  -3   4  13   51.99   16.10
   2  -4 -13  545.55   56.19
   2  -4 -13  564.14   52.99
  -2  -4  13  477.75   54.19
  -2  -4  13  432.96   57.29
  -2  -4  13  445.76   60.19
  -2  -4  13  502.45   75.29
   2  -4 -13  534.25   51.39
   1  -4 -13  104.79   25.50
  -1  -4  13   88.49   24.70
  -1  -4  13   71.69   23.00
   1  -4 -13   70.89   16.00
  -1  -4  13  111.39   45.80
   1  -4 -13  114.49   20.10
  -1  -4  13   69.79   18.20
   1   4 -13   73.09   26.60
   0  -4  13  527.95   62.79
   0  -4 -13  699.93   60.79
   0  -4 -13  567.74   65.09
   0  -4 -13  701.63   68.49
   0  -4 -13  634.34   64.49
   0  -4  13  575.64   68.69
  -1  -4 -13    3.20   13.60
  -1  -4 -13    5.50   29.20
  -1  -4 -13  -13.10   10.60
   1  -4  13    2.30   16.00
   1   4  13  -13.00   17.30
   1   4  13  -10.80   19.70
   2  -4  13  276.37   35.60
   2   4  13  226.58   32.90
   3   4  13  609.14   68.89
  -4  -4 -13  417.86   35.70
   4   4  13  307.67   36.70
  -6  -5  13  198.18   34.20
  -6   5  13  261.47   26.10
  -5  -5  13   25.00   14.70
   5   5 -13   26.20   32.80
  -4  -5  13  127.39   26.90
  -4  -5  13  150.28   34.40
   4  -5 -13  138.09   19.40
   4   5 -13   98.99   25.30
  -4   5  13  137.99   26.60
  -3  -5  13   81.09   21.10
  -3  -5  13   54.79   18.10
  -3  -5  13   43.80   13.80
   3  -5 -13   60.69   16.40
  -3  -5  13   38.00   23.10
   3   5 -13   57.99   20.80
  -3   5  13    2.20   18.80
   2  -5 -13   26.50   10.50
  -2  -5  13   30.40   12.40
  -2  -5  13   28.00   18.80
  -2  -5  13   10.20   17.20
  -2  -5  13    3.90   19.90
   2  -5 -13   49.20   13.30
  -2   5  13   15.00   21.90
   2   5 -13   26.40   21.50
  -1  -5  13  347.17   38.90
  -1  -5  13  291.67   44.20
   1  -5 -13  395.26   38.40
   1   5 -13  376.96   49.10
   0  -5  13  467.75   56.09
   0  -5  13  530.65   49.90
   0   5  13  444.56   64.39
   1  -5  13  617.14   76.09
  -1  -5 -13  785.12   71.49
  -3  -5 -13  162.28   19.60
  -4  -6  13   52.39   19.40
  -3  -6  13   57.19   16.00
  -3  -6  13   33.10    9.20
  -3  -6  13   61.59   20.20
  -2  -6  13  245.78   31.30
   2  -6 -13  244.88   24.20
  -2  -6  13  195.38   35.50
  -2  -6  13  182.28   24.90
  -1  -6  13   -0.50   12.10
  -1  -6  13    4.10    6.10
   1  -6 -13   -3.50    6.40
  -1   6  13   26.40   18.00
   0  -6  13   14.50   15.50
   0   6 -13   16.90    7.90
   0   6  13   13.20   15.30
  -7   0  14  298.47   43.30
  -7   0  14  417.56   65.19
  -7   0  14  406.06   39.50
  -6   0  14  388.46   44.90
  -6   0  14  399.76   43.70
  -6   0  14  347.07   44.80
  -5   0  14    8.10   13.90
   5   0 -14   -7.60   27.30
  -5   0  14    6.10   10.50
  -5   0  14   16.10   29.60
  -5   0  14    6.00   10.60
  -4   0  14   -5.10    9.90
   4   0 -14    3.80   20.00
  -4   0  14   -0.20   10.10
  -4   0  14    2.60   27.10
  -4   0  14   -8.90   19.30
   3   0 -14    6.50   19.40
  -3   0  14   18.40   15.20
  -3   0  14    1.20   12.40
  -3   0  14  -19.10   33.40
  -3   0  14    1.80   13.00
  -2   0  14   82.89   21.60
   2   0 -14  116.99   24.10
  -2   0  14   41.40   22.60
  -2   0  14   82.09   17.00
  -2   0  14   71.09   20.80
   1   0 -14 1247.28  116.19
  -1   0  14 1136.19  116.29
  -1   0  14 1080.99  119.39
   1   0 -14 1388.56  125.09
   0   0 -14 4072.09  349.37
   0   0  14 3558.24  351.36
  -1   0 -14    5.40   12.20
   1   0  14    5.50   13.10
   1   0  14   21.20   29.00
  -1   0 -14   17.40   19.00
  -2   0 -14    4.20   11.80
  -2   0 -14   -1.10   21.40
   2   0  14    2.10   11.70
  -3   0 -14    5.70   10.70
   3   0  14   -0.70    9.90
  -3   0 -14   18.10   27.00
  -4   0 -14   11.60   10.30
   4   0  14   23.30   13.20
  -5   0 -14   51.19   10.00
  -8  -1  14  447.46   43.40
  -7  -1  14  430.66   47.20
  -7  -1  14  311.77   40.60
  -7   1  14  470.75   46.20
   6  -1 -14  188.18   33.20
  -6  -1  14  182.38   28.60
  -6  -1  14  214.88   34.50
  -6  -1  14  191.28   25.00
  -6   1  14  212.48   27.80
  -6   1  14  176.58   34.40
   5  -1 -14  170.88   31.00
  -5  -1  14  140.09   22.80
  -5  -1  14  140.99   26.90
  -5  -1  14  113.29   44.80
  -5  -1  14  110.09   20.70
  -5   1  14  151.08   22.00
  -5   1  14  149.59   21.80
  -5   1  14  184.78   50.99
  -5   1  14  127.19   23.20
   4  -1 -14   88.89   23.30
  -4  -1  14   58.69   18.90
  -4  -1  14    8.90   29.20
  -4  -1  14   47.80   14.90
  -4  -1  14   11.90   35.40
  -4   1  14   80.99   16.30
  -4   1  14   52.39   13.90
  -4   1  14   66.49   16.50
  -4   1  14    8.10   28.00
  -3  -1  14    3.70   20.40
  -3  -1  14   20.80   12.50
  -3  -1  14   18.80   15.20
  -3  -1  14   32.20   25.20
   3  -1 -14    1.70   16.40
  -3  -1  14    7.70   34.70
  -3   1  14   12.10   12.50
  -3   1  14   21.20   13.40
   3   1 -14   14.70   23.00
  -3   1  14   19.00   16.30
  -3   1  14   57.29   42.10
   2  -1 -14  129.59   23.10
  -2  -1  14  119.39   39.60
  -2  -1  14   76.29   21.50
   2   1 -14   65.09   23.50
   2   1 -14  122.39   27.80
  -2   1  14   59.49   18.40
  -2   1  14   14.20   36.10
  -2   1  14  110.19   22.10
  -2   1  14   22.30   29.60
  -1  -1  14  106.69   25.30
   1  -1 -14  102.19   23.20
   1  -1 -14  122.19   33.00
  -1  -1  14  150.18   36.50
  -1  -1  14  192.48   70.19
   1   1 -14   90.49   28.40
   1   1 -14  102.99   28.10
  -1   1  14   98.19   39.00
   0  -1 -14   34.10   16.20
   0  -1  14   34.90   18.90
   0  -1  14   39.10   32.30
   0  -1 -14   21.70   17.90
   0   1  14   53.09   31.00
   0   1 -14   54.69   18.10
   0   1  14   31.70   13.10
   0   1  14   16.50   16.80
   0   1 -14   43.00   24.50
  -1  -1 -14  304.27   42.10
  -1  -1 -14  318.77   40.20
  -1   1 -14  309.27   40.40
   1   1  14  301.27   40.40
   1   1  14  312.87   56.29
  -2  -1 -14   54.89   17.20
  -2  -1 -14   70.59   22.40
   2  -1  14   75.79   20.10
   2   1  14   79.99   18.50
  -2   1 -14   92.89   29.00
  -2   1 -14   51.89   16.40
   3  -1  14  420.96   45.30
  -3  -1 -14  382.76   43.40
  -3  -1 -14  427.66   49.80
   3   1  14  383.36   43.60
  -3   1 -14  350.66   43.30
  -4  -1 -14  143.69   21.60
   4   1  14  172.68   23.80
  -5   1 -14   46.20   10.90
  -8   2  14   92.59   12.50
  -8   2  14   68.69   11.70
  -7  -2  14  232.78   38.10
  -7  -2  14  285.57   42.80
  -7   2  14  253.37   27.70
  -7   2  14  169.78   31.60
  -6  -2  14   44.80   13.10
  -6  -2  14   72.99   31.10
  -6  -2  14    8.40   13.50
  -6  -2  14   29.90   16.20
   6  -2 -14    4.30   30.60
  -6   2  14   42.50   11.50
  -6   2  14   35.70   14.30
  -6   2  14   89.89   34.80
  -5  -2  14  100.49   20.40
  -5  -2  14  102.79   22.90
   5  -2 -14  159.48   27.20
  -5   2  14  131.39   52.39
  -5   2  14  157.58   24.30
  -5   2  14  112.59   18.90
  -4  -2  14  400.26   49.60
   4  -2 -14  545.75   62.19
  -4  -2  14  370.86   56.59
  -4  -2  14  470.05   49.50
  -4  -2  14  467.55   52.89
  -4   2  14  455.65   49.50
  -4   2  14  572.34   49.40
  -3  -2  14  105.89   29.10
  -3  -2  14   97.49   20.60
  -3  -2  14  108.89   21.40
  -3  -2  14  108.19   41.80
   3  -2 -14   77.99   21.50
  -3  -2  14  124.69   24.10
  -3   2  14  112.59   18.30
  -3   2  14   70.99   17.60
   3   2 -14  108.89   25.20
   2  -2 -14  170.98   26.00
  -2  -2  14  171.58   26.00
  -2  -2  14  132.69   27.10
   2  -2 -14  218.28   29.20
  -2  -2  14  129.99   30.40
  -2  -2  14  142.09   24.30
  -2   2  14  143.99   29.30
  -2   2  14  170.18   24.30
  -2   2  14  115.89   41.00
   2   2 -14  213.88   31.30
  -1  -2  14  182.38   34.60
  -1  -2  14  149.29   46.20
   1  -2 -14  270.17   33.50
   1  -2 -14  254.97   35.50
  -1  -2  14  256.97   37.10
   1  -2 -14  224.78   32.90
  -1  -2  14  168.78   28.80
  -1   2  14  231.68   28.00
   1   2 -14  218.48   33.70
  -1   2  14  193.38   45.70
  -1   2  14  213.58   38.80
   0  -2  14  145.99   29.60
   0  -2 -14  215.08   30.50
   0  -2 -14  174.08   26.50
   0  -2  14  256.57   50.59
   0  -2 -14  178.58   30.80
   0   2  14  169.08   31.50
   0   2  14  120.89   39.10
   0   2  14  151.88   24.50
   0   2 -14  196.38   30.50
   1  -2  14  282.17   42.50
  -1  -2 -14  396.46   45.50
  -1  -2 -14  373.26   42.90
   1   2  14  376.36   60.59
  -1   2 -14  398.06   43.90
   1   2  14  298.17   42.00
  -2  -2 -14  313.97   37.80
  -2  -2 -14  358.16   45.40
  -2   2 -14  293.07   38.60
  -3  -2 -14   62.29   20.50
   3  -2  14  118.69   21.70
   3   2  14  106.69   19.70
   4  -2  14   88.99   20.90
  -4  -2 -14  128.49   18.90
   4   2  14   91.99   16.70
  -4   2 -14   95.89   15.60
  -7  -3  14  333.17   45.60
  -7   3  14  270.57   30.40
  -6  -3  14  308.97   34.70
  -6  -3  14  277.37   39.70
   6  -3 -14  304.57   33.10
  -6   3  14  342.07   57.29
  -6   3  14  372.66   37.60
  -6   3  14  273.47   32.60
  -5  -3  14   69.39   24.40
   5  -3 -14  124.49   20.80
  -5  -3  14  114.79   20.20
  -5  -3  14  111.59   23.10
   5  -3 -14  131.59   25.70
  -5   3  14  112.79   39.50
  -5   3  14  137.89   23.80
   4  -3 -14  282.77   36.40
   4  -3 -14  343.07   36.70
  -4  -3  14  278.27   50.29
  -4  -3  14  362.96   64.09
   4  -3 -14  351.96   41.30
  -4  -3  14  264.27   40.60
  -4   3  14  342.27   39.40
  -4   3  14  310.17   39.40
   3  -3 -14   95.79   17.90
  -3  -3  14   90.89   21.60
   3  -3 -14  115.39   23.90
  -3  -3  14   76.59   23.80
  -3  -3  14   62.19   17.00
  -3   3  14  128.19   20.50
  -3   3  14  111.99   20.80
  -3   3  14  103.09   18.00
  -3   3  14   90.29   36.40
  -2  -3  14   42.50   21.40
   2  -3 -14   51.09   15.00
   2  -3 -14   96.79   20.40
   2  -3 -14   62.89   18.20
  -2  -3  14   84.69   23.90
   2  -3 -14   89.39   23.60
  -2  -3  14   84.19   18.00
  -2  -3  14  109.09   38.20
  -2   3  14   52.69   14.10
  -2   3  14   76.59   32.80
  -1  -3  14  186.18   33.90
   1  -3 -14  235.38   31.70
  -1  -3  14  250.27   44.50
  -1  -3  14  288.57   51.89
   1  -3 -14  216.78   28.90
   1  -3 -14  268.97   34.70
  -1   3  14  209.48   45.20
  -1   3  14  168.48   25.80
   0  -3 -14  165.48   25.00
   0  -3  14  256.77   57.09
   0  -3  14  181.08   30.80
   0  -3 -14  112.09   25.50
   0  -3 -14  256.67   34.80
   0  -3 -14  163.38   28.70
   0   3  14  168.58   37.00
   0   3  14  117.39   37.30
  -1  -3 -14   30.20   20.20
  -1  -3 -14   43.80   15.60
  -1  -3 -14   38.10   18.30
   1   3  14   30.90   23.00
  -1   3 -14   43.10   16.70
   2  -3  14  157.88   28.00
  -2  -3 -14  241.08   39.60
  -2  -3 -14  208.48   30.90
  -2  -3 -14  185.48   26.80
  -2   3 -14  161.18   26.40
   2   3  14  144.99   40.80
   3  -3  14  234.68   31.20
  -3   3 -14  249.48   28.60
   4   3  14  110.69   15.60
  -4   3 -14   78.79   14.30
  -7  -4  14   35.30   17.30
  -7  -4  14   72.39   12.10
  -7   4  14   48.30    9.50
   6  -4 -14   26.00   10.70
  -6  -4  14    5.10    6.70
  -6  -4  14   -0.80   12.80
  -6   4  14   26.80    7.40
  -6   4  14   12.00    6.20
  -5  -4  14   48.40   20.30
   5  -4 -14   89.49   15.80
  -5  -4  14   70.19   22.80
  -5  -4  14   62.29   23.90
  -5   4  14   86.89   14.20
  -5   4  14   88.99   20.40
   4  -4 -14   86.19   17.70
  -4  -4  14   81.79   21.40
  -4  -4  14   81.69   29.50
  -4  -4  14  102.59   23.30
  -4   4  14   76.59   15.70
  -4   4  14   70.99   18.90
   3  -4 -14   25.90   25.00
   3  -4 -14   79.39   17.20
  -3  -4  14   38.10   19.10
  -3  -4  14   37.10   19.70
  -3  -4  14   43.40   27.10
   3  -4 -14   67.79   15.20
   3  -4 -14   94.59   17.30
  -3   4  14  144.39   39.30
  -3   4  14   71.49   14.30
  -3   4  14   67.89   18.40
  -2  -4  14  177.08   24.20
   2  -4 -14  208.78   24.70
   2  -4 -14  173.88   39.20
   2  -4 -14  212.88   33.30
  -2  -4  14  143.09   31.30
   2  -4 -14  116.19   24.90
  -2  -4  14  165.28   32.20
   1  -4 -14   72.79   18.20
   1  -4 -14   19.60   17.20
  -1  -4  14   33.80   12.80
  -1  -4  14   47.80   21.10
  -1  -4  14   33.20   24.90
   1  -4 -14   31.80   25.30
   1  -4 -14   63.59   13.40
  -1  -4  14   34.80   23.90
  -1   4  14   86.99   32.00
   1   4 -14   28.10   25.60
   0  -4 -14  113.89   18.60
   0  -4  14  107.69   23.90
   0  -4  14   74.39   17.70
   0  -4 -14   35.10   30.00
   0   4  14  107.19   33.10
   1  -4  14   68.19   18.60
   1   4  14  107.09   28.00
  -2  -4 -14   99.39   15.60
   2  -4  14   61.29   17.40
   2   4  14   85.89   19.80
  -3  -4 -14   23.10    8.90
  -5  -5  14   38.90    9.30
   5  -5 -14   68.89   13.80
  -4   5  14  348.67   35.80
   3  -5 -14   24.60    8.50
  -3  -5  14   11.70   10.00
  -3  -5  14   15.70   16.50
   3   5 -14  -11.40   18.90
  -3   5  14   54.69   25.40
  -2  -5  14  147.59   21.30
  -2  -5  14  131.09   25.00
  -2   5  14  129.29   36.30
  -1  -5  14   -2.10    6.90
  -1  -5  14    2.30   14.60
   1  -5 -14    6.40    9.10
  -1   5  14   -4.30   22.10
   0  -5 -14   39.80    9.10
   0  -5  14   14.80   12.00
   0  -5  14   17.30    8.10
   0   5  14   56.49   20.80
   0   5 -14   29.00   11.00
   1  -5  14   59.49   18.40
  -1  -5 -14   74.99   14.20
  -2  -5 -14   51.69   10.40
  -3  -6  14  147.19   23.40
  -2  -6  14  359.16   34.90
   1  -6 -14  241.28   25.60
  -1   6  14  205.98   33.30
  -8   0  15    2.50    4.90
  -8   0  15    7.40    5.40
  -7   0  15  494.65   64.49
  -7   0  15  598.54   73.69
  -7   0  15  668.33   57.59
  -6   0  15  117.89   18.30
  -5   0  15    6.40   25.60
  -5   0  15   14.20   10.60
  -5   0  15   -6.70   12.80
  -5   0  15    2.90   10.20
   5   0 -15   -7.10   33.60
   4   0 -15    3.10   21.40
  -4   0  15    2.80   25.40
  -4   0  15   13.40   14.20
  -4   0  15   -3.30    9.70
  -4   0  15   18.40   10.30
  -3   0  15  540.25   79.09
  -3   0  15  509.05   53.59
  -3   0  15  533.95   56.49
  -2   0  15   71.29   34.50
   2   0 -15   43.80   25.60
  -2   0  15   25.40   19.80
  -2   0  15   33.00   13.30
  -2   0  15   25.70   19.70
   2   0 -15   42.90   16.80
   1   0 -15  395.76   45.10
  -1   0  15  384.06   48.20
  -1   0  15  346.27   41.30
   1   0 -15  446.16   49.10
   0   0 -15  210.88   30.20
   0   0  15  182.88   49.70
   0   0 -15  241.08   36.70
   0   0  15  217.28   33.70
  -1   0 -15    1.30   21.70
   1   0  15   48.80   20.80
   1   0  15   29.70   26.70
  -1   0 -15   21.80   13.00
  -2   0 -15  302.17   35.60
   2   0  15  281.97   35.70
   3   0  15   35.60   13.10
   4   0  15  237.18   29.40
  -8  -1  15  459.55   46.90
  -8   1  15  518.85   46.70
  -7  -1  15  308.47   42.60
  -7  -1  15  276.37   29.70
  -7   1  15  249.97   29.90
  -6  -1  15   96.69   16.70
  -6  -1  15   82.79   17.40
  -6  -1  15  115.29   22.80
  -6   1  15   94.69   15.90
  -6   1  15  133.39   22.90
  -6   1  15  140.49   38.40
  -5  -1  15  353.96   52.19
  -5  -1  15  325.67   36.30
   5  -1 -15  340.67   43.00
   4  -1 -15   88.99   23.60
  -4  -1  15   71.69   15.60
  -4  -1  15   58.59   17.60
  -4  -1  15   51.99   17.50
  -4  -1  15   94.39   37.50
  -4   1  15   38.40   14.40
  -4   1  15   44.70   17.00
  -4   1  15   76.89   15.80
  -4   1  15   34.80   29.80
  -3  -1  15    2.70   19.40
  -3  -1  15   35.30   30.30
  -3  -1  15   15.10   10.70
  -3  -1  15   23.20   12.00
   3  -1 -15   12.80   17.40
  -3  -1  15   23.30   15.10
  -3   1  15   13.80   11.50
  -3   1  15   18.60   14.20
  -3   1  15   40.10   12.80
   3   1 -15   32.90   15.90
  -2  -1  15  168.18   32.80
   2  -1 -15  129.59   37.20
   2  -1 -15  176.38   25.90
  -2  -1  15  154.88   22.80
  -2  -1  15   99.19   25.90
  -2   1  15  129.39   40.30
  -2   1  15  188.88   38.70
  -2   1  15  161.48   23.00
   2   1 -15   51.89   35.90
  -1  -1  15  845.82   89.19
   1   1 -15  865.61   90.39
  -1   1  15  893.41   83.29
   1   1 -15  842.12   85.99
  -1   1  15  830.82   87.29
   0  -1 -15  590.74   56.89
   0  -1  15  467.85   72.99
   0  -1 -15  563.74   58.19
   0  -1  15  552.14   58.99
   0   1  15  460.35   56.79
   0   1 -15  367.76   61.79
  -1  -1 -15   49.80   23.40
   1  -1  15   61.79   20.90
  -1  -1 -15   46.50   17.50
   1   1  15   25.20   23.90
  -1   1 -15   21.90   35.50
  -1   1 -15   55.29   19.20
   1   1  15   52.79   20.90
   2   1  15  134.99   22.90
  -2   1 -15  120.49   20.30
  -3  -1 -15  167.68   22.70
   3   1  15  161.68   24.50
   4   1  15   48.50   13.40
  -6  -2  15   79.69   14.70
  -6  -2  15   72.89   27.80
  -6  -2  15   58.09   18.80
  -6   2  15  110.39   23.70
  -6   2  15   78.39   13.50
   5  -2 -15   76.09   22.30
  -5  -2  15   81.99   19.10
  -5  -2  15   48.70   27.40
  -5  -2  15   52.49   14.80
  -5   2  15   74.89   14.60
   5   2 -15  114.19   20.30
  -5   2  15   80.79   33.10
  -5   2  15  102.89   19.60
  -4  -2  15   76.49   47.70
  -4  -2  15  106.09   20.70
  -4  -2  15  120.89   27.30
   4  -2 -15  148.39   27.50
  -4  -2  15   82.89   18.30
   4   2 -15  119.79   23.60
  -4   2  15  169.68   30.30
   3  -2 -15   35.50   18.00
  -3  -2  15   37.00   27.20
  -3  -2  15   28.20   15.80
  -3  -2  15   23.00   20.40
  -3  -2  15   49.30   19.40
  -3  -2  15    8.40   13.10
  -3   2  15   40.60   12.40
   3   2 -15   64.89   24.20
  -3   2  15   22.10   24.30
  -2  -2  15  705.63  102.49
   2  -2 -15 1020.20   89.29
  -2  -2  15  848.12   91.59
   2  -2 -15 1046.90   88.99
   2   2 -15  861.11   91.69
  -2   2  15  846.32   84.69
  -1  -2  15  206.28   35.20
   1  -2 -15  216.38   30.90
  -1  -2  15  220.28   46.60
   1   2 -15  221.58   33.90
  -1   2  15  238.38   28.20
   0  -2 -15  604.94   68.69
   0  -2  15  721.13   81.59
   0  -2  15  612.34   69.49
   0   2 -15  703.63   69.29
  -1  -2 -15  263.47   33.60
  -1  -2 -15  273.47   44.00
   1  -2  15  266.17   35.00
   1   2  15  302.67   35.40
  -1   2 -15  220.88   32.80
  -2  -2 -15  452.45   49.20
   2   2  15  447.96   49.40
  -2   2 -15  497.75   51.89
  -3  -2 -15   34.40   11.40
  -3   2 -15   20.80    8.40
  -7  -3  15  112.79   22.70
  -7   3  15  119.99   14.80
  -7   3  15  116.69   14.60
  -6  -3  15   28.50   16.70
  -6   3  15   23.80    7.30
  -6   3  15   32.30    7.70
  -5  -3  15  241.58   49.80
  -5  -3  15  294.87   36.30
  -5   3  15  259.57   34.00
  -5   3  15  258.87   29.30
   4  -3 -15  122.19   24.80
  -4  -3  15  115.59   24.20
  -4  -3  15  134.99   36.40
  -4   3  15  162.58   20.00
  -4   3  15  149.29   38.00
  -3  -3  15  506.65   62.29
   3  -3 -15  667.53   62.49
  -3  -3  15  588.14   58.19
  -3  -3  15  541.15   61.09
  -3   3  15  540.25   63.39
  -2  -3  15   56.79   15.60
  -2  -3  15  151.08   36.90
  -2  -3  15   73.89   23.00
   2  -3 -15  167.18   30.50
  -2  -3  15  109.69   25.00
  -2   3  15   99.19   16.90
   1  -3 -15  272.87   42.80
  -1  -3  15  261.67   29.50
  -1  -3  15  233.58   36.20
   0  -3 -15   46.70   18.60
   0  -3 -15   68.29   22.90
   0  -3 -15   63.49   15.10
   0  -3  15   25.10   13.80
   0   3  15   18.20   25.70
   0   3  15   49.10   24.20
   1  -3  15  580.14   64.49
  -1  -3 -15  627.04   61.39
   1   3  15  629.24   63.09
   2  -3  15   59.29   14.50
   2   3  15   65.99   25.90
   2   3  15   59.39   14.40
  -3   3 -15  103.29   15.50
  -6   4  15  215.78   20.50
  -6   4  15  168.38   19.80
  -5  -4  15   12.10   13.90
  -5  -4  15    5.80    5.80
   5  -4 -15   22.00    8.60
  -5   4  15   17.60    6.40
  -5   4  15    2.20    6.00
  -5   4  15   -6.10   16.90
  -4  -4  15  448.26   62.59
  -4  -4  15  419.46   51.29
   4  -4 -15  529.85   48.90
  -4  -4  15  508.15   50.89
  -3  -4  15  149.79   30.30
   3  -4 -15  161.18   24.00
  -3  -4  15  197.48   23.50
  -3  -4  15  188.38   31.60
  -3   4  15  252.27   43.60
   2  -4 -15  159.98   24.20
   2  -4 -15  192.48   24.40
  -2  -4  15  206.38   29.80
   1  -4 -15    7.90   13.70
   1  -4 -15    1.60    8.80
  -1  -4  15   -1.10    8.10
  -1  -4  15    5.80   12.40
  -1  -4  15    0.50   17.50
  -1   4  15    4.70   15.30
   0  -4  15  102.39   22.70
   0   4  15  111.59   27.60
  -1  -4 -15  550.84   54.39
   4  -5 -15  103.79   14.40
  -4  -5  15   71.39   12.10
  -4   5  15  109.79   28.40
  -3  -5  15   42.40    9.20
  -3  -5  15   19.00   11.80
   3  -5 -15   33.60    8.10
  -3  -5  15   23.80   13.60
  -3   5  15    6.40   14.50
   2  -5 -15  103.99   15.70
  -2  -5  15   73.39   17.10
   1  -5 -15   91.59   15.00
   0  -5  15   29.70   11.10
   0  -5 -15   54.59   10.60
   0   5  15    9.60   13.00
  -7   0  16  301.87   30.60
  -7   0  16  287.97   29.80
  -6   0  16   63.49   24.00
  -6   0  16   86.19   12.50
  -5   0  16   80.19   29.00
  -5   0  16   34.10    9.40
  -5   0  16   20.00   14.70
  -4   0  16  113.49   17.50
  -4   0  16  160.08   39.30
  -3   0  16  398.46   41.80
  -3   0  16  419.96   43.00
   2   0 -16   30.60   17.50
  -2   0  16   -0.20    9.50
   2   0 -16   16.10   26.20
  -2   0  16    2.40   18.90
  -2   0  16   13.00   18.90
   1   0 -16   -4.00   37.00
  -1   0  16    5.00   18.60
   1   0 -16   -4.70    9.70
  -1   0  16   -3.80   14.50
   0   0  16   80.39   19.80
   0   0 -16   57.19   16.00
   0   0  16   85.49   27.70
   1   0  16  414.46   49.70
  -1   0 -16  528.55   50.49
  -2   0 -16   35.30    9.30
   2   0  16   38.90   13.70
   3   0  16   80.79   15.00
  -3   0 -16   79.19   12.70
  -7  -1  16   14.40    5.70
   7   1 -16   25.10    9.80
  -7   1  16   20.80    5.50
  -7   1  16   10.70    5.90
  -6  -1  16   16.90   16.20
  -6  -1  16   20.10    7.70
  -6   1  16   17.20   18.40
  -6   1  16   20.80    7.30
   6   1 -16   19.40    9.50
  -6   1  16    6.20    6.00
  -5  -1  16  370.96   38.90
  -5  -1  16  409.06   38.70
  -5   1  16  309.37   43.90
  -4  -1  16   22.40    9.50
   4  -1 -16   24.50   22.60
  -4  -1  16   28.00   16.20
  -4  -1  16   14.10   21.00
  -4  -1  16    2.30    8.30
   4   1 -16    8.40   10.40
  -4   1  16   14.40    8.70
  -4   1  16    6.40   18.80
  -4   1  16   19.00   15.60
  -4   1  16   33.90   10.70
  -3  -1  16  192.38   22.20
   3  -1 -16  164.28   25.50
  -3  -1  16  142.19   28.60
   3  -1 -16  181.78   36.20
  -3  -1  16  121.09   20.90
  -3  -1  16  209.48   34.10
  -3  -1  16  179.48   39.80
   3   1 -16  134.69   24.40
  -3   1  16  169.68   22.20
   2  -1 -16   65.29   24.00
   2  -1 -16   94.19   19.90
  -2  -1  16   94.19   17.00
  -2   1  16   90.49   16.70
  -2   1  16  106.89   31.50
   2   1 -16  131.89   21.70
   1  -1 -16  585.74   68.89
   1  -1 -16  863.01   90.09
  -1   1  16  745.13   72.69
   0  -1 -16  144.99   34.80
   0  -1  16  179.38   27.40
   0   1  16  118.39   26.70
   0   1 -16  229.38   26.60
   1  -1  16   34.40   13.50
  -1  -1 -16   53.59   12.70
  -1   1 -16   41.50   11.60
   1   1  16   45.80   17.70
   1   1  16   73.69   23.80
   2  -1  16   17.70   10.40
  -2  -1 -16    7.10    6.60
  -2   1 -16    3.50    7.00
   2   1  16   11.50   10.50
  -3  -1 -16   31.50    7.50
  -6  -2  16   23.50   15.90
  -6  -2  16   -3.40    5.40
  -6   2  16    8.90    5.80
  -6   2  16    2.80   19.70
  -6   2  16    5.70    5.70
  -5  -2  16  114.19   16.00
  -5   2  16   88.89   13.80
  -4  -2  16  562.24   65.69
  -4  -2  16  689.83   58.09
  -4  -2  16  635.34   61.59
  -4   2  16  481.95   56.29
  -4   2  16  646.74   64.89
  -4   2  16  534.55   55.69
   3  -2 -16   81.59   27.50
  -3  -2  16   86.59   26.10
  -3  -2  16  135.89   26.70
  -3  -2  16  105.39   32.20
  -3   2  16  111.29   16.90
  -2  -2  16  244.58   36.80
   2  -2 -16  318.17   33.80
  -2  -2  16  218.88   29.00
   2  -2 -16  343.17   37.90
  -2   2  16  234.18   29.40
  -2   2  16  273.87   46.70
   2   2 -16  301.67   34.00
   1  -2 -16   79.59   35.20
   1  -2 -16   69.09   15.10
  -1  -2  16   56.99   17.00
   1   2 -16   70.79   15.90
   0  -2 -16   88.39   19.00
   0   2  16  156.68   26.30
   0   2  16  134.69   30.40
  -1  -2 -16  116.49   17.60
   1   2  16   89.89   20.60
  -2  -2 -16   33.10    9.40
   2   2  16   19.20   10.80
  -2   2 -16   31.30    8.50
  -6  -3  16    9.10    5.10
  -6  -3  16    6.20   11.90
  -6   3  16   -2.10    4.20
  -6   3  16    0.60    3.70
  -5  -3  16  695.53   70.19
  -5  -3  16  794.62   83.59
  -5   3  16  764.52   70.29
  -5   3  16  741.33   81.09
   4  -3 -16  212.28   24.20
  -4   3  16  158.98   33.30
  -3  -3  16  259.47   33.40
   3  -3 -16  368.26   36.30
  -3  -3  16  356.96   47.80
  -3  -3  16  273.67   40.50
  -3   3  16  288.57   31.90
  -2  -3  16    0.30    7.20
   2  -3 -16    7.10   10.20
  -2  -3  16    2.10   15.70
  -2  -3  16   10.50   14.00
  -2   3  16    1.60    7.10
  -2   3  16   -0.80   14.80
   1  -3 -16  489.65   44.90
  -1  -3  16  367.66   51.59
   0  -3  16   40.90   15.30
   0  -3 -16    7.20    8.30
   0   3  16   22.30   15.70
   0   3 -16   30.80   11.70
  -1  -3 -16   88.39   15.00
  -4  -4  16  237.98   25.80
  -3  -4  16  109.29   21.20
  -2  -4  16   13.70   14.20
   2  -4 -16   43.10   16.10
  -2  -4  16    8.30    7.10
  -2   4  16   -2.70   12.90
  -1  -4  16   45.30   14.00
  -1   4  16   83.49   22.60
   0  -4  16   36.70   12.20
  -6   0  17  301.47   34.90
  -6   0  17  400.16   45.60
  -5   0  17    5.70   14.00
  -5   0  17   36.60    8.80
  -5   0  17   22.40    7.20
   5   0 -17   38.90   10.20
   4   0 -17   17.80    9.60
  -4   0  17   64.69   11.20
  -4   0  17   39.70   20.20
  -3   0  17   24.20   16.10
  -3   0  17   18.60   16.80
  -2   0  17  277.37   50.99
  -1   0  17   51.99   25.20
   1   0 -17   39.50   12.00
   0   0  17  110.99   25.90
   0   0  17  136.49   22.30
  -1   0 -17  218.48   24.40
   1   0  17  184.08   26.00
  -2   0 -17    8.80    5.80
  -6  -1  17  195.88   28.80
  -6   1  17  148.49   28.40
   6   1 -17  137.89   25.30
  -6   1  17  197.38   20.60
  -6   1  17  196.08   19.20
  -5  -1  17   23.00   15.70
  -5  -1  17   28.10    7.40
   5  -1 -17   36.40   10.20
  -5   1  17   69.09   22.20
   5   1 -17   37.20   10.90
  -5   1  17   48.30    9.40
  -5   1  17   16.50    6.70
  -4  -1  17   10.70    7.00
  -4  -1  17    1.30    6.20
  -4  -1  17   -8.30   19.00
  -4   1  17   13.40   17.20
   4   1 -17    2.70    7.70
  -4   1  17    1.90    7.10
  -4   1  17    1.10    5.40
   3  -1 -17   35.10   10.10
  -3  -1  17   26.20   19.50
  -3   1  17   51.19   10.20
   2  -1 -17  245.78   28.80
  -2  -1  17  206.28   31.60
  -1  -1  17    3.30   13.80
   1  -1 -17    8.90    8.90
  -1  -1  17    1.00   14.50
  -1   1  17    3.00   12.70
   1   1 -17   20.60   12.90
   0  -1 -17  257.57   28.20
   0   1  17  221.18   37.70
   0   1  17  226.98   33.50
   1  -1  17  111.49   19.80
  -1  -1 -17  147.59   18.80
  -1   1 -17  152.38   18.70
  -5  -2  17   32.70    7.90
  -5  -2  17   49.40   17.40
  -5   2  17   41.10    8.30
  -5   2  17   56.99   22.90
  -5   2  17   55.99    8.80
   4   2 -17  104.99   18.10
  -3  -2  17   51.39   21.40
  -3  -2  17   26.80    8.00
  -3  -2  17    3.60   13.20
   3  -2 -17    6.70    8.30
  -3   2  17   50.79   21.70
   3   2 -17   10.10   10.80
  -3   2  17   28.80    8.50
  -2  -2  17  621.04   66.49
   2  -2 -17  710.73   67.59
   1  -2 -17  342.07   35.70
   1   2 -17  319.87   36.00
   0  -2  17   60.39   14.50
   0  -2 -17   85.29   13.40
   0   2  17   55.19   17.40
   0   2 -17   36.00   11.20
  -1  -2 -17   99.99   14.30
   1  -2  17  116.69   21.60
  -1   2 -17   92.59   14.20
  -4  -3  17   46.50   19.20
   4  -3 -17   67.79   11.40
  -4   3  17   47.20    8.90
  -2  -3  17  114.89   23.00
   2  -3 -17  140.69   22.40
   1  -3 -17  272.67   28.90
   0  -3  17    5.40    9.60
   0  -3 -17    1.30    5.90
   0   3  17    3.00   10.20
   5   0 -18   90.29   15.70
  -5   0  18   75.19   23.20
  -5   0  18   64.09   12.20
  -4   0  18   57.69   16.90
   4   0 -18   56.59   12.30
   3   0 -18   52.09   11.20
   2   0 -18  119.19   16.80
  -2   0  18  120.59   23.40
   0   0 -18   97.59   13.70
  -4  -1  18   77.69   22.30
  -4   1  18  109.79   13.50
  -2  -1  18  193.58   33.80
   2  -1 -18  191.18   22.50
   2   1 -18  141.19   21.20
  -2   1  18  229.98   30.10
   1   1 -18  191.88   23.50
   0   1 -18  100.09   17.30
  -3  -2  18  118.79   20.80
  -3   2  18  117.29   22.60
  -2  -2  18  660.03   66.19
   1  -2 -18  647.24   64.99
  -1   2  18  597.04   71.29
   0   0   0    0.00    0.00

_computing_structure_solution     'SHELXT 2014/5 (Sheldrick, 2014)'
;
_shelx_hkl_checksum                89956
_olex2_submission_special_instructions  'No special instructions were received'
