# Supplementary material for: Synthesis of New Promising BNCT Agents Based on Conjugates of closo-Dodecaborate Anion and Aliphatic Diamino Acids
Source: Int J Mol Sci. 2024 Dec 25;26(1):68. doi: 10.3390/ijms26010068 (PMC11719580; doi:10.3390/ijms26010068)
Supplement: Supplementary file 1 [file ijms-26-00068-s001.zip › 7.cif]

data_24kub221_0m_a
_audit_creation_date               2024-10-11
_audit_creation_method
;
Olex2 1.5
(compiled 2024.02.16 svn.r378c4104 for OlexSys, GUI svn.r6928)
;
_shelx_SHELXL_version_number       '2018/3'
_audit_contact_author_address      ?
_audit_contact_author_email        ?
_audit_contact_author_name         ''
_audit_contact_author_phone        ?
_publ_contact_author_id_orcid      ?
_publ_section_references
;
Bourhis, L.J., Dolomanov, O.V., Gildea, R.J., Howard, J.A.K., Puschmann, H.
 (2015). Acta Cryst. A71, 59-75.

Dolomanov, O.V., Bourhis, L.J., Gildea, R.J, Howard, J.A.K. & Puschmann, H.
 (2009), J. Appl. Cryst. 42, 339-341.

Sheldrick, G.M. (2015). Acta Cryst. C71, 3-8.
;
_chemical_name_common              ?
_chemical_name_systematic          ?
_chemical_formula_moiety           'C7 H27 B12 N3 O2, 3(C2 H3 N)'
_chemical_formula_sum              'C13 H36 B12 N6 O2'
_chemical_formula_weight           438.20
_chemical_absolute_configuration   ?
_chemical_melting_point            ?
loop_
  _atom_type_symbol
  _atom_type_description
  _atom_type_scat_dispersion_real
  _atom_type_scat_dispersion_imag
  _atom_type_scat_source
 'C' 'C' 0.0033 0.0016 'International Tables Vol C Tables 4.2.6.8 and 6.1.1.4'
 'H' 'H' 0.0000 0.0000 'International Tables Vol C Tables 4.2.6.8 and 6.1.1.4'
 'B' 'B' 0.0013 0.0007 'International Tables Vol C Tables 4.2.6.8 and 6.1.1.4'
 'N' 'N' 0.0061 0.0033 'International Tables Vol C Tables 4.2.6.8 and 6.1.1.4'
 'O' 'O' 0.0106 0.0060 'International Tables Vol C Tables 4.2.6.8 and 6.1.1.4'

_shelx_space_group_comment
;
The symmetry employed for this shelxl refinement is uniquely defined
by the following loop, which should always be used as a source of
symmetry information in preference to the above space-group names.
They are only intended as comments.
;
_space_group_crystal_system        'monoclinic'
_space_group_IT_number             4
_space_group_name_H-M_alt          'P 1 21 1'
_space_group_name_Hall             'P 2yb'
loop_
  _space_group_symop_operation_xyz
 'x, y, z'
 '-x, y+1/2, -z'

_cell_length_a                     10.1504(6)
_cell_length_b                     9.8851(6)
_cell_length_c                     12.5694(8)
_cell_angle_alpha                  90
_cell_angle_beta                   91.566(2)
_cell_angle_gamma                  90
_cell_volume                       1260.71(13)
_cell_formula_units_Z              2
_cell_measurement_reflns_used      9984
_cell_measurement_temperature      100
_cell_measurement_theta_max        30.102
_cell_measurement_theta_min        2.546
_shelx_estimated_absorpt_T_max     0.982
_shelx_estimated_absorpt_T_min     0.978
_exptl_absorpt_coefficient_mu      0.069
_exptl_absorpt_correction_T_max    0.7460
_exptl_absorpt_correction_T_min    0.6517
_exptl_absorpt_correction_type     multi-scan
_exptl_absorpt_process_details
;
SADABS-2016/2 (Bruker,2016/2) was used for absorption correction.
wR2(int) was 0.0863 before and 0.0626 after correction.
The Ratio of minimum to maximum transmission is 0.8736.
The \l/2 correction factor is Not present.
;
_exptl_absorpt_special_details     ?
_exptl_crystal_colour              colourless
_exptl_crystal_colour_primary      colourless
_exptl_crystal_density_diffrn      1.154
_exptl_crystal_density_meas        ?
_exptl_crystal_density_method      ?
_exptl_crystal_description         block
_exptl_crystal_F_000               464
_exptl_crystal_size_max            0.32
_exptl_crystal_size_mid            0.26
_exptl_crystal_size_min            0.26
_exptl_transmission_factor_max     ?
_exptl_transmission_factor_min     ?
_diffrn_reflns_av_R_equivalents    0.0393
_diffrn_reflns_av_unetI/netI       0.0409
_diffrn_reflns_Laue_measured_fraction_full  0.999
_diffrn_reflns_Laue_measured_fraction_max  0.999
_diffrn_reflns_limit_h_max         12
_diffrn_reflns_limit_h_min         -12
_diffrn_reflns_limit_k_max         12
_diffrn_reflns_limit_k_min         -12
_diffrn_reflns_limit_l_max         14
_diffrn_reflns_limit_l_min         -15
_diffrn_reflns_number              14320
_diffrn_reflns_point_group_measured_fraction_full  0.996
_diffrn_reflns_point_group_measured_fraction_max  0.996
_diffrn_reflns_theta_full          25.242
_diffrn_reflns_theta_max           25.993
_diffrn_reflns_theta_min           1.621
_diffrn_ambient_temperature        100.00
_diffrn_detector_area_resol_mean   ?
_diffrn_measured_fraction_theta_full  0.999
_diffrn_measured_fraction_theta_max  0.999
_diffrn_measurement_device_type    'Bruker SMART APEX II'
_diffrn_measurement_method         '\f and \w scans'
_diffrn_radiation_type             MoK\a
_diffrn_radiation_wavelength       0.71073
_diffrn_source                     ?
_reflns_Friedel_coverage           0.879
_reflns_Friedel_fraction_full      0.993
_reflns_Friedel_fraction_max       0.993
_reflns_number_gt                  4720
_reflns_number_total               4962
_reflns_special_details
;
 Reflections were merged by SHELXL according to the crystal
 class for the calculation of statistics and refinement.
 
 _reflns_Friedel_fraction is defined as the number of unique
 Friedel pairs measured divided by the number that would be
 possible theoretically, ignoring centric projections and
 systematic absences.
;
_reflns_threshold_expression       'I > 2\s(I)'
_computing_cell_refinement         'SAINT V8.38A (Bruker, 2018)'
_computing_data_collection         ?
_computing_data_reduction          'SAINT V8.38A (Bruker, 2018)'
_computing_molecular_graphics      'Olex2 1.5 (Dolomanov et al., 2009)'
_computing_publication_material    'Olex2 1.5 (Dolomanov et al., 2009)'
_computing_structure_refinement    'SHELXL 2018/3 (Sheldrick, 2015)'
_computing_structure_solution      'olex2.solve 1.5 (Bourhis et al., 2015)'
_refine_diff_density_max           0.156
_refine_diff_density_min           -0.176
_refine_diff_density_rms           0.032
_refine_ls_abs_structure_details
;
 Flack x determined using 2089 quotients [(I+)-(I-)]/[(I+)+(I-)]
 (Parsons, Flack and Wagner, Acta Cryst. B69 (2013) 249-259).
;
_refine_ls_abs_structure_Flack     -0.8(4)
_refine_ls_extinction_coef         .
_refine_ls_extinction_method       none
_refine_ls_goodness_of_fit_ref     1.055
_refine_ls_hydrogen_treatment      constr
_refine_ls_matrix_type             full
_refine_ls_number_parameters       304
_refine_ls_number_reflns           4962
_refine_ls_number_restraints       1
_refine_ls_R_factor_all            0.0342
_refine_ls_R_factor_gt             0.0316
_refine_ls_restrained_S_all        1.055
_refine_ls_shift/su_max            0.000
_refine_ls_shift/su_mean           0.000
_refine_ls_structure_factor_coef   Fsqd
_refine_ls_weighting_details      
 'w=1/[\s^2^(Fo^2^)+(0.0344P)^2^+0.1831P] where P=(Fo^2^+2Fc^2^)/3'
_refine_ls_weighting_scheme        calc
_refine_ls_wR_factor_gt            0.0782
_refine_ls_wR_factor_ref           0.0806
_refine_special_details            ?
_olex2_refinement_description
;
1.a Ternary CH refined with riding coordinates:
 C6(H6)
1.b Secondary CH2 refined with riding coordinates:
 C3(H3D,H3E), C4(H4A,H4B), C5(H5A,H5B)
1.c Aromatic/amide H refined with riding coordinates:
 N1(H1), N2(H2A)
1.d Idealised Me refined as rotating group:
 N3(H3A,H3B,H3C), C2(H2B,H2C,H2D), C11(H11A,H11B,H11C), C9(H9A,H9B,H9C),
 C13(H13A,H13B,H13C)
1.e Idealised tetrahedral OH refined as rotating group:
 O2(H2)
1.f Boron cage BH refined with riding coordinates:
 B2(H2E), B3(H3), B4(H4), B5(H5), B6(H6A), B7(H7), B8(H8), B9(H9), B10(H10),
 B11(H11), B12(H12)
;
_atom_sites_solution_hydrogens     geom
_atom_sites_solution_primary       iterative
_atom_sites_solution_secondary     ?
loop_
  _atom_site_label
  _atom_site_type_symbol
  _atom_site_fract_x
  _atom_site_fract_y
  _atom_site_fract_z
  _atom_site_U_iso_or_equiv
  _atom_site_adp_type
  _atom_site_occupancy
  _atom_site_site_symmetry_order
  _atom_site_calc_flag
  _atom_site_refinement_flags_posn
  _atom_site_refinement_flags_adp
  _atom_site_refinement_flags_occupancy
  _atom_site_disorder_assembly
  _atom_site_disorder_group
 O1 O 0.45230(14) 0.75747(15) 0.51027(12) 0.0238(3) Uani 1 1 d . . . . .
 O2 O 0.30416(13) 0.66172(16) 0.61526(11) 0.0229(3) Uani 1 1 d . . . . .
 H2 H 0.256191 0.726016 0.593962 0.034 Uiso 1 1 calc R U . . .
 N1 N 0.90539(15) 0.14336(16) 0.94259(12) 0.0147(3) Uani 1 1 d . . . . .
 H1 H 0.905289 0.077152 0.989391 0.018 Uiso 1 1 calc R U . . .
 N2 N 0.77891(16) 0.30360(18) 0.85908(13) 0.0189(4) Uani 1 1 d . . . . .
 H2A H 0.842988 0.309344 0.813532 0.023 Uiso 1 1 calc R U . . .
 N3 N 0.61005(15) 0.54202(17) 0.51104(13) 0.0162(3) Uani 1 1 d . . . . .
 H3A H 0.583004 0.579242 0.447927 0.019 Uiso 1 1 calc R U . . .
 H3B H 0.639421 0.456363 0.499811 0.019 Uiso 1 1 calc R U . . .
 H3C H 0.676444 0.592733 0.540405 0.019 Uiso 1 1 calc R U . . .
 C1 C 0.79426(18) 0.21220(19) 0.93443(15) 0.0152(4) Uani 1 1 d . . . . .
 C2 C 0.68689(18) 0.1872(2) 1.01214(15) 0.0191(4) Uani 1 1 d . . . . .
 H2B H 0.708637 0.106944 1.054936 0.029 Uiso 1 1 calc R U . . .
 H2C H 0.603200 0.172416 0.973144 0.029 Uiso 1 1 calc R U . . .
 H2D H 0.678859 0.265813 1.058986 0.029 Uiso 1 1 calc R U . . .
 C3 C 0.6685(2) 0.3970(2) 0.84154(16) 0.0198(4) Uani 1 1 d . . . . .
 H3D H 0.690949 0.486616 0.872152 0.024 Uiso 1 1 calc R U . . .
 H3E H 0.589643 0.362362 0.877345 0.024 Uiso 1 1 calc R U . . .
 C4 C 0.63928(19) 0.4107(2) 0.72273(16) 0.0164(4) Uani 1 1 d . . . . .
 H4A H 0.600012 0.325596 0.694984 0.020 Uiso 1 1 calc R U . . .
 H4B H 0.722285 0.427135 0.685247 0.020 Uiso 1 1 calc R U . . .
 C5 C 0.54394(18) 0.5279(2) 0.70171(15) 0.0163(4) Uani 1 1 d . . . . .
 H5A H 0.588037 0.613584 0.722525 0.020 Uiso 1 1 calc R U . . .
 H5B H 0.466539 0.516583 0.747125 0.020 Uiso 1 1 calc R U . . .
 C6 C 0.49636(18) 0.53827(19) 0.58544(15) 0.0147(4) Uani 1 1 d . . . . .
 H6 H 0.440492 0.457608 0.567743 0.018 Uiso 1 1 calc R U . . .
 C7 C 0.41614(17) 0.6643(2) 0.56508(14) 0.0156(4) Uani 1 1 d . . . . .
 B1 B 1.03479(19) 0.1601(2) 0.88370(15) 0.0131(4) Uani 1 1 d . . . . .
 B2 B 1.18267(19) 0.1736(2) 0.96299(16) 0.0159(4) Uani 1 1 d . . . . .
 H2E H 1.181809 0.176272 1.052051 0.019 Uiso 1 1 calc R U . . .
 B3 B 1.1469(2) 0.0224(2) 0.88974(18) 0.0157(4) Uani 1 1 d . . . . .
 H3 H 1.122303 -0.074744 0.930575 0.019 Uiso 1 1 calc R U . . .
 B4 B 1.0695(2) 0.0685(2) 0.76567(18) 0.0162(4) Uani 1 1 d . . . . .
 H4 H 0.994291 0.002106 0.724902 0.019 Uiso 1 1 calc R U . . .
 B5 B 1.0580(2) 0.2490(2) 0.76201(17) 0.0155(4) Uani 1 1 d . . . . .
 H5 H 0.974950 0.301526 0.718464 0.019 Uiso 1 1 calc R U . . .
 B6 B 1.1271(2) 0.3136(2) 0.88422(19) 0.0163(4) Uani 1 1 d . . . . .
 H6A H 1.089234 0.408509 0.921265 0.020 Uiso 1 1 calc R U . . .
 B7 B 1.3099(2) 0.0898(2) 0.89384(19) 0.0185(5) Uani 1 1 d . . . . .
 H7 H 1.392909 0.037079 0.937211 0.022 Uiso 1 1 calc R U . . .
 B8 B 1.2408(2) 0.0256(2) 0.77178(18) 0.0180(5) Uani 1 1 d . . . . .
 H8 H 1.278758 -0.069236 0.734689 0.022 Uiso 1 1 calc R U . . .
 B9 B 1.1850(2) 0.1656(3) 0.69300(16) 0.0178(4) Uani 1 1 d . . . . .
 H9 H 1.185841 0.163022 0.603939 0.021 Uiso 1 1 calc R U . . .
 B10 B 1.2208(2) 0.3169(2) 0.76660(19) 0.0179(5) Uani 1 1 d . . . . .
 H10 H 1.245308 0.414258 0.726104 0.021 Uiso 1 1 calc R U . . .
 B11 B 1.2978(2) 0.2703(2) 0.89036(19) 0.0187(5) Uani 1 1 d . . . . .
 H11 H 1.372904 0.336661 0.931298 0.022 Uiso 1 1 calc R U . . .
 B12 B 1.3333(2) 0.1787(3) 0.77198(17) 0.0185(4) Uani 1 1 d . . . . .
 H12 H 1.432176 0.184732 0.734788 0.022 Uiso 1 1 calc R U . . .
 N5 N 0.3709(2) 0.4945(3) 0.36313(17) 0.0453(6) Uani 1 1 d . . . . .
 C10 C 0.3588(2) 0.4532(2) 0.27915(19) 0.0284(5) Uani 1 1 d . . . . .
 C11 C 0.3425(3) 0.4022(3) 0.1719(2) 0.0427(7) Uani 1 1 d . . . . .
 H11A H 0.412519 0.438416 0.127865 0.064 Uiso 1 1 calc R U . . .
 H11B H 0.256541 0.430420 0.142217 0.064 Uiso 1 1 calc R U . . .
 H11C H 0.347466 0.303208 0.172752 0.064 Uiso 1 1 calc R U . . .
 N4 N 0.13800(17) 0.84964(18) 0.52777(15) 0.0238(4) Uani 1 1 d . . . . .
 C8 C 0.0413(2) 0.9057(2) 0.51319(15) 0.0175(4) Uani 1 1 d . . . . .
 C9 C -0.0820(2) 0.9781(2) 0.49530(18) 0.0238(5) Uani 1 1 d . . . . .
 H9A H -0.111127 0.968007 0.420731 0.036 Uiso 1 1 calc R U . . .
 H9B H -0.068920 1.074224 0.511504 0.036 Uiso 1 1 calc R U . . .
 H9C H -0.149211 0.940896 0.541589 0.036 Uiso 1 1 calc R U . . .
 N6 N 0.83308(17) 0.6687(2) 0.64071(14) 0.0265(4) Uani 1 1 d . . . . .
 C12 C 0.92225(19) 0.6779(2) 0.69802(15) 0.0199(4) Uani 1 1 d . . . . .
 C13 C 1.0363(2) 0.6876(2) 0.77113(16) 0.0222(4) Uani 1 1 d . . . . .
 H13A H 1.093732 0.761309 0.748455 0.033 Uiso 1 1 calc R U . . .
 H13B H 1.085244 0.602204 0.770776 0.033 Uiso 1 1 calc R U . . .
 H13C H 1.006389 0.705965 0.843195 0.033 Uiso 1 1 calc R U . . .

loop_
  _atom_site_aniso_label
  _atom_site_aniso_U_11
  _atom_site_aniso_U_22
  _atom_site_aniso_U_33
  _atom_site_aniso_U_23
  _atom_site_aniso_U_13
  _atom_site_aniso_U_12
 O1 0.0216(7) 0.0171(7) 0.0329(9) 0.0083(6) 0.0055(6) 0.0017(6)
 O2 0.0165(7) 0.0199(8) 0.0326(8) 0.0087(7) 0.0060(6) 0.0064(6)
 N1 0.0147(8) 0.0144(8) 0.0151(8) 0.0026(6) 0.0009(6) 0.0006(6)
 N2 0.0140(8) 0.0253(9) 0.0176(9) 0.0049(7) 0.0032(6) 0.0050(7)
 N3 0.0162(8) 0.0156(8) 0.0169(8) -0.0006(7) 0.0005(6) 0.0014(7)
 C1 0.0138(9) 0.0163(9) 0.0153(9) -0.0026(7) -0.0022(7) -0.0027(7)
 C2 0.0150(9) 0.0208(11) 0.0215(10) 0.0025(8) 0.0027(7) -0.0004(8)
 C3 0.0160(10) 0.0257(11) 0.0177(10) 0.0027(8) -0.0005(8) 0.0059(8)
 C4 0.0146(9) 0.0160(9) 0.0186(10) 0.0013(8) -0.0005(7) 0.0006(8)
 C5 0.0158(9) 0.0156(9) 0.0176(9) 0.0006(8) -0.0003(7) 0.0004(8)
 C6 0.0140(9) 0.0126(9) 0.0175(9) -0.0006(8) 0.0012(7) 0.0000(8)
 C7 0.0135(8) 0.0153(9) 0.0179(9) 0.0001(8) -0.0028(7) -0.0012(8)
 B1 0.0132(9) 0.0133(10) 0.0130(9) 0.0010(8) 0.0008(7) 0.0006(9)
 B2 0.0127(9) 0.0206(11) 0.0144(10) 0.0006(9) -0.0006(7) -0.0009(9)
 B3 0.0148(10) 0.0147(10) 0.0176(11) -0.0003(9) 0.0011(8) 0.0006(9)
 B4 0.0162(10) 0.0168(11) 0.0158(11) -0.0026(9) 0.0015(8) -0.0010(9)
 B5 0.0166(10) 0.0155(11) 0.0143(11) 0.0007(9) 0.0025(8) 0.0021(9)
 B6 0.0169(10) 0.0142(11) 0.0180(11) -0.0011(9) 0.0032(8) -0.0014(9)
 B7 0.0129(10) 0.0228(12) 0.0200(12) 0.0005(9) 0.0012(9) 0.0005(9)
 B8 0.0169(10) 0.0171(11) 0.0202(12) -0.0009(9) 0.0036(9) 0.0011(9)
 B9 0.0185(10) 0.0196(11) 0.0156(10) 0.0003(10) 0.0041(8) -0.0003(10)
 B10 0.0166(10) 0.0165(11) 0.0208(12) 0.0017(9) 0.0056(9) -0.0017(9)
 B11 0.0157(10) 0.0195(11) 0.0211(12) -0.0022(9) 0.0032(9) -0.0038(9)
 B12 0.0155(10) 0.0194(11) 0.0209(11) -0.0006(10) 0.0040(8) -0.0013(9)
 N5 0.0382(12) 0.0684(18) 0.0292(12) -0.0038(11) -0.0023(9) -0.0177(12)
 C10 0.0266(12) 0.0359(13) 0.0226(13) 0.0046(10) -0.0017(9) -0.0089(10)
 C11 0.071(2) 0.0283(14) 0.0289(14) 0.0026(11) -0.0046(13) -0.0049(13)
 N4 0.0231(10) 0.0229(9) 0.0253(10) -0.0009(8) -0.0012(7) 0.0044(8)
 C8 0.0201(11) 0.0171(10) 0.0154(10) 0.0006(8) 0.0000(8) -0.0004(9)
 C9 0.0190(10) 0.0274(12) 0.0249(11) 0.0022(9) -0.0014(8) 0.0063(9)
 N6 0.0238(9) 0.0295(10) 0.0261(9) -0.0003(9) 0.0018(7) -0.0084(9)
 C12 0.0220(10) 0.0170(10) 0.0211(10) 0.0000(9) 0.0054(8) -0.0037(9)
 C13 0.0206(10) 0.0243(11) 0.0217(10) -0.0005(9) -0.0005(7) -0.0004(9)

_geom_special_details
;
 All esds (except the esd in the dihedral angle between two l.s. planes)
 are estimated using the full covariance matrix.  The cell esds are taken
 into account individually in the estimation of esds in distances, angles
 and torsion angles; correlations between esds in cell parameters are only
 used when they are defined by crystal symmetry.  An approximate (isotropic)
 treatment of cell esds is used for estimating esds involving l.s. planes.
;
loop_
  _geom_bond_atom_site_label_1
  _geom_bond_atom_site_label_2
  _geom_bond_distance
  _geom_bond_site_symmetry_2
  _geom_bond_publ_flag
 O1 C7 1.213(2) . ?
 O2 H2 0.8400 . ?
 O2 C7 1.315(2) . ?
 N1 H1 0.8800 . ?
 N1 C1 1.319(2) . ?
 N1 B1 1.534(2) . ?
 N2 H2A 0.8800 . ?
 N2 C1 1.315(2) . ?
 N2 C3 1.464(3) . ?
 N3 H3A 0.9100 . ?
 N3 H3B 0.9100 . ?
 N3 H3C 0.9100 . ?
 N3 C6 1.505(2) . ?
 C1 C2 1.504(2) . ?
 C2 H2B 0.9800 . ?
 C2 H2C 0.9800 . ?
 C2 H2D 0.9800 . ?
 C3 H3D 0.9900 . ?
 C3 H3E 0.9900 . ?
 C3 C4 1.521(3) . ?
 C4 H4A 0.9900 . ?
 C4 H4B 0.9900 . ?
 C4 C5 1.528(3) . ?
 C5 H5A 0.9900 . ?
 C5 H5B 0.9900 . ?
 C5 C6 1.530(3) . ?
 C6 H6 1.0000 . ?
 C6 C7 1.507(3) . ?
 B1 B2 1.784(3) . ?
 B1 B3 1.774(3) . ?
 B1 B4 1.781(3) . ?
 B1 B5 1.785(3) . ?
 B1 B6 1.784(3) . ?
 B2 H2E 1.1200 . ?
 B2 B3 1.787(3) . ?
 B2 B6 1.785(3) . ?
 B2 B7 1.780(3) . ?
 B2 B11 1.781(3) . ?
 B3 H3 1.1200 . ?
 B3 B4 1.786(3) . ?
 B3 B7 1.783(3) . ?
 B3 B8 1.785(3) . ?
 B4 H4 1.1200 . ?
 B4 B5 1.788(3) . ?
 B4 B8 1.789(3) . ?
 B4 B9 1.786(3) . ?
 B5 H5 1.1200 . ?
 B5 B6 1.789(3) . ?
 B5 B9 1.777(3) . ?
 B5 B10 1.783(3) . ?
 B6 H6A 1.1200 . ?
 B6 B10 1.780(3) . ?
 B6 B11 1.784(3) . ?
 B7 H7 1.1200 . ?
 B7 B8 1.786(3) . ?
 B7 B11 1.789(3) . ?
 B7 B12 1.787(3) . ?
 B8 H8 1.1200 . ?
 B8 B9 1.785(3) . ?
 B8 B12 1.781(3) . ?
 B9 H9 1.1200 . ?
 B9 B10 1.791(3) . ?
 B9 B12 1.785(3) . ?
 B10 H10 1.1200 . ?
 B10 B11 1.782(4) . ?
 B10 B12 1.781(3) . ?
 B11 H11 1.1200 . ?
 B11 B12 1.787(3) . ?
 B12 H12 1.1200 . ?
 N5 C10 1.135(3) . ?
 C10 C11 1.445(3) . ?
 C11 H11A 0.9800 . ?
 C11 H11B 0.9800 . ?
 C11 H11C 0.9800 . ?
 N4 C8 1.138(3) . ?
 C8 C9 1.454(3) . ?
 C9 H9A 0.9800 . ?
 C9 H9B 0.9800 . ?
 C9 H9C 0.9800 . ?
 N6 C12 1.145(3) . ?
 C12 C13 1.461(3) . ?
 C13 H13A 0.9800 . ?
 C13 H13B 0.9800 . ?
 C13 H13C 0.9800 . ?

loop_
  _geom_angle_atom_site_label_1
  _geom_angle_atom_site_label_2
  _geom_angle_atom_site_label_3
  _geom_angle
  _geom_angle_site_symmetry_1
  _geom_angle_site_symmetry_3
  _geom_angle_publ_flag
 C7 O2 H2 109.5 . . ?
 C1 N1 H1 114.8 . . ?
 C1 N1 B1 130.44(16) . . ?
 B1 N1 H1 114.8 . . ?
 C1 N2 H2A 116.0 . . ?
 C1 N2 C3 128.08(16) . . ?
 C3 N2 H2A 116.0 . . ?
 H3A N3 H3B 109.5 . . ?
 H3A N3 H3C 109.5 . . ?
 H3B N3 H3C 109.5 . . ?
 C6 N3 H3A 109.5 . . ?
 C6 N3 H3B 109.5 . . ?
 C6 N3 H3C 109.5 . . ?
 N1 C1 C2 119.87(17) . . ?
 N2 C1 N1 119.65(17) . . ?
 N2 C1 C2 120.47(16) . . ?
 C1 C2 H2B 109.5 . . ?
 C1 C2 H2C 109.5 . . ?
 C1 C2 H2D 109.5 . . ?
 H2B C2 H2C 109.5 . . ?
 H2B C2 H2D 109.5 . . ?
 H2C C2 H2D 109.5 . . ?
 N2 C3 H3D 109.8 . . ?
 N2 C3 H3E 109.8 . . ?
 N2 C3 C4 109.39(16) . . ?
 H3D C3 H3E 108.2 . . ?
 C4 C3 H3D 109.8 . . ?
 C4 C3 H3E 109.8 . . ?
 C3 C4 H4A 109.6 . . ?
 C3 C4 H4B 109.6 . . ?
 C3 C4 C5 110.05(16) . . ?
 H4A C4 H4B 108.2 . . ?
 C5 C4 H4A 109.6 . . ?
 C5 C4 H4B 109.6 . . ?
 C4 C5 H5A 108.9 . . ?
 C4 C5 H5B 108.9 . . ?
 C4 C5 C6 113.45(16) . . ?
 H5A C5 H5B 107.7 . . ?
 C6 C5 H5A 108.9 . . ?
 C6 C5 H5B 108.9 . . ?
 N3 C6 C5 111.57(14) . . ?
 N3 C6 H6 108.7 . . ?
 N3 C6 C7 107.10(15) . . ?
 C5 C6 H6 108.7 . . ?
 C7 C6 C5 111.89(15) . . ?
 C7 C6 H6 108.7 . . ?
 O1 C7 O2 124.49(19) . . ?
 O1 C7 C6 123.63(17) . . ?
 O2 C7 C6 111.87(16) . . ?
 N1 B1 B2 117.18(15) . . ?
 N1 B1 B3 116.96(16) . . ?
 N1 B1 B4 122.59(16) . . ?
 N1 B1 B5 126.94(16) . . ?
 N1 B1 B6 123.12(16) . . ?
 B2 B1 B5 108.26(15) . . ?
 B3 B1 B2 60.31(12) . . ?
 B3 B1 B4 60.31(12) . . ?
 B3 B1 B5 108.36(14) . . ?
 B3 B1 B6 108.45(14) . . ?
 B4 B1 B2 108.71(14) . . ?
 B4 B1 B5 60.19(12) . . ?
 B4 B1 B6 108.64(15) . . ?
 B6 B1 B2 60.02(13) . . ?
 B6 B1 B5 60.18(13) . . ?
 B1 B2 H2E 122.1 . . ?
 B1 B2 B3 59.57(12) . . ?
 B1 B2 B6 59.98(12) . . ?
 B3 B2 H2E 121.9 . . ?
 B6 B2 H2E 121.7 . . ?
 B6 B2 B3 107.82(14) . . ?
 B7 B2 B1 107.62(15) . . ?
 B7 B2 H2E 121.7 . . ?
 B7 B2 B3 59.97(12) . . ?
 B7 B2 B6 108.20(15) . . ?
 B7 B2 B11 60.32(12) . . ?
 B11 B2 B1 107.91(15) . . ?
 B11 B2 H2E 121.5 . . ?
 B11 B2 B3 108.18(15) . . ?
 B11 B2 B6 60.05(13) . . ?
 B1 B3 B2 60.12(12) . . ?
 B1 B3 H3 121.8 . . ?
 B1 B3 B4 60.05(12) . . ?
 B1 B3 B7 107.93(15) . . ?
 B1 B3 B8 107.89(15) . . ?
 B2 B3 H3 121.7 . . ?
 B4 B3 B2 108.35(15) . . ?
 B4 B3 H3 121.4 . . ?
 B7 B3 B2 59.81(12) . . ?
 B7 B3 H3 121.7 . . ?
 B7 B3 B4 108.38(16) . . ?
 B7 B3 B8 60.07(13) . . ?
 B8 B3 B2 107.90(15) . . ?
 B8 B3 H3 121.8 . . ?
 B8 B3 B4 60.15(13) . . ?
 B1 B4 B3 59.65(12) . . ?
 B1 B4 H4 122.1 . . ?
 B1 B4 B5 60.01(13) . . ?
 B1 B4 B8 107.38(15) . . ?
 B1 B4 B9 107.48(16) . . ?
 B3 B4 H4 121.9 . . ?
 B3 B4 B5 107.69(16) . . ?
 B3 B4 B8 59.90(12) . . ?
 B5 B4 H4 122.0 . . ?
 B5 B4 B8 107.47(16) . . ?
 B8 B4 H4 122.0 . . ?
 B9 B4 B3 107.73(15) . . ?
 B9 B4 H4 122.0 . . ?
 B9 B4 B5 59.61(13) . . ?
 B9 B4 B8 59.89(12) . . ?
 B1 B5 B4 59.79(13) . . ?
 B1 B5 H5 122.1 . . ?
 B1 B5 B6 59.87(12) . . ?
 B4 B5 H5 121.6 . . ?
 B4 B5 B6 108.08(16) . . ?
 B6 B5 H5 121.7 . . ?
 B9 B5 B1 107.72(15) . . ?
 B9 B5 B4 60.12(13) . . ?
 B9 B5 H5 121.5 . . ?
 B9 B5 B6 108.17(15) . . ?
 B9 B5 B10 60.40(13) . . ?
 B10 B5 B1 107.54(15) . . ?
 B10 B5 B4 108.35(16) . . ?
 B10 B5 H5 121.7 . . ?
 B10 B5 B6 59.76(12) . . ?
 B1 B6 B2 59.99(12) . . ?
 B1 B6 B5 59.95(12) . . ?
 B1 B6 H6A 121.9 . . ?
 B1 B6 B11 107.79(15) . . ?
 B2 B6 B5 108.05(16) . . ?
 B2 B6 H6A 121.7 . . ?
 B5 B6 H6A 121.7 . . ?
 B10 B6 B1 107.75(15) . . ?
 B10 B6 B2 107.89(15) . . ?
 B10 B6 B5 59.95(13) . . ?
 B10 B6 H6A 121.8 . . ?
 B10 B6 B11 60.01(13) . . ?
 B11 B6 B2 59.88(12) . . ?
 B11 B6 B5 108.01(15) . . ?
 B11 B6 H6A 121.8 . . ?
 B2 B7 B3 60.21(12) . . ?
 B2 B7 H7 121.7 . . ?
 B2 B7 B8 108.18(15) . . ?
 B2 B7 B11 59.87(13) . . ?
 B2 B7 B12 107.78(16) . . ?
 B3 B7 H7 121.7 . . ?
 B3 B7 B8 60.02(13) . . ?
 B3 B7 B11 108.01(16) . . ?
 B3 B7 B12 107.72(16) . . ?
 B8 B7 H7 121.7 . . ?
 B8 B7 B11 107.97(18) . . ?
 B8 B7 B12 59.79(13) . . ?
 B11 B7 H7 121.8 . . ?
 B12 B7 H7 122.0 . . ?
 B12 B7 B11 59.96(14) . . ?
 B3 B8 B4 59.95(12) . . ?
 B3 B8 B7 59.91(12) . . ?
 B3 B8 H8 121.9 . . ?
 B4 B8 H8 121.7 . . ?
 B7 B8 B4 108.11(15) . . ?
 B7 B8 H8 121.6 . . ?
 B9 B8 B3 107.83(15) . . ?
 B9 B8 B4 59.96(12) . . ?
 B9 B8 B7 108.20(16) . . ?
 B9 B8 H8 121.7 . . ?
 B12 B8 B3 107.91(16) . . ?
 B12 B8 B4 108.10(16) . . ?
 B12 B8 B7 60.15(13) . . ?
 B12 B8 H8 121.6 . . ?
 B12 B8 B9 60.09(12) . . ?
 B4 B9 H9 121.5 . . ?
 B4 B9 B10 108.14(15) . . ?
 B5 B9 B4 60.27(12) . . ?
 B5 B9 B8 108.20(15) . . ?
 B5 B9 H9 121.6 . . ?
 B5 B9 B10 59.99(12) . . ?
 B5 B9 B12 107.89(15) . . ?
 B8 B9 B4 60.16(13) . . ?
 B8 B9 H9 121.8 . . ?
 B8 B9 B10 107.71(15) . . ?
 B8 B9 B12 59.85(13) . . ?
 B10 B9 H9 121.9 . . ?
 B12 B9 B4 108.07(15) . . ?
 B12 B9 H9 121.9 . . ?
 B12 B9 B10 59.75(13) . . ?
 B5 B10 B9 59.62(12) . . ?
 B5 B10 H10 121.8 . . ?
 B6 B10 B5 60.29(12) . . ?
 B6 B10 B9 107.98(15) . . ?
 B6 B10 H10 121.6 . . ?
 B6 B10 B11 60.12(13) . . ?
 B6 B10 B12 108.13(16) . . ?
 B9 B10 H10 121.8 . . ?
 B11 B10 B5 108.36(15) . . ?
 B11 B10 B9 108.25(16) . . ?
 B11 B10 H10 121.4 . . ?
 B12 B10 B5 107.78(16) . . ?
 B12 B10 B9 59.97(12) . . ?
 B12 B10 H10 121.7 . . ?
 B12 B10 B11 60.21(13) . . ?
 B2 B11 B6 60.07(12) . . ?
 B2 B11 B7 59.81(13) . . ?
 B2 B11 B10 107.93(15) . . ?
 B2 B11 H11 121.8 . . ?
 B2 B11 B12 107.73(16) . . ?
 B6 B11 B7 107.81(16) . . ?
 B6 B11 H11 121.8 . . ?
 B6 B11 B12 107.66(16) . . ?
 B7 B11 H11 121.8 . . ?
 B10 B11 B6 59.87(13) . . ?
 B10 B11 B7 107.87(17) . . ?
 B10 B11 H11 121.8 . . ?
 B10 B11 B12 59.86(13) . . ?
 B12 B11 B7 59.96(14) . . ?
 B12 B11 H11 121.9 . . ?
 B7 B12 H12 121.7 . . ?
 B8 B12 B7 60.06(13) . . ?
 B8 B12 B9 60.06(13) . . ?
 B8 B12 B10 108.30(15) . . ?
 B8 B12 B11 108.27(15) . . ?
 B8 B12 H12 121.5 . . ?
 B9 B12 B7 108.10(15) . . ?
 B9 B12 B11 108.27(15) . . ?
 B9 B12 H12 121.5 . . ?
 B10 B12 B7 108.01(15) . . ?
 B10 B12 B9 60.28(13) . . ?
 B10 B12 B11 59.93(13) . . ?
 B10 B12 H12 121.6 . . ?
 B11 B12 B7 60.07(13) . . ?
 B11 B12 H12 121.6 . . ?
 N5 C10 C11 179.3(3) . . ?
 C10 C11 H11A 109.5 . . ?
 C10 C11 H11B 109.5 . . ?
 C10 C11 H11C 109.5 . . ?
 H11A C11 H11B 109.5 . . ?
 H11A C11 H11C 109.5 . . ?
 H11B C11 H11C 109.5 . . ?
 N4 C8 C9 179.5(2) . . ?
 C8 C9 H9A 109.5 . . ?
 C8 C9 H9B 109.5 . . ?
 C8 C9 H9C 109.5 . . ?
 H9A C9 H9B 109.5 . . ?
 H9A C9 H9C 109.5 . . ?
 H9B C9 H9C 109.5 . . ?
 N6 C12 C13 179.2(2) . . ?
 C12 C13 H13A 109.5 . . ?
 C12 C13 H13B 109.5 . . ?
 C12 C13 H13C 109.5 . . ?
 H13A C13 H13B 109.5 . . ?
 H13A C13 H13C 109.5 . . ?
 H13B C13 H13C 109.5 . . ?

loop_
  _geom_hbond_atom_site_label_D
  _geom_hbond_atom_site_label_H
  _geom_hbond_atom_site_label_A
  _geom_hbond_distance_DH
  _geom_hbond_distance_HA
  _geom_hbond_distance_DA
  _geom_hbond_angle_DHA
  _geom_hbond_site_symmetry_A
  _geom_hbond_publ_flag
 O2 H2 N4 0.84 1.89 2.721(2) 170.1 . yes
 N3 H3B O1 0.91 2.18 2.894(2) 135.1 2_646 yes
 N3 H3B N4 0.91 2.53 3.235(2) 135.1 2_646 yes
 N3 H3C N6 0.91 2.14 3.024(2) 164.4 . yes

loop_
  _geom_torsion_atom_site_label_1
  _geom_torsion_atom_site_label_2
  _geom_torsion_atom_site_label_3
  _geom_torsion_atom_site_label_4
  _geom_torsion
  _geom_torsion_site_symmetry_1
  _geom_torsion_site_symmetry_2
  _geom_torsion_site_symmetry_3
  _geom_torsion_site_symmetry_4
  _geom_torsion_publ_flag
 N1 B1 B2 B3 107.09(19) . . . . ?
 N1 B1 B2 B6 -114.38(19) . . . . ?
 N1 B1 B2 B7 144.38(17) . . . . ?
 N1 B1 B2 B11 -151.93(16) . . . . ?
 N1 B1 B3 B2 -107.46(17) . . . . ?
 N1 B1 B3 B4 113.93(18) . . . . ?
 N1 B1 B3 B7 -144.76(16) . . . . ?
 N1 B1 B3 B8 151.77(16) . . . . ?
 N1 B1 B4 B3 -104.8(2) . . . . ?
 N1 B1 B4 B5 117.1(2) . . . . ?
 N1 B1 B4 B8 -142.36(17) . . . . ?
 N1 B1 B4 B9 154.55(17) . . . . ?
 N1 B1 B5 B4 -110.2(2) . . . . ?
 N1 B1 B5 B6 110.9(2) . . . . ?
 N1 B1 B5 B9 -147.95(18) . . . . ?
 N1 B1 B5 B10 148.33(18) . . . . ?
 N1 B1 B6 B2 104.68(18) . . . . ?
 N1 B1 B6 B5 -116.95(19) . . . . ?
 N1 B1 B6 B10 -154.51(16) . . . . ?
 N1 B1 B6 B11 142.13(17) . . . . ?
 N2 C3 C4 C5 -168.71(16) . . . . ?
 N3 C6 C7 O1 -10.1(2) . . . . ?
 N3 C6 C7 O2 170.98(15) . . . . ?
 C1 N1 B1 B2 127.6(2) . . . . ?
 C1 N1 B1 B3 -163.70(18) . . . . ?
 C1 N1 B1 B4 -93.2(2) . . . . ?
 C1 N1 B1 B5 -18.2(3) . . . . ?
 C1 N1 B1 B6 57.2(3) . . . . ?
 C1 N2 C3 C4 -141.3(2) . . . . ?
 C3 N2 C1 N1 -174.99(19) . . . . ?
 C3 N2 C1 C2 4.1(3) . . . . ?
 C3 C4 C5 C6 -173.12(16) . . . . ?
 C4 C5 C6 N3 -53.1(2) . . . . ?
 C4 C5 C6 C7 -173.02(16) . . . . ?
 C5 C6 C7 O1 112.4(2) . . . . ?
 C5 C6 C7 O2 -66.5(2) . . . . ?
 B1 N1 C1 N2 7.3(3) . . . . ?
 B1 N1 C1 C2 -171.87(18) . . . . ?
 B1 B2 B3 B4 37.13(14) . . . . ?
 B1 B2 B3 B7 138.16(16) . . . . ?
 B1 B2 B3 B8 100.77(16) . . . . ?
 B1 B2 B6 B5 -37.21(13) . . . . ?
 B1 B2 B6 B10 -100.58(16) . . . . ?
 B1 B2 B6 B11 -137.98(16) . . . . ?
 B1 B2 B7 B3 -37.12(15) . . . . ?
 B1 B2 B7 B8 0.3(2) . . . . ?
 B1 B2 B7 B11 100.98(17) . . . . ?
 B1 B2 B7 B12 63.53(19) . . . . ?
 B1 B2 B11 B6 37.53(15) . . . . ?
 B1 B2 B11 B7 -100.49(18) . . . . ?
 B1 B2 B11 B10 0.2(2) . . . . ?
 B1 B2 B11 B12 -63.0(2) . . . . ?
 B1 B3 B4 B5 37.37(15) . . . . ?
 B1 B3 B4 B8 137.70(16) . . . . ?
 B1 B3 B4 B9 100.27(17) . . . . ?
 B1 B3 B7 B2 37.44(14) . . . . ?
 B1 B3 B7 B8 -100.74(16) . . . . ?
 B1 B3 B7 B11 0.0(2) . . . . ?
 B1 B3 B7 B12 -63.30(19) . . . . ?
 B1 B3 B8 B4 -37.79(15) . . . . ?
 B1 B3 B8 B7 100.80(17) . . . . ?
 B1 B3 B8 B9 -0.3(2) . . . . ?
 B1 B3 B8 B12 63.17(19) . . . . ?
 B1 B4 B5 B6 36.78(14) . . . . ?
 B1 B4 B5 B9 137.78(15) . . . . ?
 B1 B4 B5 B10 100.04(16) . . . . ?
 B1 B4 B8 B3 37.49(15) . . . . ?
 B1 B4 B8 B7 0.5(2) . . . . ?
 B1 B4 B8 B9 -100.51(17) . . . . ?
 B1 B4 B8 B12 -63.16(19) . . . . ?
 B1 B4 B9 B5 -37.61(14) . . . . ?
 B1 B4 B9 B8 100.33(17) . . . . ?
 B1 B4 B9 B10 -0.1(2) . . . . ?
 B1 B4 B9 B12 63.1(2) . . . . ?
 B1 B5 B6 B2 37.23(13) . . . . ?
 B1 B5 B6 B10 137.87(16) . . . . ?
 B1 B5 B6 B11 100.55(17) . . . . ?
 B1 B5 B9 B4 37.57(14) . . . . ?
 B1 B5 B9 B8 -0.1(2) . . . . ?
 B1 B5 B9 B10 -100.51(17) . . . . ?
 B1 B5 B9 B12 -63.44(19) . . . . ?
 B1 B5 B10 B6 -37.48(14) . . . . ?
 B1 B5 B10 B9 100.81(17) . . . . ?
 B1 B5 B10 B11 0.0(2) . . . . ?
 B1 B5 B10 B12 63.66(19) . . . . ?
 B1 B6 B10 B5 37.56(15) . . . . ?
 B1 B6 B10 B9 0.4(2) . . . . ?
 B1 B6 B10 B11 -100.70(17) . . . . ?
 B1 B6 B10 B12 -62.99(19) . . . . ?
 B1 B6 B11 B2 -37.50(15) . . . . ?
 B1 B6 B11 B7 -0.1(2) . . . . ?
 B1 B6 B11 B10 100.64(17) . . . . ?
 B1 B6 B11 B12 63.2(2) . . . . ?
 B2 B1 B3 B4 -138.61(15) . . . . ?
 B2 B1 B3 B7 -37.30(14) . . . . ?
 B2 B1 B3 B8 -100.77(16) . . . . ?
 B2 B1 B4 B3 37.33(15) . . . . ?
 B2 B1 B4 B5 -100.79(17) . . . . ?
 B2 B1 B4 B8 -0.3(2) . . . . ?
 B2 B1 B4 B9 -63.36(19) . . . . ?
 B2 B1 B5 B4 101.55(17) . . . . ?
 B2 B1 B5 B6 -37.30(15) . . . . ?
 B2 B1 B5 B9 63.84(19) . . . . ?
 B2 B1 B5 B10 0.1(2) . . . . ?
 B2 B1 B6 B5 138.37(15) . . . . ?
 B2 B1 B6 B10 100.81(16) . . . . ?
 B2 B1 B6 B11 37.45(15) . . . . ?
 B2 B3 B4 B1 -37.16(14) . . . . ?
 B2 B3 B4 B5 0.2(2) . . . . ?
 B2 B3 B4 B8 100.54(16) . . . . ?
 B2 B3 B4 B9 63.11(19) . . . . ?
 B2 B3 B7 B8 -138.17(17) . . . . ?
 B2 B3 B7 B11 -37.40(15) . . . . ?
 B2 B3 B7 B12 -100.74(17) . . . . ?
 B2 B3 B8 B4 -101.31(16) . . . . ?
 B2 B3 B8 B7 37.28(15) . . . . ?
 B2 B3 B8 B9 -63.83(19) . . . . ?
 B2 B3 B8 B12 -0.4(2) . . . . ?
 B2 B6 B10 B5 100.92(17) . . . . ?
 B2 B6 B10 B9 63.8(2) . . . . ?
 B2 B6 B10 B11 -37.34(15) . . . . ?
 B2 B6 B10 B12 0.4(2) . . . . ?
 B2 B6 B11 B7 37.40(16) . . . . ?
 B2 B6 B11 B10 138.14(16) . . . . ?
 B2 B6 B11 B12 100.69(17) . . . . ?
 B2 B7 B8 B3 -37.53(15) . . . . ?
 B2 B7 B8 B4 -0.5(2) . . . . ?
 B2 B7 B8 B9 62.96(19) . . . . ?
 B2 B7 B8 B12 100.41(17) . . . . ?
 B2 B7 B11 B6 -37.52(15) . . . . ?
 B2 B7 B11 B10 -100.75(16) . . . . ?
 B2 B7 B11 B12 -138.02(15) . . . . ?
 B2 B7 B12 B8 -101.09(16) . . . . ?
 B2 B7 B12 B9 -63.7(2) . . . . ?
 B2 B7 B12 B10 0.1(2) . . . . ?
 B2 B7 B12 B11 37.41(14) . . . . ?
 B2 B11 B12 B7 -37.37(14) . . . . ?
 B2 B11 B12 B8 -0.2(2) . . . . ?
 B2 B11 B12 B9 63.4(2) . . . . ?
 B2 B11 B12 B10 100.84(17) . . . . ?
 B3 B1 B2 B6 138.53(14) . . . . ?
 B3 B1 B2 B7 37.30(15) . . . . ?
 B3 B1 B2 B11 100.98(16) . . . . ?
 B3 B1 B4 B5 -138.12(16) . . . . ?
 B3 B1 B4 B8 -37.60(15) . . . . ?
 B3 B1 B4 B9 -100.69(16) . . . . ?
 B3 B1 B5 B4 37.66(15) . . . . ?
 B3 B1 B5 B6 -101.19(15) . . . . ?
 B3 B1 B5 B9 -0.1(2) . . . . ?
 B3 B1 B5 B10 -63.76(19) . . . . ?
 B3 B1 B6 B2 -37.33(13) . . . . ?
 B3 B1 B6 B5 101.04(15) . . . . ?
 B3 B1 B6 B10 63.48(18) . . . . ?
 B3 B1 B6 B11 0.12(19) . . . . ?
 B3 B2 B6 B1 36.85(13) . . . . ?
 B3 B2 B6 B5 -0.36(18) . . . . ?
 B3 B2 B6 B10 -63.73(18) . . . . ?
 B3 B2 B6 B11 -101.13(16) . . . . ?
 B3 B2 B7 B8 37.44(15) . . . . ?
 B3 B2 B7 B11 138.10(17) . . . . ?
 B3 B2 B7 B12 100.64(17) . . . . ?
 B3 B2 B11 B6 100.52(15) . . . . ?
 B3 B2 B11 B7 -37.49(16) . . . . ?
 B3 B2 B11 B10 63.17(19) . . . . ?
 B3 B2 B11 B12 -0.1(2) . . . . ?
 B3 B4 B5 B1 -37.21(14) . . . . ?
 B3 B4 B5 B6 -0.4(2) . . . . ?
 B3 B4 B5 B9 100.57(16) . . . . ?
 B3 B4 B5 B10 62.8(2) . . . . ?
 B3 B4 B8 B7 -37.02(15) . . . . ?
 B3 B4 B8 B9 -138.00(16) . . . . ?
 B3 B4 B8 B12 -100.65(17) . . . . ?
 B3 B4 B9 B5 -100.51(17) . . . . ?
 B3 B4 B9 B8 37.43(15) . . . . ?
 B3 B4 B9 B10 -63.01(19) . . . . ?
 B3 B4 B9 B12 0.2(2) . . . . ?
 B3 B7 B8 B4 37.03(15) . . . . ?
 B3 B7 B8 B9 100.48(16) . . . . ?
 B3 B7 B8 B12 137.94(16) . . . . ?
 B3 B7 B11 B2 37.55(15) . . . . ?
 B3 B7 B11 B6 0.0(2) . . . . ?
 B3 B7 B11 B10 -63.2(2) . . . . ?
 B3 B7 B11 B12 -100.46(17) . . . . ?
 B3 B7 B12 B8 -37.53(15) . . . . ?
 B3 B7 B12 B9 -0.1(2) . . . . ?
 B3 B7 B12 B10 63.6(2) . . . . ?
 B3 B7 B12 B11 100.97(17) . . . . ?
 B3 B8 B9 B4 -37.48(15) . . . . ?
 B3 B8 B9 B5 0.3(2) . . . . ?
 B3 B8 B9 B10 63.68(18) . . . . ?
 B3 B8 B9 B12 100.82(17) . . . . ?
 B3 B8 B12 B7 37.53(15) . . . . ?
 B3 B8 B12 B9 -100.67(16) . . . . ?
 B3 B8 B12 B10 -63.15(19) . . . . ?
 B3 B8 B12 B11 0.3(2) . . . . ?
 B4 B1 B2 B3 -37.33(15) . . . . ?
 B4 B1 B2 B6 101.20(17) . . . . ?
 B4 B1 B2 B7 0.0(2) . . . . ?
 B4 B1 B2 B11 63.7(2) . . . . ?
 B4 B1 B3 B2 138.61(15) . . . . ?
 B4 B1 B3 B7 101.31(17) . . . . ?
 B4 B1 B3 B8 37.84(15) . . . . ?
 B4 B1 B5 B6 -138.85(15) . . . . ?
 B4 B1 B5 B9 -37.71(14) . . . . ?
 B4 B1 B5 B10 -101.43(17) . . . . ?
 B4 B1 B6 B2 -101.32(16) . . . . ?
 B4 B1 B6 B5 37.06(14) . . . . ?
 B4 B1 B6 B10 -0.5(2) . . . . ?
 B4 B1 B6 B11 -63.86(19) . . . . ?
 B4 B3 B7 B2 100.98(16) . . . . ?
 B4 B3 B7 B8 -37.19(15) . . . . ?
 B4 B3 B7 B11 63.6(2) . . . . ?
 B4 B3 B7 B12 0.2(2) . . . . ?
 B4 B3 B8 B7 138.60(17) . . . . ?
 B4 B3 B8 B9 37.48(15) . . . . ?
 B4 B3 B8 B12 100.96(17) . . . . ?
 B4 B5 B6 B1 -36.74(14) . . . . ?
 B4 B5 B6 B2 0.5(2) . . . . ?
 B4 B5 B6 B10 101.13(17) . . . . ?
 B4 B5 B6 B11 63.8(2) . . . . ?
 B4 B5 B9 B8 -37.71(15) . . . . ?
 B4 B5 B9 B10 -138.07(17) . . . . ?
 B4 B5 B9 B12 -101.01(17) . . . . ?
 B4 B5 B10 B6 -100.67(17) . . . . ?
 B4 B5 B10 B9 37.62(15) . . . . ?
 B4 B5 B10 B11 -63.2(2) . . . . ?
 B4 B5 B10 B12 0.5(2) . . . . ?
 B4 B8 B9 B5 37.76(15) . . . . ?
 B4 B8 B9 B10 101.16(16) . . . . ?
 B4 B8 B9 B12 138.30(16) . . . . ?
 B4 B8 B12 B7 100.92(17) . . . . ?
 B4 B8 B12 B9 -37.29(14) . . . . ?
 B4 B8 B12 B10 0.23(19) . . . . ?
 B4 B8 B12 B11 63.7(2) . . . . ?
 B4 B9 B10 B5 -37.63(15) . . . . ?
 B4 B9 B10 B6 -0.2(2) . . . . ?
 B4 B9 B10 B11 63.39(19) . . . . ?
 B4 B9 B10 B12 100.76(17) . . . . ?
 B4 B9 B12 B7 0.0(2) . . . . ?
 B4 B9 B12 B8 37.37(15) . . . . ?
 B4 B9 B12 B10 -100.89(17) . . . . ?
 B4 B9 B12 B11 -63.6(2) . . . . ?
 B5 B1 B2 B3 -101.17(16) . . . . ?
 B5 B1 B2 B6 37.36(15) . . . . ?
 B5 B1 B2 B7 -63.9(2) . . . . ?
 B5 B1 B2 B11 -0.2(2) . . . . ?
 B5 B1 B3 B2 101.00(16) . . . . ?
 B5 B1 B3 B4 -37.61(15) . . . . ?
 B5 B1 B3 B7 63.69(19) . . . . ?
 B5 B1 B3 B8 0.2(2) . . . . ?
 B5 B1 B4 B3 138.12(16) . . . . ?
 B5 B1 B4 B8 100.52(17) . . . . ?
 B5 B1 B4 B9 37.43(14) . . . . ?
 B5 B1 B6 B2 -138.37(15) . . . . ?
 B5 B1 B6 B10 -37.57(15) . . . . ?
 B5 B1 B6 B11 -100.92(17) . . . . ?
 B5 B4 B8 B3 100.71(17) . . . . ?
 B5 B4 B8 B7 63.7(2) . . . . ?
 B5 B4 B8 B9 -37.29(15) . . . . ?
 B5 B4 B8 B12 0.1(2) . . . . ?
 B5 B4 B9 B8 137.94(16) . . . . ?
 B5 B4 B9 B10 37.50(15) . . . . ?
 B5 B4 B9 B12 100.71(18) . . . . ?
 B5 B6 B10 B9 -37.12(15) . . . . ?
 B5 B6 B10 B11 -138.26(17) . . . . ?
 B5 B6 B10 B12 -100.55(17) . . . . ?
 B5 B6 B11 B2 -100.84(17) . . . . ?
 B5 B6 B11 B7 -63.4(2) . . . . ?
 B5 B6 B11 B10 37.30(15) . . . . ?
 B5 B6 B11 B12 -0.1(2) . . . . ?
 B5 B9 B10 B6 37.42(15) . . . . ?
 B5 B9 B10 B11 101.02(16) . . . . ?
 B5 B9 B10 B12 138.39(16) . . . . ?
 B5 B9 B12 B7 63.7(2) . . . . ?
 B5 B9 B12 B8 101.08(17) . . . . ?
 B5 B9 B12 B10 -37.17(15) . . . . ?
 B5 B9 B12 B11 0.1(2) . . . . ?
 B5 B10 B11 B2 -0.1(2) . . . . ?
 B5 B10 B11 B6 -37.53(15) . . . . ?
 B5 B10 B11 B7 63.1(2) . . . . ?
 B5 B10 B11 B12 100.41(17) . . . . ?
 B5 B10 B12 B7 -64.0(2) . . . . ?
 B5 B10 B12 B8 -0.44(19) . . . . ?
 B5 B10 B12 B9 36.99(14) . . . . ?
 B5 B10 B12 B11 -101.40(17) . . . . ?
 B6 B1 B2 B3 -138.53(14) . . . . ?
 B6 B1 B2 B7 -101.24(17) . . . . ?
 B6 B1 B2 B11 -37.55(15) . . . . ?
 B6 B1 B3 B2 37.20(13) . . . . ?
 B6 B1 B3 B4 -101.41(16) . . . . ?
 B6 B1 B3 B7 -0.10(18) . . . . ?
 B6 B1 B3 B8 -63.57(18) . . . . ?
 B6 B1 B4 B3 101.07(16) . . . . ?
 B6 B1 B4 B5 -37.05(15) . . . . ?
 B6 B1 B4 B8 63.47(19) . . . . ?
 B6 B1 B4 B9 0.4(2) . . . . ?
 B6 B1 B5 B4 138.85(15) . . . . ?
 B6 B1 B5 B9 101.14(16) . . . . ?
 B6 B1 B5 B10 37.43(14) . . . . ?
 B6 B2 B3 B1 -37.03(13) . . . . ?
 B6 B2 B3 B4 0.09(18) . . . . ?
 B6 B2 B3 B7 101.13(16) . . . . ?
 B6 B2 B3 B8 63.74(18) . . . . ?
 B6 B2 B7 B3 -100.50(15) . . . . ?
 B6 B2 B7 B8 -63.1(2) . . . . ?
 B6 B2 B7 B11 37.60(16) . . . . ?
 B6 B2 B7 B12 0.1(2) . . . . ?
 B6 B2 B11 B7 -138.01(18) . . . . ?
 B6 B2 B11 B10 -37.35(15) . . . . ?
 B6 B2 B11 B12 -100.57(17) . . . . ?
 B6 B5 B9 B4 100.84(17) . . . . ?
 B6 B5 B9 B8 63.13(19) . . . . ?
 B6 B5 B9 B10 -37.23(15) . . . . ?
 B6 B5 B9 B12 -0.2(2) . . . . ?
 B6 B5 B10 B9 138.28(16) . . . . ?
 B6 B5 B10 B11 37.46(15) . . . . ?
 B6 B5 B10 B12 101.14(17) . . . . ?
 B6 B10 B11 B2 37.44(15) . . . . ?
 B6 B10 B11 B7 100.63(17) . . . . ?
 B6 B10 B11 B12 137.94(16) . . . . ?
 B6 B10 B12 B7 -0.3(2) . . . . ?
 B6 B10 B12 B8 63.29(19) . . . . ?
 B6 B10 B12 B9 100.71(16) . . . . ?
 B6 B10 B12 B11 -37.67(15) . . . . ?
 B6 B11 B12 B7 -100.76(17) . . . . ?
 B6 B11 B12 B8 -63.6(2) . . . . ?
 B6 B11 B12 B9 0.0(2) . . . . ?
 B6 B11 B12 B10 37.45(15) . . . . ?
 B7 B2 B3 B1 -138.16(16) . . . . ?
 B7 B2 B3 B4 -101.04(17) . . . . ?
 B7 B2 B3 B8 -37.39(15) . . . . ?
 B7 B2 B6 B1 100.26(16) . . . . ?
 B7 B2 B6 B5 63.05(19) . . . . ?
 B7 B2 B6 B10 -0.3(2) . . . . ?
 B7 B2 B6 B11 -37.72(16) . . . . ?
 B7 B2 B11 B6 138.01(18) . . . . ?
 B7 B2 B11 B10 100.66(18) . . . . ?
 B7 B2 B11 B12 37.44(14) . . . . ?
 B7 B3 B4 B1 -100.54(17) . . . . ?
 B7 B3 B4 B5 -63.18(19) . . . . ?
 B7 B3 B4 B8 37.15(15) . . . . ?
 B7 B3 B4 B9 -0.3(2) . . . . ?
 B7 B3 B8 B4 -138.60(17) . . . . ?
 B7 B3 B8 B9 -101.12(17) . . . . ?
 B7 B3 B8 B12 -37.64(15) . . . . ?
 B7 B8 B9 B4 -100.82(17) . . . . ?
 B7 B8 B9 B5 -63.07(19) . . . . ?
 B7 B8 B9 B10 0.34(19) . . . . ?
 B7 B8 B9 B12 37.48(14) . . . . ?
 B7 B8 B12 B9 -138.21(16) . . . . ?
 B7 B8 B12 B10 -100.68(16) . . . . ?
 B7 B8 B12 B11 -37.21(15) . . . . ?
 B7 B11 B12 B8 37.21(15) . . . . ?
 B7 B11 B12 B9 100.81(18) . . . . ?
 B7 B11 B12 B10 138.21(16) . . . . ?
 B8 B3 B4 B1 -137.70(16) . . . . ?
 B8 B3 B4 B5 -100.33(17) . . . . ?
 B8 B3 B4 B9 -37.43(15) . . . . ?
 B8 B3 B7 B2 138.17(17) . . . . ?
 B8 B3 B7 B11 100.77(18) . . . . ?
 B8 B3 B7 B12 37.43(15) . . . . ?
 B8 B4 B5 B1 -100.37(16) . . . . ?
 B8 B4 B5 B6 -63.59(19) . . . . ?
 B8 B4 B5 B9 37.41(15) . . . . ?
 B8 B4 B5 B10 -0.3(2) . . . . ?
 B8 B4 B9 B5 -137.94(16) . . . . ?
 B8 B4 B9 B10 -100.44(16) . . . . ?
 B8 B4 B9 B12 -37.23(15) . . . . ?
 B8 B7 B11 B2 101.01(16) . . . . ?
 B8 B7 B11 B6 63.5(2) . . . . ?
 B8 B7 B11 B10 0.3(2) . . . . ?
 B8 B7 B11 B12 -37.01(14) . . . . ?
 B8 B7 B12 B9 37.41(15) . . . . ?
 B8 B7 B12 B10 101.17(16) . . . . ?
 B8 B7 B12 B11 138.50(16) . . . . ?
 B8 B9 B10 B5 -101.20(16) . . . . ?
 B8 B9 B10 B6 -63.78(18) . . . . ?
 B8 B9 B10 B11 -0.18(19) . . . . ?
 B8 B9 B10 B12 37.19(14) . . . . ?
 B8 B9 B12 B7 -37.42(15) . . . . ?
 B8 B9 B12 B10 -138.25(15) . . . . ?
 B8 B9 B12 B11 -101.01(17) . . . . ?
 B9 B4 B5 B1 -137.78(15) . . . . ?
 B9 B4 B5 B6 -101.00(16) . . . . ?
 B9 B4 B5 B10 -37.74(15) . . . . ?
 B9 B4 B8 B3 138.00(16) . . . . ?
 B9 B4 B8 B7 100.98(17) . . . . ?
 B9 B4 B8 B12 37.35(15) . . . . ?
 B9 B5 B6 B1 -100.36(17) . . . . ?
 B9 B5 B6 B2 -63.13(19) . . . . ?
 B9 B5 B6 B10 37.51(15) . . . . ?
 B9 B5 B6 B11 0.2(2) . . . . ?
 B9 B5 B10 B6 -138.28(16) . . . . ?
 B9 B5 B10 B11 -100.83(17) . . . . ?
 B9 B5 B10 B12 -37.14(15) . . . . ?
 B9 B8 B12 B7 138.21(16) . . . . ?
 B9 B8 B12 B10 37.52(14) . . . . ?
 B9 B8 B12 B11 101.00(17) . . . . ?
 B9 B10 B11 B2 -63.24(19) . . . . ?
 B9 B10 B11 B6 -100.68(16) . . . . ?
 B9 B10 B11 B7 0.0(2) . . . . ?
 B9 B10 B11 B12 37.26(14) . . . . ?
 B9 B10 B12 B7 -100.99(17) . . . . ?
 B9 B10 B12 B8 -37.42(14) . . . . ?
 B9 B10 B12 B11 -138.38(15) . . . . ?
 B10 B5 B6 B1 -137.87(16) . . . . ?
 B10 B5 B6 B2 -100.64(16) . . . . ?
 B10 B5 B6 B11 -37.32(16) . . . . ?
 B10 B5 B9 B4 138.07(17) . . . . ?
 B10 B5 B9 B8 100.36(16) . . . . ?
 B10 B5 B9 B12 37.07(16) . . . . ?
 B10 B6 B11 B2 -138.14(16) . . . . ?
 B10 B6 B11 B7 -100.73(19) . . . . ?
 B10 B6 B11 B12 -37.44(15) . . . . ?
 B10 B9 B12 B7 100.84(17) . . . . ?
 B10 B9 B12 B8 138.25(15) . . . . ?
 B10 B9 B12 B11 37.25(15) . . . . ?
 B10 B11 B12 B7 -138.21(16) . . . . ?
 B10 B11 B12 B8 -101.01(16) . . . . ?
 B10 B11 B12 B9 -37.40(15) . . . . ?
 B11 B2 B3 B1 -100.52(16) . . . . ?
 B11 B2 B3 B4 -63.39(18) . . . . ?
 B11 B2 B3 B7 37.64(15) . . . . ?
 B11 B2 B3 B8 0.3(2) . . . . ?
 B11 B2 B6 B1 137.98(16) . . . . ?
 B11 B2 B6 B5 100.77(16) . . . . ?
 B11 B2 B6 B10 37.40(15) . . . . ?
 B11 B2 B7 B3 -138.10(17) . . . . ?
 B11 B2 B7 B8 -100.65(18) . . . . ?
 B11 B2 B7 B12 -37.45(15) . . . . ?
 B11 B6 B10 B5 138.26(17) . . . . ?
 B11 B6 B10 B9 101.14(17) . . . . ?
 B11 B6 B10 B12 37.71(15) . . . . ?
 B11 B7 B8 B3 -100.85(17) . . . . ?
 B11 B7 B8 B4 -63.82(19) . . . . ?
 B11 B7 B8 B9 -0.4(2) . . . . ?
 B11 B7 B8 B12 37.09(15) . . . . ?
 B11 B7 B12 B8 -138.50(16) . . . . ?
 B11 B7 B12 B9 -101.09(18) . . . . ?
 B11 B7 B12 B10 -37.33(16) . . . . ?
 B11 B10 B12 B7 37.39(15) . . . . ?
 B11 B10 B12 B8 100.96(16) . . . . ?
 B11 B10 B12 B9 138.38(15) . . . . ?
 B12 B7 B8 B3 -137.94(16) . . . . ?
 B12 B7 B8 B4 -100.90(17) . . . . ?
 B12 B7 B8 B9 -37.45(14) . . . . ?
 B12 B7 B11 B2 138.02(15) . . . . ?
 B12 B7 B11 B6 100.50(17) . . . . ?
 B12 B7 B11 B10 37.27(14) . . . . ?
 B12 B8 B9 B4 -138.30(16) . . . . ?
 B12 B8 B9 B5 -100.54(17) . . . . ?
 B12 B8 B9 B10 -37.14(14) . . . . ?
 B12 B9 B10 B5 -138.39(16) . . . . ?
 B12 B9 B10 B6 -100.97(17) . . . . ?
 B12 B9 B10 B11 -37.37(14) . . . . ?
 B12 B10 B11 B2 -100.51(17) . . . . ?
 B12 B10 B11 B6 -137.94(16) . . . . ?
 B12 B10 B11 B7 -37.31(15) . . . . ?

_shelx_res_file
;
TITL 24kub221_0m_a.res in P2(1)
    24kub221_0m_a.res
    created by SHELXL-2018/3 at 15:18:25 on 11-Oct-2024
REM Old TITL 24kub221_0m in P2(1)
REM SHELXT solution in P2(1)
REM R1 0.094, Rweak 0.024, Alpha 0.001, Orientation as input
REM Flack x = -0.597 ( 0.469 ) from Parsons' quotients
REM Formula found by SHELXT: C14 B11 N6 O2
CELL 0.71073 10.1504 9.8851 12.5694 90 91.566 90
ZERR 2 0.0006 0.0006 0.0008 0 0.002 0
LATT -1
SYMM -X,0.5+Y,-Z
SFAC C H B N O
UNIT 26 72 24 12 4
EQIV $1 1-X,-0.5+Y,1-Z

L.S. 10
PLAN  5
SIZE 0.26 0.26 0.32
TEMP -173.15
CONF
HTAB O2 N4
HTAB N3 O1_$1
HTAB N3 N6
HTAB N3 N4_$1
LIST 4
MORE -1
BOND $H
fmap 2
acta
OMIT -2 52
OMIT 1 0 1
REM <olex2.extras>
REM <HklSrc "%.\\24kub221_0m_a.hkl">
REM </olex2.extras>

WGHT    0.034400    0.183100
FVAR       0.93957
O1    5    0.452301    0.757468    0.510267    11.00000    0.02158    0.01712 =
         0.03295    0.00827    0.00555    0.00171
O2    5    0.304160    0.661717    0.615260    11.00000    0.01655    0.01991 =
         0.03260    0.00875    0.00600    0.00638
AFIX 147
H2    2    0.256191    0.726016    0.593962    11.00000   -1.50000
AFIX   0
N1    4    0.905386    0.143364    0.942594    11.00000    0.01468    0.01443 =
         0.01509    0.00260    0.00091    0.00062
AFIX  43
H1    2    0.905289    0.077152    0.989391    11.00000   -1.20000
AFIX   0
N2    4    0.778912    0.303604    0.859082    11.00000    0.01401    0.02527 =
         0.01761    0.00485    0.00320    0.00498
AFIX  43
H2A   2    0.842988    0.309344    0.813532    11.00000   -1.20000
AFIX   0
N3    4    0.610050    0.542024    0.511038    11.00000    0.01620    0.01557 =
         0.01691   -0.00056    0.00050    0.00136
AFIX 137
H3A   2    0.583004    0.579242    0.447927    11.00000   -1.20000
H3B   2    0.639421    0.456363    0.499811    11.00000   -1.20000
H3C   2    0.676444    0.592733    0.540405    11.00000   -1.20000
AFIX   0
C1    1    0.794262    0.212205    0.934435    11.00000    0.01381    0.01634 =
         0.01534   -0.00259   -0.00216   -0.00267
C2    1    0.686890    0.187164    1.012141    11.00000    0.01499    0.02082 =
         0.02151    0.00253    0.00275   -0.00035
AFIX 137
H2B   2    0.708637    0.106944    1.054936    11.00000   -1.50000
H2C   2    0.603200    0.172416    0.973144    11.00000   -1.50000
H2D   2    0.678859    0.265813    1.058986    11.00000   -1.50000
AFIX   0
C3    1    0.668504    0.396987    0.841543    11.00000    0.01604    0.02569 =
         0.01775    0.00265   -0.00046    0.00587
AFIX  23
H3D   2    0.690949    0.486616    0.872152    11.00000   -1.20000
H3E   2    0.589643    0.362362    0.877345    11.00000   -1.20000
AFIX   0
C4    1    0.639276    0.410671    0.722731    11.00000    0.01465    0.01599 =
         0.01863    0.00135   -0.00048    0.00060
AFIX  23
H4A   2    0.600012    0.325596    0.694984    11.00000   -1.20000
H4B   2    0.722285    0.427135    0.685247    11.00000   -1.20000
AFIX   0
C5    1    0.543941    0.527881    0.701711    11.00000    0.01579    0.01558 =
         0.01764    0.00063   -0.00028    0.00041
AFIX  23
H5A   2    0.588037    0.613584    0.722525    11.00000   -1.20000
H5B   2    0.466539    0.516583    0.747125    11.00000   -1.20000
AFIX   0
C6    1    0.496363    0.538273    0.585436    11.00000    0.01396    0.01258 =
         0.01750   -0.00061    0.00119   -0.00004
AFIX  13
H6    2    0.440492    0.457608    0.567743    11.00000   -1.20000
AFIX   0
C7    1    0.416143    0.664333    0.565080    11.00000    0.01348    0.01535 =
         0.01789    0.00007   -0.00280   -0.00118
B1    3    1.034788    0.160053    0.883695    11.00000    0.01317    0.01330 =
         0.01297    0.00097    0.00081    0.00064
B2    3    1.182670    0.173558    0.962993    11.00000    0.01274    0.02062 =
         0.01435    0.00056   -0.00061   -0.00088
AFIX 153
H2E   2    1.181809    0.176272    1.052051    11.00000   -1.20000
AFIX   0
B3    3    1.146869    0.022383    0.889742    11.00000    0.01484    0.01472 =
         0.01762   -0.00033    0.00110    0.00060
AFIX 153
H3    2    1.122303   -0.074744    0.930575    11.00000   -1.20000
AFIX   0
B4    3    1.069497    0.068477    0.765673    11.00000    0.01617    0.01677 =
         0.01581   -0.00260    0.00147   -0.00102
AFIX 153
H4    2    0.994291    0.002106    0.724902    11.00000   -1.20000
AFIX   0
B5    3    1.057965    0.248959    0.762009    11.00000    0.01665    0.01555 =
         0.01429    0.00075    0.00251    0.00209
AFIX 153
H5    2    0.974950    0.301526    0.718464    11.00000   -1.20000
AFIX   0
B6    3    1.127107    0.313610    0.884218    11.00000    0.01692    0.01418 =
         0.01797   -0.00109    0.00323   -0.00143
AFIX 153
H6A   2    1.089234    0.408509    0.921265    11.00000   -1.20000
AFIX   0
B7    3    1.309862    0.089809    0.893836    11.00000    0.01286    0.02275 =
         0.01999    0.00052    0.00117    0.00047
AFIX 153
H7    2    1.392909    0.037079    0.937211    11.00000   -1.20000
AFIX   0
B8    3    1.240814    0.025606    0.771776    11.00000    0.01689    0.01706 =
         0.02025   -0.00090    0.00355    0.00113
AFIX 153
H8    2    1.278758   -0.069236    0.734689    11.00000   -1.20000
AFIX   0
B9    3    1.185027    0.165572    0.693002    11.00000    0.01849    0.01963 =
         0.01557    0.00026    0.00413   -0.00031
AFIX 153
H9    2    1.185841    0.163022    0.603939    11.00000   -1.20000
AFIX   0
B10   3    1.220776    0.316889    0.766597    11.00000    0.01664    0.01646 =
         0.02077    0.00168    0.00564   -0.00171
AFIX 153
H10   2    1.245308    0.414258    0.726104    11.00000   -1.20000
AFIX   0
B11   3    1.297789    0.270345    0.890360    11.00000    0.01570    0.01950 =
         0.02112   -0.00218    0.00323   -0.00382
AFIX 153
H11   2    1.372904    0.336661    0.931298    11.00000   -1.20000
AFIX   0
B12   3    1.333333    0.178685    0.771985    11.00000    0.01547    0.01937 =
         0.02087   -0.00056    0.00397   -0.00129
AFIX 153
H12   2    1.432176    0.184732    0.734788    11.00000   -1.20000
AFIX   0

N5    4    0.370930    0.494454    0.363134    11.00000    0.03815    0.06838 =
         0.02922   -0.00381   -0.00229   -0.01771
C10   1    0.358752    0.453210    0.279154    11.00000    0.02659    0.03587 =
         0.02257    0.00457   -0.00174   -0.00887
C11   1    0.342513    0.402211    0.171867    11.00000    0.07057    0.02831 =
         0.02888    0.00257   -0.00456   -0.00489
AFIX 137
H11A  2    0.412519    0.438416    0.127865    11.00000   -1.50000
H11B  2    0.256541    0.430420    0.142217    11.00000   -1.50000
H11C  2    0.347466    0.303208    0.172752    11.00000   -1.50000
AFIX   0

N4    4    0.138003    0.849636    0.527768    11.00000    0.02312    0.02294 =
         0.02530   -0.00090   -0.00120    0.00444
C8    1    0.041272    0.905731    0.513192    11.00000    0.02007    0.01708 =
         0.01536    0.00062   -0.00003   -0.00041
C9    1   -0.082046    0.978113    0.495295    11.00000    0.01900    0.02744 =
         0.02491    0.00220   -0.00138    0.00630
AFIX 137
H9A   2   -0.111127    0.968007    0.420731    11.00000   -1.50000
H9B   2   -0.068920    1.074224    0.511504    11.00000   -1.50000
H9C   2   -0.149211    0.940896    0.541589    11.00000   -1.50000
AFIX   0

N6    4    0.833076    0.668666    0.640705    11.00000    0.02381    0.02953 =
         0.02611   -0.00032    0.00175   -0.00837
C12   1    0.922246    0.677911    0.698016    11.00000    0.02201    0.01699 =
         0.02108   -0.00001    0.00541   -0.00369
C13   1    1.036296    0.687649    0.771132    11.00000    0.02062    0.02431 =
         0.02166   -0.00051   -0.00050   -0.00043
AFIX 137
H13A  2    1.093732    0.761309    0.748455    11.00000   -1.50000
H13B  2    1.085244    0.602204    0.770776    11.00000   -1.50000
H13C  2    1.006389    0.705965    0.843195    11.00000   -1.50000
AFIX   0
HKLF 4


REM  24kub221_0m_a.res in P2(1)
REM wR2 = 0.0806, GooF = S = 1.055, Restrained GooF = 1.055 for all data
REM R1 = 0.0316 for 4720 Fo > 4sig(Fo) and 0.0342 for all 4962 data
REM 304 parameters refined using 1 restraints

END

WGHT      0.0344      0.1831

REM Highest difference peak  0.156,  deepest hole -0.176,  1-sigma level  0.032
Q1    1   0.5193  0.5305  0.6426  11.00000  0.05    0.16
Q2    1   0.4570  0.5992  0.5772  11.00000  0.05    0.15
Q3    1   1.0831  0.0921  0.8808  11.00000  0.05    0.14
Q4    1   1.1813  0.2530  0.9207  11.00000  0.05    0.14
Q5    1   1.3202  0.1619  0.8427  11.00000  0.05    0.14
;
_shelx_res_checksum                83399
_shelx_hkl_file
;
   1   0   0   19.60    1.10
  -2   0   0  220.38    9.90
   2   0   0  221.28   10.40
  -2   0   0  210.88   10.40
   2   0   0  219.18    9.90
   2   0   0  223.98   10.90
   3   0   0  573.24   26.10
   3   0   0  562.64   26.00
  -3   0   0  568.94   26.20
  -3   0   0  594.94   25.30
   3   0   0  590.14   25.20
   4   0   0 1201.48   50.99
  -4   0   0 1092.79   50.89
   4   0   0 1198.78   50.79
  -4   0   0 1118.19   49.70
   4   0   0 1161.08   49.70
   5   0   0   76.39    5.60
   5   0   0   84.19    4.80
  -5   0   0   74.59    5.80
  -5   0   0   76.59    4.80
   5   0   0   74.09    5.60
   6   0   0   64.29    5.40
  -6   0   0   58.99    4.40
  -6   0   0   74.29    6.00
   6   0   0   63.09    5.40
   6   0   0   78.39    4.70
   7   0   0  259.37   12.40
  -7   0   0  213.78   12.10
   7   0   0  232.48   13.60
  -7   0   0  244.08   14.40
   7   0   0  236.98   13.90
  -8   0   0  375.06   20.70
   8   0   0  348.87   19.60
   8   0   0  378.76   17.90
  -8   0   0  350.16   17.90
   9   0   0    2.10    1.60
   9   0   0    1.00    0.90
  -9   0   0    4.70    2.10
  10   0   0    2.60    1.20
 -10   0   0    0.10    1.50
  10   0   0   -0.50    0.90
  10   0   0   -1.00    1.00
  11   0   0   79.89    8.00
  11   0   0   73.89    6.00
 -11   0   0   87.59    9.10
  12   0   0   21.10    3.50
 -12   0   0   24.00    5.40
  12   0   0   18.90    4.20
  13   0   0   48.70    4.80
 -13   0   0   43.60    7.50
 -14   0   0   -5.30    2.40
  14   0   0   -3.40    2.10
  14   0   0    1.00    2.40
   0  -1   0    0.60    0.20
   0  -1   0    0.80    0.30
   0   1   0    0.20    0.10
   0   1   0    0.60    0.20
   1  -1   0  616.74   26.70
  -1  -1   0  639.34   26.90
  -1  -1   0  598.84   26.60
  -1   1   0  590.04   26.70
   1   1   0  613.84   26.70
  -1   1   0  637.54   27.10
   1   1   0  638.24   26.90
  -2  -1   0  788.02   34.30
   2  -1   0  769.02   33.00
   2  -1   0  751.82   34.40
  -2  -1   0  751.32   33.80
   2   1   0  821.72   33.90
  -2   1   0  743.83   34.10
   2   1   0  785.82   34.30
  -2   1   0  827.02   34.60
  -2   1   0  801.72   33.00
   3  -1   0   11.30    1.50
  -3  -1   0   13.00    1.80
  -3  -1   0   16.40    1.60
   3  -1   0   14.20    1.10
   3  -1   0   15.00    1.90
   3   1   0   14.30    1.50
  -3   1   0   14.90    2.00
   3   1   0   13.50    1.50
  -3   1   0   14.90    1.10
  -3   1   0   14.20    1.80
   3   1   0   16.60    1.90
   4  -1   0  351.06   17.30
   4  -1   0  358.16   17.70
  -4  -1   0  364.06   17.70
  -4  -1   0  370.16   16.80
   4  -1   0  367.76   15.80
   4   1   0  331.77   16.60
   4   1   0  363.16   17.60
  -4   1   0  364.76   17.60
   4   1   0  356.56   16.80
  -4   1   0  334.37   15.80
   5  -1   0  219.88   12.60
   5  -1   0  246.08   11.10
   5  -1   0  231.78   13.10
  -5  -1   0  239.28   12.00
  -5  -1   0  238.48   13.20
   5   1   0  260.07   12.40
   5   1   0  228.58   12.90
  -5   1   0  234.38   13.00
  -5   1   0  225.68   11.20
   6  -1   0  135.89    9.00
  -6  -1   0  130.49    8.00
   6  -1   0  135.19    9.20
   6  -1   0  148.89    7.40
  -6  -1   0  159.18    9.80
   6   1   0  139.09    9.20
  -6   1   0  148.19    9.50
   6   1   0  132.59    8.40
  -6   1   0  129.19    7.30
  -7  -1   0  136.49    8.30
   7  -1   0  132.19    9.60
  -7  -1   0  150.88   10.20
   7  -1   0  141.79    7.60
   7  -1   0  149.39    9.60
  -7   1   0  135.69    7.70
   7   1   0  130.59    8.70
   7   1   0  139.99    9.60
   7   1   0  128.99    8.20
  -7   1   0  146.79   10.00
   8  -1   0  105.99    8.70
   8  -1   0  117.49    6.70
  -8  -1   0  109.99    9.10
  -8  -1   0  102.49    7.40
   8   1   0  110.59    7.30
  -8   1   0  127.19    9.50
   8   1   0  103.29    7.70
   9  -1   0   64.69    4.70
   9  -1   0   65.39    4.70
  -9  -1   0   52.29    6.40
   9  -1   0   63.69    6.60
   9   1   0   66.89    5.40
   9   1   0   64.09    7.00
  -9   1   0   61.79    6.70
  10  -1   0  148.39    8.70
 -10  -1   0  156.68   12.20
  10  -1   0  135.09   11.00
  10  -1   0  153.78    8.90
 -10   1   0  180.38   12.80
  10   1   0  139.89   10.30
  10   1   0  138.49    9.30
  11  -1   0   69.79    6.00
  11  -1   0   60.19    7.40
 -11  -1   0   79.69    8.60
  11  -1   0   73.79    5.20
 -11   1   0   66.79    8.00
  11   1   0   68.99    5.90
  11   1   0   67.99    6.70
  12  -1   0   39.80    3.60
 -12  -1   0   45.60    6.60
  12  -1   0   31.00    5.60
  12  -1   0   35.10    4.00
 -12   1   0   24.10    5.20
  12   1   0   31.80    5.00
  12   1   0   30.70    4.40
  13  -1   0    6.30    3.10
 -13  -1   0    1.40    2.80
  13  -1   0    2.90    1.80
  13   1   0    8.20    3.10
  13   1   0    3.70    1.80
 -13   1   0   -1.10    1.80
  14  -1   0    2.90    3.00
  14  -1   0   -3.70    2.10
 -14  -1   0   -0.50    3.20
  14   1   0    3.20    3.30
  14   1   0    3.80    2.00
 -14   1   0    4.20    2.90
   0  -2   0 2073.19   87.49
   0  -2   0 2029.60   87.69
   0   2   0 2037.70   87.99
   0   2   0 2149.48   87.79
  -1  -2   0 1500.55   66.19
   1  -2   0 1522.45   65.99
  -1  -2   0 1570.04   65.79
   1  -2   0 1570.34   66.29
  -1   2   0 1590.04   65.09
   1   2   0 1544.55   65.79
  -1   2   0 1509.65   65.09
  -1   2   0 1573.44   66.29
   1   2   0 1493.05   66.09
  -1   2   0 1462.35   65.99
   1   2   0 1663.93   65.29
   2  -2   0  626.24   31.40
   2  -2   0  682.33   30.30
  -2  -2   0  709.33   30.20
   2   2   0  686.73   29.70
   2   2   0  657.63   31.10
  -2   2   0  660.83   29.80
   3  -2   0  329.27   16.70
   3  -2   0  312.17   15.90
  -3  -2   0  345.47   16.60
  -3  -2   0  333.67   15.90
  -3   2   0  341.77   16.80
   3   2   0  348.27   15.90
  -3   2   0  324.97   16.20
   3   2   0  341.27   16.50
  -4  -2   0  552.44   24.90
   4  -2   0  519.05   24.90
  -4  -2   0  491.55   23.70
   4  -2   0  465.35   23.90
   4  -2   0  534.05   22.00
  -4   2   0  506.65   24.40
   4   2   0  493.55   22.90
  -4   2   0  485.65   22.00
  -4   2   0  528.55   25.00
   4   2   0  573.44   24.00
   4   2   0  508.75   24.50
  -5  -2   0   82.29    5.60
   5  -2   0   85.89    6.70
  -5  -2   0   93.79    6.80
   5  -2   0   83.29    6.00
   5   2   0   94.39    5.40
   5   2   0   96.09    5.90
  -5   2   0   73.09    4.30
   5   2   0   74.39    6.00
  -5   2   0   89.49    6.40
   6  -2   0   11.90    1.30
  -6  -2   0   10.10    1.90
   6  -2   0   14.30    2.60
  -6  -2   0    4.60    1.50
   6  -2   0    9.50    2.60
  -6   2   0    8.70    2.20
   6   2   0    8.50    2.20
   6   2   0   12.00    1.80
   6   2   0    7.30    1.50
  -6   2   0    9.20    1.20
   7  -2   0  146.49   10.40
   7  -2   0  137.99    7.30
   7  -2   0  147.79   10.30
  -7  -2   0  145.79   10.30
  -7  -2   0  140.69   11.70
   7   2   0  146.69    9.00
  -7   2   0  153.08   10.40
   7   2   0  152.88   10.50
   7   2   0  133.49    8.50
   8  -2   0 1170.18   47.50
   8  -2   0 1054.19   51.49
  -8  -2   0 1109.79   51.89
  -8  -2   0  966.60   49.10
   8  -2   0 1097.09   47.30
   8   2   0 1156.48   49.60
  -8   2   0 1128.09   51.79
   8   2   0 1037.00   49.10
   9  -2   0  191.88    9.90
   9  -2   0  202.88   10.10
  -9  -2   0  196.98   14.00
   9  -2   0  180.18   13.30
   9   2   0  192.18   11.80
  -9   2   0  209.78   14.00
  10  -2   0  251.37   12.20
  10  -2   0  245.18   12.10
 -10  -2   0  240.78   16.60
  10  -2   0  215.28   15.80
 -10   2   0  234.88   16.30
  11  -2   0   43.20    3.10
  11  -2   0   30.00    3.10
  11  -2   0   37.30    6.70
 -11  -2   0   38.50    6.70
  11   2   0   37.50    4.50
 -11   2   0   32.70    6.20
  11   2   0   37.30    4.50
  12  -2   0  117.89    7.20
  12  -2   0  132.99    7.40
  12  -2   0  113.69   11.10
 -12  -2   0  132.19   11.80
  12   2   0  104.39    9.10
 -12   2   0  113.19   11.40
  12   2   0  121.69    9.00
 -13  -2   0   24.80    5.00
  13  -2   0   16.40    4.40
  13  -2   0   12.70    2.50
  13   2   0   18.20    4.20
 -13   2   0   19.20    4.90
  13   2   0   16.90    3.30
  14  -2   0   83.39    9.00
 -14  -2   0   68.09    9.00
 -14   2   0   49.30    8.70
  14   2   0   71.79    7.00
  14   2   0   49.60    7.00
   0  -3   0    0.50    0.40
   0  -3   0   -0.20    0.20
   0  -3   0    0.70    0.50
   0   3   0    0.10    0.40
   0   3   0    0.40    0.50
   0   3   0    0.40    0.30
  -1  -3   0  306.67   13.40
  -1  -3   0  283.57   14.30
  -1  -3   0  284.37   13.80
   1  -3   0  294.17   14.40
  -1   3   0  284.27   13.10
  -1   3   0  289.87   16.50
  -1   3   0  284.97   13.10
  -1   3   0  312.27   14.70
   1   3   0  307.47   14.40
   1   3   0  280.57   13.80
   1   3   0  292.87   13.30
  -1   3   0  278.27   14.10
   2  -3   0 1108.69   48.30
  -2  -3   0 1110.49   48.60
  -2  -3   0 1109.49   48.10
   2  -3   0 1146.89   48.90
   2   3   0 1059.59   46.70
   2   3   0 1104.39   48.50
  -2   3   0 1046.10   46.60
  -2   3   0 1026.50   46.60
  -2   3   0 1191.68   49.10
   2   3   0 1090.09   48.00
  -2   3   0 1122.39   48.40
   3  -3   0  105.49    7.20
  -3  -3   0  105.19    6.90
   3  -3   0   97.69    6.50
  -3  -3   0  107.89    6.50
  -3   3   0  105.59    6.80
   3   3   0  104.09    6.40
  -3   3   0  110.09    7.40
   3   3   0  111.99    7.00
  -4  -3   0  704.33   31.00
  -4  -3   0  662.73   29.90
   4  -3   0  579.54   29.70
   4  -3   0  647.94   31.00
  -4   3   0  601.64   30.80
  -4   3   0  631.54   30.20
   4   3   0  699.03   29.90
   4   3   0  646.44   30.50
  -5  -3   0  344.67   18.00
  -5  -3   0  310.17   16.70
   5  -3   0  318.17   18.10
   5  -3   0  313.97   17.00
   5   3   0  366.06   17.20
  -5   3   0  348.07   17.80
   5   3   0  339.37   15.40
   5   3   0  332.37   17.80
  -6  -3   0  289.57   17.80
  -6  -3   0  322.77   18.00
   6  -3   0  322.37   17.20
   6  -3   0  316.07   18.20
   6   3   0  336.07   15.40
   6   3   0  328.87   16.80
  -6   3   0  335.97   17.90
   6   3   0  318.47   17.70
  -7  -3   0  106.79    8.90
  -7  -3   0  120.19    8.00
   7  -3   0  117.89    9.40
   7   3   0  120.49    8.10
  -7   3   0  117.79    9.00
   7   3   0  113.69    7.00
  -8  -3   0   59.89    6.40
   8  -3   0   53.49    6.20
   8  -3   0   53.69    3.10
   8  -3   0   53.59    3.20
   8   3   0   61.69    5.40
   8   3   0   47.20    4.30
  -8   3   0   54.99    6.00
   9  -3   0   24.30    1.90
   9  -3   0   21.50    1.90
  -9  -3   0   27.80    5.20
   9  -3   0   15.80    4.10
   9   3   0   21.20    3.70
   9   3   0   22.20    2.90
  -9   3   0   18.20    3.70
 -10  -3   0  118.39   11.00
  10  -3   0  113.19   10.60
  10  -3   0  122.19    6.40
 -10   3   0  143.49   12.50
  10   3   0  128.19    9.20
  10   3   0  120.99    8.40
  11  -3   0   86.19    4.60
  11  -3   0   65.79   10.00
 -11  -3   0   85.99    9.20
  11  -3   0   76.39    5.60
  11   3   0   77.39    6.80
 -11   3   0   67.89    8.50
  11   3   0   80.89    7.30
  12  -3   0   77.09    9.20
 -12  -3   0   69.19    9.00
  12   3   0   86.89    7.10
 -12   3   0   89.19    9.50
  12   3   0   58.79    6.70
 -13  -3   0    5.30    3.20
  13  -3   0    7.10    3.80
 -13   3   0    4.20    3.10
  13   3   0   13.20    2.90
  13   3   0    9.80    2.80
   0  -4   0 1490.55   63.09
   0  -4   0 1441.16   63.79
   0   4   0 1467.05   63.69
   0   4   0 1416.16   65.49
   0   4   0 1447.66   62.49
  -1  -4   0  726.03   33.10
   1  -4   0  760.12   33.10
  -1  -4   0  758.52   32.00
  -1  -4   0  737.53   32.30
  -1   4   0  677.73   32.70
   1   4   0  768.72   33.30
   1   4   0  723.83   32.30
  -1   4   0  662.03   31.40
  -1   4   0  755.12   33.40
   1   4   0  673.63   31.80
  -1   4   0  672.43   31.50
  -1   4   0  759.42   33.10
  -2  -4   0  293.97   14.70
  -2  -4   0  271.97   13.80
   2  -4   0  284.37   14.70
  -2   4   0  281.77   14.70
  -2   4   0  280.07   14.20
  -2   4   0  257.67   12.40
   2   4   0  277.57   14.40
   2   4   0  284.07   13.90
   2   4   0  257.17   12.50
  -2   4   0  262.47   12.40
  -3  -4   0 1184.88   54.39
  -3  -4   0 1302.87   55.49
   3  -4   0 1155.68   54.59
   3  -4   0 1317.97   55.89
   3   4   0 1164.78   54.99
  -3   4   0 1232.78   55.79
  -3   4   0 1251.77   54.99
  -3   4   0 1317.97   52.29
   3   4   0 1283.37   54.59
  -3   4   0 1146.39   52.19
   4  -4   0  425.26   21.80
   4  -4   0  392.16   20.50
  -4  -4   0  405.66   20.40
  -4  -4   0  437.66   21.50
  -4   4   0  429.46   21.10
   4   4   0  397.16   21.00
  -4   4   0  401.76   21.70
   4   4   0  443.86   20.70
   5  -4   0   30.60    4.90
   5  -4   0   30.80    3.40
  -5  -4   0   40.30    5.30
  -5  -4   0   29.30    3.30
   5   4   0   33.40    4.60
   5   4   0   36.10    3.90
   6  -4   0  284.37   16.90
  -6  -4   0  306.37   16.80
  -6  -4   0  333.47   18.40
   6  -4   0  309.67   18.40
   6   4   0  324.07   18.00
   6   4   0  334.97   17.20
  -6   4   0  337.37   18.10
   7  -4   0   34.30    5.20
  -7  -4   0   39.00    5.10
   7   4   0   43.40    4.50
  -7   4   0   44.40    5.20
   7   4   0   42.50    3.10
  -8  -4   0  439.46   24.70
   8  -4   0  409.76   24.60
   8   4   0  441.86   20.50
   8   4   0  462.75   23.10
  -8   4   0  440.66   24.50
  -9  -4   0    6.80    2.40
   9  -4   0   12.60    3.80
   9   4   0   11.30    2.10
  -9   4   0    6.20    2.60
   9   4   0   10.90    2.60
  10  -4   0    7.80    3.00
 -10  -4   0   15.40    4.20
 -10   4   0   11.10    2.90
  10   4   0    9.20    2.60
  10   4   0   15.90    2.10
 -11  -4   0   76.19    8.90
  11  -4   0   78.39    9.20
  11   4   0   78.19    6.00
 -11   4   0   85.09    9.30
  11   4   0   85.59    9.10
 -12  -4   0   63.49    8.50
  12  -4   0   70.19    8.80
  12   4   0   63.59    6.70
  12   4   0   67.89    5.50
 -12   4   0   53.29    7.80
 -13  -4   0  168.98   18.40
  13  -4   0  178.78   15.60
 -13   4   0  178.58   16.00
  13   4   0  165.48   12.30
   0  -5   0   -0.50    0.60
   0  -5   0    0.30    0.70
   0   5   0    3.60    1.00
   0   5   0    1.10    0.60
   0   5   0    0.70    0.60
  -1  -5   0  468.65   22.10
  -1  -5   0  479.15   20.70
   1  -5   0  427.46   21.50
   1   5   0  437.86   20.80
  -1   5   0  475.75   20.20
  -1   5   0  436.86   21.60
  -1   5   0  434.86   21.90
   1   5   0  412.26   21.60
  -1   5   0  403.16   19.90
   1   5   0  394.36   22.40
  -1   5   0  430.46   21.40
  -2  -5   0  420.56   21.20
   2  -5   0  426.56   21.30
  -2  -5   0  390.96   20.10
  -2   5   0  419.36   20.80
   2   5   0  392.26   19.00
  -2   5   0  402.46   21.20
  -2   5   0  439.66   21.60
   2   5   0  398.76   20.90
  -2   5   0  434.26   18.90
   2   5   0  419.96   20.30
  -2   5   0  445.06   19.00
  -3  -5   0  293.27   15.40
   3  -5   0  302.17   16.70
  -3  -5   0  317.17   16.60
   3   5   0  267.27   15.90
   3   5   0  296.47   13.50
   3   5   0  320.27   15.70
  -3   5   0  302.67   13.50
  -3   5   0  277.47   13.40
  -3   5   0  294.87   16.00
  -3   5   0  307.47   16.70
  -4  -5   0  823.32   40.90
  -4  -5   0 1001.10   44.90
   4  -5   0  851.81   41.30
   4   5   0  945.61   41.90
   4   5   0  884.61   42.00
  -4   5   0  887.01   42.70
  -5  -5   0    6.70    1.60
   5  -5   0    5.10    1.50
   5  -5   0    4.50    1.90
  -5  -5   0    7.80    2.20
   5   5   0    4.90    1.70
  -5   5   0    3.80    1.40
   5   5   0    4.50    1.50
  -6  -5   0   68.09    6.70
   6   5   0   68.79    6.00
  -6   5   0   64.59    6.30
  -7  -5   0  225.38   14.40
   7  -5   0  203.98   14.50
   7   5   0  206.08   12.90
  -7   5   0  208.38   14.00
   8  -5   0   28.00    5.50
  -8  -5   0   27.10    4.90
  -8   5   0   35.30    5.20
   8   5   0   34.40    4.50
   9  -5   0   43.10    6.30
  -9  -5   0   42.90    6.10
  -9   5   0   39.40    5.80
   9   5   0   38.40    4.90
  10  -5   0   30.60    5.90
 -10  -5   0   54.99    6.90
  10   5   0   54.89    7.60
 -10   5   0   45.10    6.60
 -11  -5   0   48.50    7.10
  11  -5   0   45.80    7.30
 -11   5   0   50.99    7.30
  11   5   0   52.19    6.10
  12  -5   0  118.79   12.40
 -12  -5   0  123.39   12.30
 -12   5   0  124.69   12.30
  12   5   0  127.99   10.50
 -13  -5   0   36.20    7.60
 -13   5   0   29.20    6.70
  13   5   0   25.60    5.10
   0  -6   0 1148.59   47.70
   0  -6   0 1121.79   49.00
   0   6   0 1030.10   46.60
   0   6   0 1035.70   48.30
   0   6   0  993.10   46.40
   0   6   0  988.60   47.20
  -1  -6   0  303.97   14.60
  -1  -6   0  300.87   16.10
   1   6   0  278.37   15.60
  -1   6   0  276.17   15.70
  -1   6   0  289.17   15.40
  -1   6   0  251.87   13.50
   1   6   0  267.27   14.30
   1   6   0  290.07   14.50
   1   6   0  274.97   14.50
  -1   6   0  266.37   15.20
  -1   6   0  278.17   13.90
   2  -6   0  158.38   10.00
  -2  -6   0  146.59    9.80
  -2   6   0  134.89   10.80
  -2   6   0  132.99    9.50
   2   6   0  141.39    8.20
  -2   6   0  138.09    7.60
  -2   6   0  134.29    7.50
   2   6   0  145.79   10.70
  -2   6   0  140.19    9.70
   2   6   0  145.49    8.90
  -3  -6   0  337.67   18.00
  -3   6   0  296.87   14.60
   3   6   0  307.47   14.80
   3   6   0  311.47   17.50
  -3   6   0  316.67   18.10
  -3   6   0  318.47   18.10
  -3   6   0  333.47   17.60
  -3   6   0  310.67   14.70
   3   6   0  349.96   17.10
   4  -6   0   60.59    6.30
  -4  -6   0   65.79    6.20
  -4   6   0   56.39    3.30
  -4   6   0   53.89    5.90
  -4   6   0   61.59    3.50
   4   6   0   61.89    5.80
  -4   6   0   69.09    6.10
   4   6   0   62.49    5.50
   5  -6   0   68.49    7.10
  -5  -6   0   70.29    6.90
   5   6   0   85.39    6.70
  -5   6   0   78.39    6.90
   6  -6   0  123.39   10.30
  -6  -6   0  117.19    9.60
   6   6   0  102.09    8.30
  -6   6   0  124.69    9.50
   7  -6   0   32.70    6.20
  -7  -6   0   36.80    6.20
  -7   6   0   34.30    5.10
   7   6   0   39.30    4.70
  -8  -6   0   -0.80    1.40
   8  -6   0   -1.40    1.60
  -8   6   0    0.30    1.60
   8   6   0    0.40    1.20
  -9  -6   0   51.99    6.60
   9  -6   0   38.00    7.40
   9   6   0   24.80    5.10
  -9   6   0   41.90    6.10
  10  -6   0   65.09    8.40
 -10  -6   0   61.09    7.90
  10   6   0   68.39    7.30
 -10   6   0   61.59    8.00
 -11  -6   0   45.10    7.90
  11  -6   0   36.10    7.70
  11   6   0   45.90    5.90
 -11   6   0   41.80    7.40
 -12  -6   0   41.90    8.00
  12  -6   0   33.70    7.60
  12   6   0   28.30    5.80
 -12   6   0   39.50    8.70
   0  -7   0   -0.70    0.60
   0  -7   0   -0.90    0.90
   0   7   0   -0.10    0.60
   0   7   0    0.70    0.80
   0   7   0    3.30    1.10
   0   7   0    0.50    0.70
  -1  -7   0  283.57   14.60
  -1  -7   0  268.37   15.90
   1   7   0  259.37   14.20
  -1   7   0  272.67   13.60
  -1   7   0  265.27   15.30
   1   7   0  252.07   14.30
  -1   7   0  252.37   13.60
  -1   7   0  267.27   15.30
   1   7   0  265.37   15.70
  -1   7   0  277.17   15.90
  -2  -7   0  194.38   12.70
   2  -7   0  190.68   16.00
   2   7   0  202.98   12.50
  -2   7   0  174.68   10.00
   2   7   0  197.08   11.50
   2   7   0  195.48   10.60
  -2   7   0  180.68   10.00
  -2   7   0  213.28   12.50
  -2   7   0  203.78   12.50
  -2   7   0  197.48   12.70
   2   7   0  185.48   11.20
   3  -7   0  371.76   20.80
  -3  -7   0  363.96   20.50
   3   7   0  377.96   19.50
  -3   7   0  390.96   20.40
  -3   7   0  367.86   17.20
  -3   7   0  334.07   17.00
  -3   7   0  378.86   21.00
  -4  -7   0  359.56   20.90
   4  -7   0  380.66   21.50
  -4   7   0  387.56   16.80
  -4   7   0  342.47   16.70
   4   7   0  384.36   20.00
  -4   7   0  365.76   20.40
  -5  -7   0   50.99    5.90
   5  -7   0   45.60    6.00
   5   7   0   62.49    5.90
  -5   7   0   48.10    5.60
  -6  -7   0   48.90    6.20
   6  -7   0   39.90    5.80
  -6   7   0   47.40    5.70
   6   7   0   45.70    5.20
  -7  -7   0   44.20    7.10
   7  -7   0   39.70    6.20
   7   7   0   44.40    5.20
  -7   7   0   44.10    5.80
  -8  -7   0  139.19   15.50
   8  -7   0  115.49   11.30
  -8   7   0  115.89   10.90
   8   7   0  124.59   10.20
   9  -7   0  155.28   14.10
  -9  -7   0  199.88   14.90
   9   7   0  180.38   12.90
  -9   7   0  173.68   14.10
 -10  -7   0   74.19    8.80
  10  -7   0   62.19    8.90
 -10   7   0   72.59    8.80
  10   7   0   82.39    8.00
 -11  -7   0   37.40    6.70
  11  -7   0   57.19    7.90
 -11   7   0   44.10    8.10
  11   7   0   46.00    6.10
  12  -7   0   47.30    8.90
 -12  -7   0   38.30    7.50
  12   7   0   31.10    8.20
 -12   7   0   40.20    7.40
   0  -8   0 1663.83   76.29
   0  -8   0 1720.73   74.29
   0   8   0 1661.13   72.79
   0   8   0 1591.54   73.49
   0   8   0 1663.13   74.19
  -1  -8   0   87.99    7.00
  -1  -8   0   92.89    8.40
  -1   8   0   89.89    6.30
  -1   8   0  102.49    7.90
   1   8   0   92.29    7.00
   1   8   0   89.99    6.90
  -1   8   0  101.19    8.10
   1   8   0   93.19    6.80
  -1   8   0   95.89    6.30
   2  -8   0  111.19    8.70
  -2  -8   0  111.19    9.10
  -2   8   0  106.19    8.60
  -2   8   0   94.19    6.40
  -2   8   0   98.69    6.50
  -2   8   0  100.29    8.20
   2   8   0  105.59    7.80
   3  -8   0   15.60    3.60
  -3  -8   0   10.50    2.90
   3   8   0   12.30    2.70
  -3   8   0   13.30    1.90
  -3   8   0    9.80    2.60
  -3   8   0   11.40    1.60
   4  -8   0    1.40    1.70
  -4  -8   0    0.30    1.60
   4   8   0    2.40    1.70
  -4   8   0    5.50    1.10
  -4   8   0    7.20    1.20
  -4   8   0    4.10    1.60
  -5  -8   0   49.40    6.20
   5  -8   0   58.09    6.90
   5   8   0   43.30    5.20
  -5   8   0   39.00    5.30
   6  -8   0   57.69    7.30
  -6  -8   0   65.19    7.40
   6   8   0   57.39    6.20
  -6   8   0   61.89    6.80
   7  -8   0   38.60    7.10
  -7  -8   0   24.60    8.10
   7   8   0   24.60    4.40
  -7   8   0   39.50    5.40
  -8  -8   0   12.40    3.50
   8  -8   0    6.90    3.50
  -8   8   0   26.20    5.50
   8   8   0   14.00    3.30
  -9  -8   0   20.90    4.90
   9  -8   0   17.30    4.00
   9   8   0   16.10    3.70
  -9   8   0   21.50    5.00
  10  -8   0   36.90    7.30
 -10  -8   0   44.50    8.10
  10   8   0   43.40    6.20
 -10   8   0   48.40    8.40
 -11  -8   0   26.70    8.00
  11  -8   0   38.00    7.60
 -11   8   0   52.89    7.60
   0  -9   0    2.80    1.60
   0   9   0    1.40    1.20
   0   9   0   -0.40    0.70
  -1  -9   0   40.80    4.70
  -1  -9   0   24.60    4.70
   1  -9   0   37.60    4.80
   1   9   0   29.70    3.90
  -1   9   0   35.00    4.70
  -1   9   0   40.60    3.40
  -1   9   0   41.70    4.10
  -2  -9   0  154.68   11.80
   2  -9   0  160.08   11.40
  -2   9   0  141.89    8.60
  -2   9   0  142.89   10.70
   2   9   0  139.19    9.90
  -2   9   0  136.19    8.60
   3  -9   0   -0.10    1.30
  -3  -9   0    0.10    1.10
  -3   9   0    1.20    0.70
  -3   9   0    1.30    1.40
  -3   9   0    1.40    0.90
   3   9   0    0.20    1.30
   4  -9   0   15.60    3.90
  -4  -9   0   16.40    4.00
   4   9   0   10.30    2.70
  -4   9   0   12.50    2.90
  -4   9   0   16.60    2.00
  -4   9   0   13.00    1.80
   5  -9   0   39.60    6.10
  -5  -9   0   35.80    6.10
   5   9   0   36.70    4.80
  -5   9   0   38.10    5.20
  -6  -9   0  252.47   17.10
   6  -9   0  230.78   16.90
   6   9   0  222.18   15.10
  -6   9   0  229.68   16.10
  -7  -9   0   18.50    4.30
   7  -9   0   17.90    4.90
   7   9   0   20.00    4.30
  -7   9   0   11.50    3.40
   8  -9   0   14.90    4.70
  -8  -9   0   16.50    4.80
  -8   9   0   15.00    4.30
   8   9   0   18.50    4.20
   9  -9   0   51.99    8.00
  -9  -9   0   58.19    9.40
  -9   9   0   60.39    7.70
   9   9   0   51.19    6.50
 -10  -9   0   96.69   14.40
  10   9   0   90.79   12.20
   0 -10   0   72.29    7.10
   0  10   0   81.09    7.80
   0  10   0   65.29    6.00
   1 -10   0   15.90    3.40
   1  10   0   19.30    3.50
  -1  10   0   15.70    3.70
  -1  10   0   20.40    3.30
   2 -10   0  104.99    9.70
  -2 -10   0  119.49   10.80
   2  10   0  120.99    9.00
  -2  10   0  119.39    7.90
  -2  10   0  118.29   10.10
  -2  10   0  125.59    7.80
   3 -10   0  190.08   13.90
  -3 -10   0  205.58   15.00
  -3  10   0  163.48   10.30
   3  10   0  205.28   13.00
  -3  10   0  209.58   16.50
  -3  10   0  183.98   10.50
   4 -10   0   11.80    3.70
  -4 -10   0   18.80    4.30
  -4  10   0   13.20    3.30
  -4  10   0   19.80    2.40
   4  10   0   19.40    5.40
  -4  10   0   16.70    2.10
  -5 -10   0   26.40    5.90
   5 -10   0   20.00    5.00
   5  10   0   33.10    5.60
  -5  10   0   25.40    4.70
   6 -10   0   24.40    5.60
  -6 -10   0   42.00    7.30
  -6  10   0   32.80    5.80
   6  10   0   30.00    5.30
   7 -10   0   35.70    7.70
  -7 -10   0   39.00    6.90
   7  10   0   44.70    6.00
  -7  10   0   45.80    6.60
  -8 -10   0  289.57   20.80
   8 -10   0  286.37   21.00
  -8  10   0  296.37   20.50
   8  10   0  299.47   19.30
  -9 -10   0   85.19   12.10
   9 -10   0   72.29   11.70
   9  10   0   95.69   10.10
   0 -11   0   -2.50    1.10
   0  11   0   -1.80    1.30
   0  11   0   -0.50    1.00
   1 -11   0   21.80    4.50
   1  11   0   18.60    3.90
  -1  11   0   27.50    3.40
  -1  11   0   16.70    3.80
  -2 -11   0   37.10    6.60
   2  11   0   45.20    5.40
  -2  11   0   46.90    6.20
  -2  11   0   51.29    4.80
   3 -11   0   33.10    6.20
  -3 -11   0   30.50    6.20
  -3  11   0   23.40    4.80
  -3  11   0   32.90    3.00
   3  11   0   29.30    5.30
  -3  11   0   22.50    3.10
   4 -11   0   69.69    8.30
  -4 -11   0   69.09    8.70
  -4  11   0   68.89    5.10
   4  11   0   62.79    6.90
  -4  11   0   78.49    4.80
  -4  11   0   72.19    8.00
   5 -11   0    4.70    3.40
  -5 -11   0    6.30    2.60
   5  11   0    7.90    3.20
  -5  11   0   10.60    3.20
   6 -11   0  239.58   18.50
  -6 -11   0  243.88   18.20
  -6  11   0  260.57   18.20
   6  11   0  251.97   16.90
  -7 -11   0  110.79   11.40
   7 -11   0  102.89   11.20
  -7  11   0   93.09   10.30
   7  11   0  107.99    9.90
   8 -11   0   18.50    5.80
  -8 -11   0   32.60    7.80
   8  11   0   11.80    3.60
  -8  11   0   21.10    5.40
   0  12   0  170.88   13.40
   0  12   0  146.09   10.70
   1 -12   0   65.19    8.00
  -1  12   0   69.29    6.50
   1  12   0   64.99    6.60
  -1  12   0   72.49    8.20
   1  12   0   71.09    8.20
   2 -12   0    0.20    1.60
  -2 -12   0   -0.30    1.90
  -2  12   0    3.20    2.10
  -2  12   0   -1.00    1.40
   2  12   0    0.20    1.60
  -3 -12   0   44.00    7.60
   3 -12   0   37.80    7.40
   3  12   0   51.39    6.30
  -3  12   0   58.19    4.90
  -3  12   0   68.39    7.80
   4 -12   0   19.10    4.70
  -4 -12   0   21.90    5.60
  -4  12   0   24.50    3.60
   4  12   0   28.40    5.40
  -4  12   0   12.30    3.70
  -5 -12   0    7.30    3.80
   5 -12   0    8.30    3.50
  -5  12   0    6.40    2.80
   5  12   0    3.10    2.20
   6 -12   0   43.00    8.30
  -6 -12   0   43.60    8.00
  -6  12   0   53.69   13.20
   6  12   0   32.60    7.50
  -7 -12   0   75.59    9.70
   7 -12   0   60.39    9.00
  -7  12   0   93.39   10.30
   7  12   0   78.89    8.80
   0  13   0   -1.80    1.80
   0  13   0    0.70    1.90
   1  13   0   88.79    8.40
  -1  13   0   78.49    9.10
   1  13   0   86.29    9.40
  -1  13   0   87.99    8.10
   2 -13   0  194.58   15.40
  -2  13   0  189.18   12.60
   2  13   0  207.78   16.00
   2  13   0  209.08   14.30
  -2  13   0  208.98   15.90
  -3 -13   0    7.60    3.60
   3 -13   0    5.50    3.60
  -3  13   0   17.10    5.10
   3  13   0   12.20    3.40
  -3  13   0   13.10    2.80
  -4 -13   0   14.10    4.70
   4 -13   0   10.60    3.90
   4  13   0   15.10    4.20
  -4  13   0    7.50    3.10
  -5 -13   0   -5.10    2.80
   5 -13   0    0.30    2.80
  -5  13   0   -1.20    2.40
   5  13   0   -1.00    2.30
  14   0  -1   -0.70    2.10
 -14   0   1   -2.50    2.50
 -13   0   1    7.00    3.60
  13   0  -1    3.60    2.20
  13   0  -1    8.60    3.10
  12   0  -1   51.09    5.00
 -12   0   1   60.49    7.80
  12   0  -1   46.50    6.30
  11   0  -1   51.99    4.70
 -11   0   1   48.40    6.80
  11   0  -1   47.00    5.70
 -10   0   1    6.40    2.50
  10   0  -1   13.40    3.50
  10   0  -1   13.40    2.40
 -10   0   1   11.40    2.20
   9   0  -1  357.36   17.50
  -9   0   1  350.56   20.50
  -9   0   1  297.77   20.60
   9   0  -1  355.46   19.50
   8   0  -1  519.85   23.90
  -8   0   1  519.35   26.80
   8   0  -1  471.15   25.40
  -8   0   1  508.85   24.10
   7   0  -1  228.88   11.60
   7   0  -1  196.08   12.50
  -7   0   1  215.58   11.50
   7   0  -1  221.98   13.20
  -7   0   1  238.48   13.90
  -6   0   1  296.77   15.50
  -6   0   1  338.47   17.60
   6   0  -1  308.97   16.70
   6   0  -1  355.46   15.80
   6   0  -1  317.27   17.10
  -5   0   1  951.60   44.00
   5   0  -1 1060.29   45.30
   5   0  -1  957.80   45.30
  -5   0   1  982.00   45.60
   5   0  -1 1090.69   44.10
   4   0  -1   81.69    5.60
   4   0  -1   85.59    4.80
  -4   0   1   96.39    6.30
  -4   0   1   74.89    5.60
   4   0  -1   86.09    5.50
  -4   0   1   82.89    5.50
  -3   0   1  819.42   35.00
   3   0  -1  807.62   34.70
  -3   0   1  810.52   34.70
  -3   0   1  758.72   34.00
   3   0  -1  714.33   33.90
   3   0  -1  806.42   34.90
  -2   0   1 9453.25  419.16
   2   0  -1 9999.00  419.76
  -1   0   1  886.51   37.70
   1   0  -1  873.31   37.80
  -1   0   1  903.71   37.90
   0   0  -1  147.59   11.10
  -1   0  -1  509.85   22.00
   2   0   1  181.58    8.20
  -2   0  -1  176.58    8.70
   2   0   1  174.78    8.70
  -3   0  -1    1.50    0.60
   3   0   1    3.00    0.70
   3   0   1    0.90    0.40
   3   0   1    1.80    0.70
   4   0   1  717.93   32.20
   4   0   1  695.13   30.90
  -4   0  -1  695.03   32.20
   4   0   1  718.83   31.00
   5   0   1  354.36   15.40
   5   0   1  311.57   16.60
   5   0   1  288.67   16.30
  -5   0  -1  324.87   16.90
   5   0   1  341.07   15.40
   6   0   1    7.30    2.00
   6   0   1   15.10    1.80
  -6   0  -1   11.70    2.60
   6   0   1   10.50    2.30
   6   0   1   12.60    1.60
   7   0   1   13.70    1.90
   7   0   1   11.70    2.00
   7   0   1   12.70    2.70
   7   0   1    8.00    1.90
  -7   0  -1    8.10    2.10
   8   0   1  131.59    7.80
   8   0   1  132.79    7.80
   8   0   1  120.99   12.40
  -8   0  -1  123.09    9.70
  -9   0  -1   48.60    6.10
   9   0   1   45.50    5.40
   9   0   1   54.09    4.40
   9   0   1   59.39    4.50
  10   0   1  278.57   14.60
 -10   0  -1  279.47   18.00
  10   0   1  248.98   16.50
  10   0   1  283.97   14.60
  11   0   1    0.80    1.20
 -11   0  -1    2.80    2.10
  11   0   1    1.80    1.90
  12   0   1  107.89   10.00
 -12   0  -1  125.79   11.60
  12   0   1  119.09    8.20
 -13   0  -1   -0.80    2.30
  13   0   1   -0.90    1.60
  14   0   1   44.10    6.80
 -14   0  -1   34.30    7.30
  14   0   1   32.60    4.80
  14  -1  -1    1.20    2.10
 -14  -1   1   -4.90    2.40
  14  -1  -1   -2.10    2.00
  14   1  -1    7.70    5.20
 -14   1   1   -1.50    2.50
  14   1  -1    0.30    1.80
 -13  -1   1   30.30    6.70
  13  -1  -1   36.60    3.60
  13  -1  -1   33.20    6.50
 -13   1   1   29.80    6.80
  13   1  -1   36.80    5.90
  13   1  -1   29.90    4.90
  12  -1  -1    8.40    3.20
  12  -1  -1    9.60    2.20
 -12  -1   1    7.50    3.20
 -12   1   1   10.00    3.40
  12   1  -1   11.20    2.80
  12   1  -1   12.90    3.70
  11  -1  -1   30.60    3.20
  11  -1  -1   19.20    4.10
  11  -1  -1   29.30    3.20
 -11  -1   1   26.10    5.50
  11   1  -1   26.80    3.50
  11   1  -1   24.20    3.70
 -11   1   1   25.60    5.10
 -10  -1   1   15.40    3.90
  10  -1  -1   20.50    2.60
  10  -1  -1   17.90    4.10
  10   1  -1   25.40    3.70
  10   1  -1   18.60    3.10
 -10   1   1   11.80    3.20
   9  -1  -1  251.57   12.90
   9  -1  -1  239.28   15.60
  -9  -1   1  240.38   13.80
  -9  -1   1  264.87   16.50
   9   1  -1  258.27   14.90
  -9   1   1  241.08   13.00
   9   1  -1  251.07   13.80
  -9   1   1  252.97   16.30
  -8  -1   1  116.99    8.60
   8  -1  -1  122.79    7.00
   8  -1  -1  110.19    8.80
  -8  -1   1  120.49    9.40
   8   1  -1  105.89    7.90
  -8   1   1  124.59    9.40
   8   1  -1  118.79    7.70
  -8   1   1  101.79    6.80
   7  -1  -1    6.80    1.90
  -7  -1   1    5.40    1.70
   7  -1  -1    6.10    1.30
  -7  -1   1    7.70    1.50
   7  -1  -1    7.00    2.10
   7   1  -1    3.20    1.30
  -7   1   1    9.10    1.70
   7   1  -1    5.80    1.60
  -7   1   1    5.00    1.60
  -6  -1   1  305.07   15.60
   6  -1  -1  306.27   16.60
   6  -1  -1  302.67   16.80
  -6  -1   1  346.57   17.60
   6  -1  -1  334.07   14.90
   6   1  -1  297.27   15.80
  -6   1   1  340.57   17.20
  -6   1   1  279.97   14.70
   6   1  -1  309.37   17.20
   5  -1  -1  207.18   12.10
  -5  -1   1  234.68   12.90
   5  -1  -1  235.68   12.70
  -5  -1   1  211.88   11.40
   5  -1  -1  233.18   10.80
   5   1  -1  223.48   11.40
  -5   1   1  191.68   11.90
  -5   1   1  241.98   12.80
   5   1  -1  247.88   11.80
   5   1  -1  211.98   12.30
  -5   1   1  216.38   12.40
   4  -1  -1   84.09    4.30
   4  -1  -1   83.39    5.70
  -4  -1   1   81.29    4.90
  -4   1   1   78.69    5.60
  -4   1   1   73.29    5.30
  -4   1   1   68.09    4.20
   4   1  -1   77.39    4.80
   4   1  -1   73.59    4.70
  -3  -1   1  179.08    8.40
  -3  -1   1  179.18    9.40
   3  -1  -1  163.78    8.90
   3  -1  -1  166.88    9.30
  -3  -1   1  169.68    9.30
   3  -1  -1  166.48    8.20
   3   1  -1  166.58    8.90
  -3   1   1  168.98    8.00
   3   1  -1  171.28    9.20
   3   1  -1  181.08    8.70
  -3   1   1  181.58    9.70
   2  -1  -1 1941.71   80.79
   2  -1  -1 1944.11   81.99
   2  -1  -1 1841.82   81.39
  -2  -1   1 1990.60   80.79
  -2  -1   1 1850.51   81.29
  -2  -1   1 1996.60   81.99
   2   1  -1 1820.92   81.69
   2   1  -1 1913.21   80.79
  -2   1   1 1953.70   81.99
  -2   1   1 1878.91   81.49
  -2   1   1 1974.40   80.79
   2   1  -1 1903.31   81.29
  -1  -1   1  491.75   21.10
  -1  -1   1  529.85   22.70
   1  -1  -1  468.85   21.00
   1  -1  -1  490.85   20.90
   1  -1  -1  450.05   22.00
   1   1  -1  474.05   21.50
  -1   1   1  494.45   20.90
  -1   1   1  454.25   21.00
   1   1  -1  493.45   21.40
  -1   1   1  508.45   21.60
   0  -1   1  692.53   35.10
   0  -1  -1  919.11   34.90
   0  -1   1  881.91   34.90
   0   1  -1  675.83   34.70
   0   1   1  750.52   34.80
   0   1  -1  909.81   35.30
   0   1   1  916.81   35.00
   1  -1   1  173.48    7.60
  -1  -1  -1  158.08    8.40
   1  -1   1  179.58    8.20
  -1   1  -1  177.28    7.60
  -1   1  -1  189.58    9.40
   1   1   1  171.88    8.10
   1   1   1  167.38    8.10
   2  -1   1  218.28   10.60
  -2  -1  -1  219.78   10.70
   2  -1   1  226.68    9.60
  -2   1  -1  212.58   10.60
   2   1   1  218.88   10.70
   2   1   1  229.88   10.50
   2   1   1  227.48   10.40
  -2   1  -1  217.28    9.60
   3  -1   1 1006.10   44.60
   3  -1   1 1006.00   43.20
   3  -1   1 1036.10   45.30
   3  -1   1 1036.20   43.30
  -3  -1  -1  980.30   44.70
  -3   1  -1  973.90   44.70
   3   1   1 1060.59   44.30
   3   1   1 1036.70   46.10
   3   1   1 1048.50   44.90
  -4  -1  -1  363.36   17.40
   4  -1   1  357.36   17.70
   4  -1   1  366.16   15.50
   4  -1   1  327.27   16.90
   4  -1   1  356.06   15.50
   4   1   1  328.17   17.10
  -4   1  -1  337.17   17.20
   5  -1   1   36.50    2.50
  -5  -1  -1   35.10    3.80
   5  -1   1   35.60    3.90
   5  -1   1   40.40    2.60
   5  -1   1   31.90    3.40
   5   1   1   39.50    3.80
  -5   1  -1   38.10    3.80
   6  -1   1  206.08   10.30
   6  -1   1  197.58   12.50
  -6  -1  -1  214.88   12.70
   6  -1   1  190.78   12.30
   6  -1   1  229.98   10.50
   6   1   1  228.58   11.40
   6   1   1  211.48   12.40
  -6   1  -1  221.78   12.80
   6   1   1  209.18   12.00
   7  -1   1  495.95   26.50
   7  -1   1  536.55   26.30
  -7  -1  -1  501.35   26.50
   7  -1   1  525.55   23.70
   7  -1   1  548.55   23.80
   7   1   1  469.75   25.40
   7   1   1  527.85   26.50
   7   1   1  549.85   24.80
  -7   1  -1  516.95   26.60
   7   1   1  555.24   24.90
   8  -1   1  222.58   11.60
   8  -1   1  242.18   11.70
  -8  -1  -1  221.28   14.50
   8  -1   1  230.78   14.50
   8   1   1  242.38   12.70
  -8   1  -1  208.28   14.20
   8   1   1  210.38   13.30
   8   1   1  246.88   13.90
   9  -1   1    2.00    1.60
   9  -1   1    2.90    1.00
  -9  -1  -1    3.40    1.80
   9  -1   1    1.10    0.90
   9   1   1    4.20    1.40
  -9   1  -1    1.70    1.30
   9   1   1    2.30    1.20
   9   1   1    2.00    1.10
  10  -1   1   22.80    2.70
  10  -1   1   24.80    4.80
 -10  -1  -1   32.80    5.90
  10  -1   1   20.20    2.70
 -10   1  -1   25.00    5.30
  10   1   1   26.40    4.00
  10   1   1   19.70    3.40
  11  -1   1   39.70    4.50
 -11  -1  -1   40.70    5.90
  11  -1   1   35.50    6.40
  11  -1   1   35.10    3.60
  11   1   1   37.90    5.00
 -11   1  -1   40.20    6.00
  11   1   1   39.50    4.20
 -12  -1  -1   25.70    5.90
  12  -1   1   17.80    4.80
  12  -1   1   25.60    2.90
  12   1   1   20.30    4.70
  12   1   1   24.70    3.90
 -12   1  -1   31.90    6.10
  13  -1   1   11.50    2.20
 -13  -1  -1   11.10    4.40
 -13   1  -1   10.40    3.30
  13   1   1    9.70    2.80
  13   1   1    7.40    3.20
 -14  -1  -1    6.90    3.60
  14  -1   1   13.40    4.30
  14   1   1   16.90    4.40
 -14   1  -1   12.10    4.00
 -14  -2   1    7.90    3.80
  14  -2  -1   20.50    4.40
 -14   2   1   14.70    5.00
  14   2  -1   10.70    3.30
 -13  -2   1    3.40    3.00
  13  -2  -1    8.00    3.30
  13  -2  -1   12.80    2.80
  13   2  -1    8.70    3.20
  13   2  -1    9.10    2.70
 -13   2   1    5.80    3.00
  12  -2  -1  105.09    8.10
 -12  -2   1   80.99    9.40
  12  -2  -1   86.09    9.50
  12  -2  -1   90.49    6.20
  12   2  -1   87.09    7.60
 -12   2   1   94.29   10.20
  12   2  -1   97.09    7.90
 -11  -2   1   45.30    6.50
  11  -2  -1   45.20    3.80
  11  -2  -1   39.40    6.90
  11  -2  -1   41.70    3.80
  11   2  -1   28.90    4.70
 -11   2   1   41.00    7.00
  11   2  -1   42.80    4.80
  10  -2  -1  152.68    8.50
 -10  -2   1  147.69   12.20
  10  -2  -1  145.99   11.90
  10  -2  -1  149.59    8.40
 -10   2   1  144.89   12.00
  10   2  -1  139.89    9.70
  -9  -2   1   74.49    7.60
   9  -2  -1   72.29    4.80
   9  -2  -1   59.69    7.00
   9   2  -1   73.49    6.00
  -9   2   1   70.89    4.90
  -9   2   1   78.89    7.80
   9   2  -1   76.99    6.20
   8  -2  -1   13.50    3.30
   8  -2  -1   18.30    2.00
  -8  -2   1   12.80    2.80
  -8  -2   1   20.30    2.70
  -8   2   1   20.00    2.20
   8   2  -1   17.60    3.00
   8   2  -1   14.50    2.70
  -8   2   1   21.80    4.20
  -7  -2   1 1069.39   48.50
   7  -2  -1 1067.79   46.20
   7  -2  -1 1075.69   49.99
  -7  -2   1 1046.50   49.99
   7  -2  -1 1044.70   49.30
   7   2  -1 1178.18   55.59
   7   2  -1 1025.10   47.40
  -7   2   1 1026.20   46.30
  -7   2   1 1088.79   49.90
   7   2  -1 1069.49   48.60
  -6  -2   1  123.89   10.10
  -6  -2   1  116.59    7.60
   6  -2  -1  126.99    6.40
   6  -2  -1  121.69    8.80
   6  -2  -1  106.49    8.30
   6   2  -1  129.09    7.30
  -6   2   1  128.49    8.80
  -6   2   1  138.39    9.20
   6   2  -1  108.19    8.10
  -6   2   1  106.79    6.20
   6   2  -1  129.59    7.80
   5  -2  -1  121.49    8.00
  -5  -2   1  123.59    7.70
   5  -2  -1  135.89    6.70
   5  -2  -1  136.29    9.00
   5   2  -1  135.79    7.20
   5   2  -1  148.39    8.10
  -5   2   1  136.79    9.00
   5   2  -1  132.49    8.60
  -5   2   1  127.99    6.60
  -5   2   1  128.89    8.50
   4  -2  -1  754.72   34.50
   4  -2  -1  769.92   35.40
   4  -2  -1  795.32   33.30
  -4  -2   1  786.52   35.40
  -4  -2   1  773.92   34.30
   4   2  -1  731.23   33.30
   4   2  -1  807.42   34.40
  -4   2   1  736.03   34.70
   4   2  -1  726.93   35.00
  -4   2   1  721.03   32.80
  -4   2   1  803.92   35.60
   3  -2  -1   27.00    1.80
  -3  -2   1   27.20    2.50
   3  -2  -1   28.90    3.00
   3  -2  -1   28.00    2.50
  -3   2   1   28.20    2.70
  -3   2   1   27.10    1.80
   3   2  -1   29.80    2.60
   2  -2  -1 3752.92  158.98
   2  -2  -1 3655.83  159.98
  -2  -2   1 3804.82  159.98
  -2  -2   1 3670.73  160.48
   2   2  -1 3701.73  160.48
  -2   2   1 3834.12  160.78
   2   2  -1 3875.31  159.98
  -2   2   1 3788.12  160.08
  -2   2   1 4025.50  159.08
  -1  -2   1  195.48   10.10
  -1  -2   1  214.88    9.00
   1  -2  -1  198.08    9.20
   1  -2  -1  206.88   10.20
  -1  -2   1  192.88    9.60
   1  -2  -1  204.38    9.70
  -1   2   1  210.38    9.30
  -1   2   1  203.68   10.20
   1   2  -1  202.68   10.10
   1   2  -1  193.88    9.60
  -1   2   1  195.58    9.70
   0  -2   1 1636.14   71.99
   0  -2   1 1627.04   71.29
   0  -2   1 1741.23   71.69
   0   2  -1 1551.04   71.29
   0   2   1 1763.42   71.89
   0   2   1 1731.33   71.69
   0   2   1 1689.53   71.39
   0   2  -1 1741.03   72.09
  -1  -2  -1 6494.05  278.17
   1  -2   1 6599.44  285.77
  -1   2  -1 6451.55  281.87
   1   2   1 6446.65  278.07
   2  -2   1 2642.54  112.89
   2  -2   1 2611.44  113.49
  -2  -2  -1 2664.73  112.99
  -2   2  -1 2553.64  112.89
   2   2   1 2610.14  112.69
   2   2   1 2739.73  112.69
   2   2   1 2775.12  113.09
   3  -2   1  913.81   42.60
   3  -2   1  949.40   41.80
  -3  -2  -1  941.11   42.10
   3   2   1  968.40   41.70
  -3   2  -1  936.41   42.00
   3   2   1  977.70   42.20
   4  -2   1  611.44   30.30
  -4  -2  -1  658.93   30.10
   4  -2   1  607.74   29.50
  -4   2  -1  657.53   30.00
   4   2   1  678.73   29.40
   4   2   1  649.34   30.00
  -5  -2  -1  213.88   12.50
   5  -2   1  227.08    9.80
   5  -2   1  182.98   11.60
   5  -2   1  207.68   12.70
   5  -2   1  214.88    9.70
   5   2   1  217.08   12.30
  -5   2  -1  228.28   12.50
   5   2   1  235.88   11.70
   6  -2   1  147.39    7.00
   6  -2   1  141.49    9.90
   6  -2   1  127.59    8.90
  -6  -2  -1  153.08    9.90
   6  -2   1  152.28    7.10
   6   2   1  132.59    8.50
   6   2   1  158.08    8.90
  -6   2  -1  142.79   12.30
   6   2   1  146.99   10.90
  -7  -2  -1  189.18   12.30
   7  -2   1  181.78   12.40
   7  -2   1  186.98    9.00
   7  -2   1  196.28    9.10
   7   2   1  198.58   11.00
  -7   2  -1  189.48   12.20
   7   2   1  181.98   11.90
   7   2   1  163.78   10.60
   8  -2   1   23.50    2.30
   8  -2   1   27.40    2.30
   8  -2   1   23.80    4.60
  -8  -2  -1   18.20    3.70
   8   2   1   29.90    3.20
  -8   2  -1   27.50    4.10
   8   2   1   23.80    3.10
   8   2   1   20.80    3.10
   9  -2   1    6.00    1.30
   9  -2   1    1.60    1.80
   9  -2   1    4.30    1.20
  -9  -2  -1    9.80    3.20
   9   2   1    3.00    1.60
  -9   2  -1    8.30    2.20
  10  -2   1  141.09    7.60
  10  -2   1  145.39    7.80
  10  -2   1  120.19   10.80
 -10  -2  -1  145.49   11.70
 -10   2  -1  132.89   11.20
  10   2   1  135.39    9.90
  11  -2   1    5.90    2.50
  11  -2   1    4.10    1.20
 -11  -2  -1    3.60    2.10
  11   2   1    7.30    2.10
  11   2   1    6.40    2.00
 -11   2  -1    4.70    2.00
  12  -2   1   14.00    2.00
 -12  -2  -1   12.50    4.10
  12  -2   1    7.00    3.10
  12   2   1    5.90    2.20
  12   2   1    7.20    2.60
 -12   2  -1    9.60    3.40
  13  -2   1   29.50    2.90
 -13  -2  -1   21.10    5.20
  13  -2   1   17.60    5.20
  13   2   1   33.30    5.20
 -13   2  -1   15.80    4.90
  13   2   1   25.10    4.40
  14  -2   1   37.80    7.20
 -14  -2  -1   30.70    6.30
  14   2   1   33.40    5.70
 -14   2  -1   37.80    7.90
  14   2   1   31.70    4.90
  13  -3  -1   16.00    4.40
 -13  -3   1   15.00    4.50
 -13   3   1   19.00    5.20
  13   3  -1   18.60    3.60
  12  -3  -1   16.80    2.60
  12  -3  -1    8.90    1.70
  12  -3  -1    2.60    3.10
 -12  -3   1   11.50    3.20
 -12   3   1   13.40    4.40
  12   3  -1    8.40    2.40
  12   3  -1   11.80    3.20
  11  -3  -1   87.49    5.40
  11  -3  -1   93.69    5.40
 -11  -3   1   81.69    9.20
 -11   3   1   94.79    9.70
  11   3  -1  100.19    8.10
  11   3  -1   80.29    6.50
  10  -3  -1   40.50    3.10
  10  -3  -1   41.00    6.10
 -10  -3   1   34.90    6.20
  10  -3  -1   40.30    3.20
  10   3  -1   53.69    5.40
 -10   3   1   52.59    6.70
  10   3  -1   39.30    4.00
  -9  -3   1    9.90    3.40
   9  -3  -1    9.30    1.50
   9  -3  -1    6.30    2.60
   9   3  -1    9.80    1.90
   9   3  -1   10.20    2.50
  -9   3   1    4.20    2.00
   8  -3  -1    7.70    2.70
  -8  -3   1   10.10    2.70
   8  -3  -1   11.60    1.40
  -8   3   1    9.10    1.60
   8   3  -1   12.20    2.20
   8   3  -1   12.90    2.80
  -8   3   1    6.70    2.10
   7  -3  -1   60.29    3.60
  -7  -3   1   64.59    6.50
  -7  -3   1   65.59    5.40
   7  -3  -1   59.49    6.30
   7   3  -1   64.29    4.40
  -7   3   1   58.49    6.00
   7   3  -1   63.29    5.40
  -7   3   1   59.29    3.60
  -6  -3   1  323.57   17.80
   6  -3  -1  347.07   18.40
  -6  -3   1  381.16   19.70
   6  -3  -1  363.46   15.70
   6  -3  -1  341.97   19.50
  -6   3   1  363.96   19.80
   6   3  -1  355.96   19.10
   6   3  -1  357.76   19.60
   6   3  -1  370.86   16.40
  -6   3   1  364.56   19.10
  -6   3   1  316.37   15.70
   5  -3  -1   69.59    6.20
   5  -3  -1   75.89    4.20
  -5  -3   1   68.49    5.20
  -5  -3   1   87.19    6.60
   5  -3  -1   63.69    5.30
   5   3  -1   76.59    5.50
  -5   3   1   71.69    6.10
  -5   3   1   71.49    3.70
   5   3  -1   62.59    5.60
  -5   3   1   67.69    5.80
   5   3  -1   66.39    3.80
   4  -3  -1   21.50    3.10
  -4  -3   1   28.30    3.40
   4  -3  -1   25.50    1.60
   4  -3  -1   20.10    2.40
  -4  -3   1   18.40    2.30
  -4   3   1   21.80    1.50
   4   3  -1   26.60    2.80
   4   3  -1   21.00    2.70
  -4   3   1   23.70    2.80
  -4   3   1   22.00    2.80
   3  -3  -1 1059.29   43.50
  -3  -3   1  993.20   45.90
  -3  -3   1 1000.20   45.10
   3  -3  -1 1025.20   46.30
   3  -3  -1  989.10   45.20
  -3   3   1 1079.79   45.60
   3   3  -1 1030.20   45.90
  -3   3   1 1096.99   46.50
   3   3  -1  990.30   45.10
  -3   3   1  968.10   43.50
   2  -3  -1  493.85   23.50
   2  -3  -1  512.35   22.60
   2  -3  -1  516.65   24.30
  -2  -3   1  504.45   23.30
  -2   3   1  527.25   23.60
  -2   3   1  483.65   22.30
   2   3  -1  533.85   24.10
   2   3  -1  504.85   23.30
  -2   3   1  531.05   24.30
   1  -3  -1 1761.42   73.69
  -1  -3   1 1773.52   72.19
  -1  -3   1 1696.63   72.79
  -1  -3   1 1558.84   73.39
   1  -3  -1 1774.32   72.29
  -1   3   1 1581.04   72.19
  -1   3   1 1715.63   73.59
  -1   3   1 1782.02   73.89
  -1   3   1 1706.23   73.09
   1   3  -1 1670.63   72.79
   0  -3   1 1857.61   75.79
   0  -3   1 1709.53   75.29
   0  -3   1 1701.43   76.39
   0  -3  -1 1812.02   76.19
   0   3   1 1781.72   76.29
   0   3   1 1696.23   75.99
   0   3  -1 1782.52   75.39
   0   3   1 1771.02   75.39
   0   3  -1 1838.02   76.49
  -1  -3  -1  119.29    6.80
   1  -3   1  117.59    5.80
   1  -3   1  116.89    6.90
   1   3   1  116.79    6.50
   1   3   1  118.89    6.40
  -1   3  -1  120.19    7.20
   1   3   1  115.39    7.30
  -1   3  -1  107.09    5.70
  -1   3  -1  120.19    6.80
  -2  -3  -1 3065.29  128.19
   2  -3   1 2974.10  128.59
   2  -3   1 2969.40  128.09
   2   3   1 2991.80  127.89
  -2   3  -1 2636.24  126.09
   2   3   1 3297.77  127.99
  -2   3  -1 2997.80  128.19
   2   3   1 3140.19  128.29
  -3  -3  -1  773.42   34.60
   3  -3   1  724.73   34.20
   3   3   1  759.22   34.50
   3   3   1  809.32   34.30
  -3   3  -1  769.62   34.50
   3   3   1  699.73   33.80
   4  -3   1  386.66   20.40
  -4  -3  -1  418.16   20.20
   4  -3   1  358.86   19.30
   4   3   1  419.56   19.50
  -4   3  -1  426.66   20.10
   4   3   1  382.76   19.80
  -5  -3  -1  353.36   18.40
   5  -3   1  354.26   19.00
   5  -3   1  309.07   17.50
  -5   3  -1  361.96   18.40
   5   3   1  361.66   17.60
   5   3   1  342.17   18.20
  -6  -3  -1  169.78   10.80
   6  -3   1  155.28   10.00
   6  -3   1  163.48   11.20
   6   3   1  141.89   10.10
  -6   3  -1  157.28   10.50
   6   3   1  155.18    9.70
   6   3   1  163.88    9.00
   6   3   1  165.78   10.00
  -7  -3  -1   31.60    4.40
   7  -3   1   35.00    4.70
   7   3   1   27.20    3.10
   7   3   1   32.30    3.60
  -7   3  -1   30.20    4.20
   7   3   1   27.20    3.40
   8  -3   1  156.68   11.70
  -8  -3  -1  158.28   11.50
   8   3   1  157.18   10.00
  -8   3  -1  160.48   11.50
   8   3   1  138.29    9.10
  -9  -3  -1   19.10    4.20
   9  -3   1   19.30    4.00
  -9   3  -1   12.00    3.20
   9   3   1   18.10    3.20
   9   3   1   21.90    3.20
 -10  -3  -1   56.79    7.10
  10  -3   1   56.29    7.10
 -10   3  -1   66.29    9.60
  10   3   1   48.00    5.00
  10   3   1   65.39    5.90
 -11  -3  -1   14.10    3.90
  11  -3   1   13.70    3.70
  11   3   1   22.10    3.80
  11   3   1   20.60    3.80
 -11   3  -1   16.70    4.10
 -12  -3  -1   67.69    8.50
  12  -3   1   55.19    8.00
 -12   3  -1   76.09    8.80
  12   3   1   61.69    6.30
  13  -3   1  101.89   10.90
 -13  -3  -1   86.29   10.60
 -13   3  -1   98.09   11.10
  13   3   1   93.59    8.30
  13   3   1   93.99    8.10
  13  -4  -1   42.10    7.80
 -13  -4   1   48.70    9.10
 -13   4   1   32.60    8.20
  13   4  -1   49.99    5.80
 -12  -4   1   14.40    3.80
  12  -4  -1   20.30    5.40
  12   4  -1   16.40    3.70
 -12   4   1   13.80    4.30
 -11  -4   1   14.20    4.20
  11  -4  -1   18.20    5.30
  11   4  -1   19.40    3.80
  11   4  -1   17.00    2.90
 -11   4   1   20.10    4.70
 -10  -4   1   11.90    4.00
  10  -4  -1   11.40    3.30
 -10   4   1   13.30    3.90
  10   4  -1   14.40    2.30
  10   4  -1   19.40    3.70
  -9  -4   1   42.90    6.00
   9  -4  -1   33.20    6.00
   9   4  -1   54.19    5.60
   9   4  -1   44.40    3.50
  -9   4   1   55.29    6.50
   8  -4  -1   28.20    5.50
  -8  -4   1   28.70    5.20
  -8   4   1   19.80    3.80
   8   4  -1   25.30    4.10
  -7  -4   1  480.05   25.70
   7  -4  -1  471.85   26.00
   7   4  -1  464.05   23.90
  -7   4   1  474.25   25.20
  -6  -4   1  109.59    7.60
   6  -4  -1  110.49    9.10
   6  -4  -1   94.39    7.40
  -6  -4   1  111.29    8.80
  -6   4   1  109.79    8.80
   6   4  -1  110.79    7.70
   6   4  -1  109.39    8.70
  -6   4   1  110.69    8.40
  -5  -4   1  163.98   10.40
   5  -4  -1  174.28   11.00
   5  -4  -1  189.38   12.60
  -5  -4   1  199.48   13.60
  -5   4   1  183.28   11.40
   5   4  -1  162.78   11.00
  -5   4   1  185.08   11.90
  -4  -4   1   64.99    5.00
   4  -4  -1   56.99    4.90
   4  -4  -1   67.69    6.10
  -4  -4   1   76.39    6.10
   4  -4  -1   68.79    3.40
  -4   4   1   62.19    5.70
  -4   4   1   64.59    5.40
   4   4  -1   65.79    5.10
  -4   4   1   64.69    3.40
  -3  -4   1   66.59    5.40
   3  -4  -1   55.69    4.60
   3  -4  -1   68.59    5.70
  -3  -4   1   59.89    4.60
   3  -4  -1   67.19    3.50
  -3   4   1   56.89    3.40
   3   4  -1   56.89    4.90
   3   4  -1   60.49    4.70
  -3   4   1   59.09    5.30
  -3   4   1   59.59    4.80
  -2  -4   1 1034.30   45.70
  -2  -4   1 1080.49   43.20
   2  -4  -1 1049.40   45.90
  -2  -4   1  972.50   44.60
   2   4  -1  966.80   45.40
   2   4  -1  990.50   44.70
  -2   4   1  926.91   43.40
  -2   4   1 1038.80   45.90
  -2   4   1 1039.40   45.10
  -1  -4   1  192.38   10.20
  -1  -4   1  210.48    9.90
   1  -4  -1  205.28   11.10
  -1  -4   1  187.18   11.00
   1   4  -1  192.48   10.20
  -1   4   1  208.08   11.10
  -1   4   1  189.08   10.60
  -1   4   1  201.38   11.10
  -1   4   1  201.18    9.90
  -1   4   1  204.68   11.30
   0  -4   1  207.78   10.50
   0  -4   1  201.48   11.70
   0  -4  -1  217.88   11.60
   0  -4   1  222.58   11.00
   0   4   1  215.88   11.20
   0   4  -1  215.88   10.50
   0   4   1  203.88   10.70
   0   4   1  210.98   11.40
   0   4   1  221.28   10.60
   0   4  -1  211.78   11.70
   1  -4   1  991.90   45.70
  -1  -4  -1 1037.50   45.80
   1  -4   1 1043.00   44.40
   1   4   1 1046.00   45.80
  -1   4  -1 1058.39   45.90
   1   4   1 1103.89   45.20
   1   4   1  973.60   44.90
  -1   4  -1  968.20   44.20
  -1   4  -1 1038.00   46.30
   1   4   1 1026.10   45.20
   2  -4   1  285.27   14.70
  -2  -4  -1  290.57   14.40
  -2   4  -1  264.17   14.80
  -2   4  -1  270.47   14.20
   2   4   1  273.87   13.90
   2   4   1  254.97   12.90
   2   4   1  293.97   13.90
  -2   4  -1  250.77   12.20
   2   4   1  272.27   14.20
   3  -4   1   68.59    5.30
   3  -4   1   74.79    6.10
  -3  -4  -1   81.49    5.90
   3   4   1   78.19    5.40
   3   4   1   70.09    5.30
   3   4   1   67.79    4.40
  -3   4  -1   71.09    5.50
   3   4   1   78.49    5.70
  -4  -4  -1  167.38   10.10
   4  -4   1  160.18   10.50
   4  -4   1  137.69    9.20
   4   4   1  174.18    9.70
  -4   4  -1  164.18    9.90
   4   4   1  151.18    9.70
   4   4   1  147.59    9.20
   5  -4   1  210.58   13.30
  -5  -4  -1  223.28   13.00
   5  -4   1  185.08   11.90
   5   4   1  211.48   14.20
  -5   4  -1  218.78   12.90
   5   4   1  205.18   11.80
  -6  -4  -1   66.59    6.40
   6  -4   1   77.19    7.20
   6   4   1   71.99    6.40
   6   4   1   75.59    5.80
   6   4   1   64.29    5.70
   7  -4   1   78.99    7.80
  -7  -4  -1   94.69    8.10
   7   4   1   82.59    5.50
   7   4   1   85.89    6.80
  -7   4  -1   86.89    7.70
   8  -4   1   89.69    9.10
  -8  -4  -1  112.29    9.50
   8   4   1  115.49    8.30
  -8   4  -1  112.49    9.40
   8   4   1  105.39    6.80
  -9  -4  -1    8.10    2.90
   9  -4   1    7.30    3.20
  -9   4  -1    7.10    2.90
   9   4   1    5.80    2.10
   9   4   1    7.80    2.00
 -10  -4  -1  112.49   10.50
  10  -4   1   91.29   11.00
  10   4   1   98.69    8.10
 -10   4  -1   98.99    9.70
  10   4   1   82.49    6.50
 -11  -4  -1  302.67   20.20
  11  -4   1  268.77   19.90
 -11   4  -1  313.37   20.30
  11   4   1  302.67   19.90
  11   4   1  287.17   15.90
  12  -4   1   52.39    8.00
 -12  -4  -1   40.20    7.20
 -12   4  -1   59.69    7.90
  12   4   1   52.99    6.00
  12   4   1   58.29    5.90
  13  -4   1    3.50    3.40
 -13  -4  -1    4.30    4.00
  13   4   1    2.60    2.40
  13   4   1    1.70    1.90
 -13   4  -1    1.10    2.90
  13  -5  -1   74.59   15.90
 -13  -5   1   64.69    9.20
 -13   5   1   70.19    9.70
  13   5  -1   58.89    7.30
 -12  -5   1   49.50    7.30
  12  -5  -1   57.49    8.40
  12   5  -1   53.59    6.60
 -12   5   1   62.99    8.40
 -11  -5   1   86.79    9.30
  11  -5  -1   84.09    9.80
 -11   5   1   81.69    9.10
  11   5  -1   73.39    7.50
  10  -5  -1   92.99    9.80
 -10  -5   1   88.69    9.50
  10   5  -1   86.89    8.50
 -10   5   1   96.99    9.60
   9  -5  -1   68.09    8.20
  -9  -5   1   70.59    8.00
  -9   5   1   72.79    7.90
   9   5  -1   86.49    7.60
   8  -5  -1  262.77   18.00
  -8  -5   1  277.17   17.80
  -8   5   1  272.97   17.40
   8   5  -1  281.87   16.30
  -7  -5   1  165.88   11.90
   7  -5  -1  136.99   11.70
  -7   5   1  163.48   11.50
   7   5  -1  153.68   10.40
   6  -5  -1  451.05   25.30
  -6  -5   1  450.15   24.70
   6   5  -1  477.75   23.60
  -6   5   1  459.35   24.30
  -5  -5   1   99.39    7.20
   5  -5  -1   98.39    8.50
  -5  -5   1   94.29    8.00
   5  -5  -1  100.99    7.40
  -5   5   1  103.89    8.50
  -5   5   1  101.09    7.80
   5   5  -1  107.59    8.20
   5   5  -1  101.09    7.40
   4  -5  -1   62.99    6.20
  -4  -5   1   55.69    4.80
   4  -5  -1   57.79    6.80
  -4  -5   1   55.89    5.90
   4   5  -1   51.19    5.30
  -4   5   1   62.09    5.50
  -4   5   1   63.99    3.50
   4   5  -1   71.09    5.60
  -4   5   1   64.09    3.50
  -4   5   1   60.39    5.90
   3  -5  -1  243.48   13.90
  -3  -5   1  210.98   12.20
  -3  -5   1  234.98   13.50
   3   5  -1  234.18   12.50
  -3   5   1  220.08   13.40
  -3   5   1  221.68   12.70
  -3   5   1  230.98   10.80
  -3   5   1  228.58   10.80
   3   5  -1  212.98   13.00
  -2  -5   1    2.40    0.80
  -2  -5   1    2.40    1.10
   2  -5  -1    3.80    1.50
  -2  -5   1    3.40    1.10
   2   5  -1    4.40    1.30
  -2   5   1    3.70    0.80
  -2   5   1    3.70    0.90
   2   5  -1    3.00    1.10
  -2   5   1    2.70    1.30
  -2   5   1    3.10    1.10
  -2   5   1    1.30    0.70
  -1  -5   1  188.28   10.30
   1  -5  -1  206.38   11.40
  -1  -5   1  194.18   11.50
  -1  -5   1  205.78   10.20
   1   5  -1  188.48   10.30
  -1   5   1  182.38    9.80
  -1   5   1  194.18   10.00
  -1   5   1  191.48   11.20
  -1   5   1  186.98   11.20
  -1   5   1  194.38   11.00
   0  -5   1  191.98   10.10
   0  -5  -1  203.18   11.50
   0  -5   1  209.88   11.80
   0  -5  -1  206.98   11.10
   0  -5   1  203.18   10.70
   0   5   1  188.78   11.10
   0   5   1  187.48   10.20
   0   5   1  201.38   10.20
   0   5   1  167.48   10.50
   0   5  -1  191.68   10.10
   0   5  -1  179.48   11.20
   1  -5   1  632.64   26.60
  -1  -5  -1  611.24   28.30
  -1   5  -1  562.54   28.40
   1   5   1  548.25   27.00
   1   5   1  579.14   27.10
   1   5   1  569.24   28.00
   1   5   1  591.84   27.40
  -1   5  -1  585.24   28.10
  -1   5  -1  633.94   26.60
  -2  -5  -1  231.78   13.10
   2  -5   1  247.38   13.40
   2   5   1  231.38   12.50
   2   5   1  244.98   11.80
  -2   5  -1  232.38   11.00
   2   5   1  213.78   12.20
  -2   5  -1  233.98   13.60
  -2   5  -1  239.68   11.00
  -2   5  -1  227.58   12.90
   2   5   1  207.08   12.60
   3  -5   1   95.39    7.40
  -3  -5  -1   93.39    7.00
   3   5   1   91.39    6.40
   3   5   1   94.79    5.30
   3   5   1   87.99    6.70
  -3   5  -1   97.59    7.00
  -3   5  -1   85.49    4.60
   3   5   1  104.39    6.80
  -3   5  -1   87.39    4.70
  -4  -5  -1  170.28   10.70
   4  -5   1  147.49    9.90
   4  -5   1  137.19   11.90
   4   5   1  161.68   13.70
   4   5   1  177.48   10.30
   4   5   1  159.28    9.80
  -4   5  -1  180.38   10.80
   4   5   1  169.98    8.30
   5  -5   1  159.48   11.60
  -5  -5  -1  172.78   11.40
   5  -5   1  173.88   10.90
   5   5   1  165.98   11.00
   5   5   1  158.28    8.40
   5   5   1  178.98   10.60
   5   5   1  180.88   10.80
  -5   5  -1  174.08   11.30
   6  -5   1    4.30    2.10
  -6  -5  -1    5.20    1.80
   6   5   1    6.00    2.00
  -6   5  -1    7.50    2.20
  -7  -5  -1   -0.20    1.30
   7  -5   1    3.60    2.30
   7   5   1    2.90    1.50
  -7   5  -1    1.40    1.50
   7   5   1    5.00    1.10
   8  -5   1   19.50    4.80
  -8  -5  -1   25.40    4.80
   8   5   1   15.70    3.20
  -8   5  -1   19.30    4.10
   8   5   1   22.90    2.20
  -9  -5  -1   71.69    7.90
   9  -5   1   73.69    8.20
  -9   5  -1   68.69    7.70
   9   5   1   83.59    7.30
   9   5   1   72.79    4.80
  10  -5   1   11.50    3.30
 -10  -5  -1   10.90    3.50
 -10   5  -1    7.80    3.00
  10   5   1    8.50    3.00
  10   5   1   13.00    2.20
 -11  -5  -1   60.19    8.10
  11  -5   1   66.39    8.80
  11   5   1   74.89    5.10
  11   5   1   74.39    7.50
 -11   5  -1   83.99    9.20
  12  -5   1    2.90    2.90
 -12  -5  -1    6.50    2.80
 -12   5  -1   -1.10    1.90
  12   5   1    1.80    1.90
 -13  -5  -1   87.09   10.40
  13  -5   1   65.59   14.10
 -13   5  -1   76.09    9.80
  13   5   1   78.49    8.00
 -12  -6   1  105.09   12.60
  12  -6  -1  114.69   12.00
 -12   6   1  100.19   11.20
  12   6  -1   93.29    9.10
  11  -6  -1   49.30    7.60
 -11  -6   1   55.19    7.90
 -11   6   1   52.79    7.40
  11   6  -1   43.70    6.00
  10  -6  -1  304.27   21.60
 -10  -6   1  330.97   21.60
  10   6  -1  338.87   19.70
 -10   6   1  312.37   20.90
   9  -6  -1    8.60    3.20
  -9  -6   1   15.90    4.30
  -9   6   1    7.20    2.50
   9   6  -1   16.70    3.90
  -8  -6   1  106.49    9.80
   8  -6  -1   99.49   10.10
  -8   6   1   95.79    9.00
   8   6  -1  113.69    8.90
  -7  -6   1   54.49    6.50
   7  -6  -1   45.40    6.50
   7   6  -1   54.79    5.60
  -7   6   1   51.19    6.00
  -6  -6   1   32.70    4.70
   6  -6  -1   31.00    4.80
   6   6  -1   35.60    4.30
  -6   6   1   30.90    4.30
  -5  -6   1  302.57   17.90
   5  -6  -1  298.97   18.20
   5   6  -1  297.77   16.60
  -5   6   1  295.17   17.20
  -4  -6   1   90.49    7.90
  -4  -6   1   88.19    7.80
   4  -6  -1   92.29    8.20
   4   6  -1  101.89    7.40
  -4   6   1  105.99    5.40
  -4   6   1  112.79    8.60
  -4   6   1  102.89    7.80
  -4   6   1   92.79    5.30
   4   6  -1  105.29    9.50
  -3  -6   1   22.50    4.00
  -3  -6   1   23.00    3.00
   3  -6  -1   26.60    4.00
  -3   6   1   22.90    3.50
   3   6  -1   24.40    3.10
  -3   6   1   24.40    2.10
  -3   6   1   14.20    2.80
  -3   6   1   19.90    2.00
  -2  -6   1  734.23   31.90
   2  -6  -1  702.13   33.10
  -2  -6   1  687.03   37.40
  -2  -6   1  739.13   30.60
   2   6  -1  638.64   32.70
  -2   6   1  682.73   32.40
  -2   6   1  640.14   30.30
  -2   6   1  645.54   30.50
  -2   6   1  683.93   33.20
   2   6  -1  691.43   31.80
  -2   6   1  632.54   32.70
  -1  -6   1   33.70    3.20
  -1  -6   1   34.90    3.20
   1  -6  -1   26.50    3.50
  -1  -6   1   27.10    3.80
  -1   6   1   26.80    3.40
  -1   6   1   28.20    2.90
  -1   6   1   30.40    3.50
  -1   6   1   31.70    3.60
  -1   6   1   24.70    2.60
   1   6  -1   29.90    3.10
   0  -6  -1   40.50    4.00
   0  -6   1   33.70    4.20
   0  -6   1   44.60    4.00
   0  -6  -1   42.20    4.50
   0  -6   1   36.30    3.30
   0   6   1   38.10    4.10
   0   6  -1   36.60    4.40
   0   6  -1   37.50    3.30
   0   6   1   38.70    3.50
   0   6   1   32.70    3.60
   0   6   1   31.80    3.20
  -1  -6  -1  244.58   13.50
   1   6   1  214.18   12.10
  -1   6  -1  215.48   11.40
   1   6   1  220.08   13.10
  -1   6  -1  221.58   17.70
  -1   6  -1  249.08   13.40
   1   6   1  224.18   12.30
   1   6   1  238.58   12.30
  -1   6  -1  205.78   11.30
   2  -6   1   15.90    3.30
  -2  -6  -1   16.80    3.20
   2   6   1   11.20    2.40
  -2   6  -1   12.70    1.50
  -2   6  -1    9.00    2.20
   2   6   1   12.20    2.60
   2   6   1   12.70    1.90
   2   6   1   14.70    2.60
  -2   6  -1   15.50    1.70
  -2   6  -1   10.30    2.40
  -3  -6  -1  189.88   13.70
  -3   6  -1  208.68   12.30
  -3   6  -1  194.48    9.40
   3   6   1  192.48   12.10
   3   6   1  204.38   11.50
  -3   6  -1  175.38    9.20
  -3   6  -1  212.78   13.00
   3   6   1  182.78    9.90
   3   6   1  204.98   11.70
  -4  -6  -1   47.00    5.10
   4  -6   1   46.40    5.40
   4   6   1   41.50    4.90
  -4   6  -1   45.00    4.90
   4   6   1   41.40    3.00
   4   6   1   53.79    5.00
  -5  -6  -1   32.50    4.40
   5  -6   1   27.60    4.50
  -5   6  -1   39.50    4.50
   5   6   1   33.60    4.00
  -6  -6  -1  125.79    9.90
   6  -6   1  127.29   10.60
   6   6   1  121.29    9.10
  -6   6  -1  118.99    9.50
   7  -6   1   14.20    3.60
  -7  -6  -1   19.40    4.40
   7   6   1   12.60    2.70
  -7   6  -1   13.50    3.50
   8  -6   1   37.50    6.00
  -8  -6  -1   50.09    6.30
  -8   6  -1   39.50    5.70
   8   6   1   41.20    5.10
   9  -6   1  146.59   13.30
  -9  -6  -1  163.78   13.20
   9   6   1  159.28   12.50
  -9   6  -1  163.28   13.00
  10  -6   1   24.10    5.80
 -10  -6  -1   26.80    5.80
  10   6   1   22.30    4.50
 -10   6  -1   21.80    5.10
 -11  -6  -1   23.80    5.60
  11  -6   1   23.40    5.90
 -11   6  -1   13.80    4.00
  11   6   1   16.70    3.60
 -12  -6  -1   -2.40    2.60
  12  -6   1   -3.60    2.40
  12   6   1    1.20    2.30
  12  -7  -1    6.80    4.30
 -12  -7   1   -1.00    2.80
  12   7  -1    5.20    3.50
 -12   7   1    5.10    3.10
  11  -7  -1   38.90    7.10
 -11  -7   1   33.50    6.90
 -11   7   1   34.00    6.80
  11   7  -1   30.90    5.50
  10  -7  -1   24.60    6.00
 -10  -7   1   33.30    6.90
 -10   7   1   20.00    4.50
  10   7  -1   27.70    4.90
  -9  -7   1   99.49   10.30
   9  -7  -1   96.89   10.50
   9   7  -1  114.89    9.60
  -9   7   1  105.79   10.30
  -8  -7   1  229.68   16.50
   8  -7  -1  211.68   16.40
   8   7  -1  232.18   15.00
  -8   7   1  217.68   21.80
  -7  -7   1   17.90    4.20
   7  -7  -1   28.40    6.00
   7   7  -1   14.80    3.10
  -7   7   1   16.70    3.70
  -6  -7   1   59.89    6.90
   6  -7  -1   68.39    7.70
  -6   7   1   66.39    6.80
   6   7  -1   58.59    6.00
   5  -7  -1   88.49    8.60
  -5  -7   1   82.69    8.10
  -5   7   1   83.79    4.50
  -5   7   1   92.19    7.70
   5   7  -1   87.89    7.30
  -4  -7   1    6.50    2.20
   4  -7  -1    7.20    2.90
  -4   7   1    6.10    1.20
  -4   7   1    6.90    1.20
   4   7  -1    9.50    2.50
  -4   7   1    5.30    1.70
  -3  -7   1  302.17   17.70
   3  -7  -1  305.27   17.90
  -3   7   1  314.07   18.10
  -3   7   1  264.57   14.40
  -3   7   1  312.87   17.30
   3   7  -1  302.97   16.50
  -3   7   1  315.27   14.70
  -2  -7   1  243.38   12.50
  -2  -7   1  250.47   15.10
   2  -7  -1  239.88   14.60
  -2  -7   1  235.88   13.40
  -2   7   1  246.08   12.40
  -2   7   1  254.17   14.90
  -2   7   1  239.78   14.20
  -2   7   1  210.78   12.20
  -2   7   1  254.47   15.00
   2   7  -1  238.88   13.50
  -1  -7   1  128.59    9.70
  -1  -7   1  140.59    8.40
  -1   7   1  121.89    7.80
  -1   7   1  132.09    7.80
  -1   7   1  123.19    9.30
  -1   7   1  126.69    9.00
  -1   7   1  127.99    8.90
   1   7  -1  127.69    8.30
   1   7  -1  135.59    9.70
   0  -7   1   82.79    6.40
   0  -7  -1   84.99    6.70
   0  -7   1   79.39    7.30
   0  -7  -1   87.79    7.40
   0   7   1   82.99    6.30
   0   7   1   81.19    5.80
   0   7  -1   84.09    7.20
   0   7  -1   83.99    5.80
   0   7   1   68.59    6.60
   0   7   1   81.09    5.90
  -1  -7  -1  126.79    9.40
  -1   7  -1  127.29    7.60
   1   7   1  122.79    9.20
  -1   7  -1  135.09    9.70
  -1   7  -1  118.29    7.50
   1   7   1  126.69    8.30
  -1   7  -1  134.89    9.30
   1   7   1  130.99    8.20
  -2  -7  -1  390.46   20.90
  -2   7  -1  398.26   20.70
   2   7   1  386.36   19.50
  -2   7  -1  378.46   18.00
   2   7   1  396.06   20.80
  -2   7  -1  374.86   18.00
   2   7   1  361.06   18.70
   2   7   1  374.16   19.60
  -3  -7  -1   16.60    3.50
   3  -7   1   12.50    3.10
  -3   7  -1   15.20    1.70
   3   7   1   20.50    2.30
  -3   7  -1   14.50    1.80
  -3   7  -1    9.60    2.30
   3   7   1   12.20    2.50
   4  -7   1   16.10    3.50
  -4  -7  -1   25.80    4.60
  -4   7  -1   22.40    1.70
   4   7   1   24.80    3.40
   4   7   1   17.90    2.00
  -4   7  -1   21.50    1.70
  -4   7  -1   26.90    3.90
  -5  -7  -1  334.27   19.60
   5  -7   1  323.47   20.00
  -5   7  -1  338.57   19.50
   5   7   1  332.57   18.60
  -6  -7  -1    8.10    2.40
   6  -7   1    4.40    2.40
  -6   7  -1    9.00    2.70
   6   7   1   10.60    2.60
   7  -7   1   60.19    7.50
  -7  -7  -1   51.99    6.60
  -7   7  -1   61.69    6.90
   7   7   1   63.09    6.50
   8  -7   1    5.00    2.50
  -8  -7  -1   11.80    4.80
   8   7   1   11.40    3.00
  -8   7  -1    9.50    2.70
  -9  -7  -1   24.10    5.30
   9  -7   1   23.30    5.30
   9   7   1   35.50    5.10
  -9   7  -1   42.50    6.00
  10  -7   1   19.40    5.00
 -10  -7  -1   23.50    5.60
 -10   7  -1   22.80    5.00
  10   7   1   23.70    5.00
 -11  -7  -1   18.40    5.30
  11  -7   1   16.40    5.10
 -11   7  -1   22.80    5.00
  11   7   1   21.20    4.30
 -12  -7  -1    2.90    3.80
  12  -7   1    4.20    3.70
 -12   7  -1    0.70    3.10
  12   7   1    4.90    3.30
  11  -8  -1    1.30    3.30
 -11  -8   1    2.90    2.70
  11   8  -1   11.00    6.20
 -11   8   1    3.90    3.50
 -10  -8   1   99.29   11.00
  10  -8  -1  109.29   12.00
  10   8  -1  128.49   10.80
 -10   8   1  112.89   11.60
   9  -8  -1   44.90    8.40
  -9  -8   1   49.80    7.30
  -9   8   1   65.49    8.00
   9   8  -1   62.19    6.90
   8  -8  -1   17.90    5.30
  -8  -8   1   13.70    4.20
  -8   8   1   12.30    3.80
   8   8  -1   14.80    3.40
   7  -8  -1    3.40    2.30
  -7  -8   1    9.10    3.40
   7   8  -1   12.10    3.30
   6  -8  -1    9.10    3.40
  -6  -8   1   16.50    4.30
   6   8  -1    5.60    1.90
  -6   8   1    9.00    2.80
  -5  -8   1   79.19    7.90
   5  -8  -1   67.49    7.60
   5   8  -1   68.79    6.70
  -5   8   1   63.09    6.90
  -5   8   1   66.69    4.00
  -5   8   1   69.59    3.90
   4  -8  -1   16.30    3.70
  -4  -8   1   18.10    3.90
  -4   8   1   23.30    2.40
  -4   8   1   22.20    4.20
   4   8  -1   14.70    2.90
  -4   8   1   24.80    2.30
   3  -8  -1   60.19    6.60
  -3  -8   1   62.39    6.70
  -3   8   1   61.39    4.50
   3   8  -1   66.59    6.00
  -3   8   1   65.19    4.60
  -3   8   1   56.39    6.00
  -2  -8   1   17.10    3.70
   2  -8  -1   31.10    4.50
  -2   8   1   25.10    3.70
   2   8  -1   34.20    3.90
  -2   8   1   35.50    6.70
  -2   8   1   23.60    2.60
  -2   8   1   26.80    2.90
  -1  -8   1  144.99   11.30
  -1  -8   1  150.28    9.50
   1   8  -1  144.69    9.50
  -1   8   1  150.58   10.40
  -1   8   1  146.29   10.40
   1   8  -1  153.48    9.40
  -1   8   1  147.09    8.90
  -1   8   1  160.68    9.30
   0  -8  -1   49.90    5.40
   0  -8   1   37.50    5.40
   0  -8   1   49.00    4.80
   0   8   1   43.50    4.80
   0   8   1   51.59    4.30
   0   8  -1   46.00    4.30
   0   8  -1   52.39    6.30
   0   8   1   49.70    4.60
  -1  -8  -1  233.18   14.80
   1   8   1  217.58   13.00
  -1   8  -1  223.68   12.10
  -1   8  -1  218.08   14.00
   1   8   1  231.78   12.90
   1   8   1  213.48   12.80
  -1   8  -1  234.18   12.20
   2  -8   1   26.10    4.90
  -2  -8  -1   26.90    4.80
   2   8   1   19.40    3.30
  -2   8  -1   24.80    3.70
  -2   8  -1   21.90    2.40
  -2   8  -1   23.20    2.60
   2   8   1   24.20    3.00
  -3  -8  -1   59.29    6.30
   3  -8   1   50.19    6.20
  -3   8  -1   57.49    6.20
   3   8   1   60.19    4.60
   3   8   1   59.09    5.60
  -3   8  -1   56.89    4.00
  -3   8  -1   59.09    4.10
   4  -8   1  133.89   11.00
  -4  -8  -1  132.19   10.50
   4   8   1  140.39    9.90
  -4   8  -1  146.89   10.80
  -4   8  -1  139.19    7.10
   4   8   1  136.09    7.90
  -4   8  -1  127.49    7.40
   5  -8   1   10.50    3.70
  -5  -8  -1   15.40    3.60
   5   8   1    9.70    2.50
  -5   8  -1   12.30    3.00
  -6  -8  -1    2.80    2.30
   6  -8   1   -0.20    2.10
   6   8   1    2.50    1.60
  -6   8  -1    2.40    1.70
  -7  -8  -1    7.80    3.70
   7  -8   1   10.20    3.50
   7   8   1   11.30    3.10
  -7   8  -1   10.00    3.10
  -8  -8  -1  139.19   12.10
   8  -8   1  129.59   12.30
  -8   8  -1  134.39   11.80
   8   8   1  138.49   11.00
  -9  -8  -1   41.60    6.20
   9  -8   1   35.90    6.70
  -9   8  -1   33.10    6.50
   9   8   1   38.20    5.50
  10  -8   1   11.60    4.80
  10   8   1    9.60    3.10
 -10   8  -1   13.10    4.00
  11  -8   1   45.20    9.20
 -11   8  -1   38.00    7.60
  11   8   1   37.60    8.00
  10  -9  -1    7.00    4.00
 -10   9   1    4.60    4.00
  10   9  -1    3.70    3.30
  -9  -9   1   12.80    4.40
   9  -9  -1   17.70    4.30
   9   9  -1   25.90    5.30
  -9   9   1   17.60    4.50
   8  -9  -1    1.40    2.30
  -8  -9   1    0.00    1.90
   8   9  -1    0.90    1.30
  -8   9   1   -0.20    1.70
  -7  -9   1  110.09   10.80
   7  -9  -1  104.59   10.90
   7   9  -1  113.49    9.70
  -7   9   1  103.69    9.90
  -6  -9   1  101.69    9.80
   6  -9  -1   92.39    9.80
  -6   9   1   97.59    9.40
   6   9  -1  104.19    8.90
  -5  -9   1   66.99    7.70
   5  -9  -1   51.69    7.00
  -5   9   1   57.89    3.70
   5   9  -1   50.49    5.80
  -5   9   1   63.09    6.80
   4  -9  -1   35.50    5.60
  -4  -9   1   21.20    4.30
  -4   9   1   34.30    3.10
  -4   9   1   21.20    4.00
  -4   9   1   38.40    3.10
   4   9  -1   33.10    4.60
  -3  -9   1   24.80    5.30
   3  -9  -1   32.70    5.90
  -3   9   1   27.40    3.00
  -3   9   1   27.00    2.90
  -3   9   1   20.60    4.30
   3   9  -1   29.20    4.10
  -2  -9   1   12.30    3.40
   2  -9  -1   19.70    4.30
  -2   9   1   21.30    2.80
   2   9  -1   14.70    2.90
  -2   9   1   18.90    2.70
  -2   9   1   16.30    3.50
  -1  -9   1  183.98   13.70
  -1  -9   1  195.88   11.70
  -1   9   1  184.08   10.80
  -1   9   1  177.28   12.50
   1   9  -1  182.08   11.40
  -1   9   1  180.08   11.00
   0  -9  -1   38.00    4.90
   0  -9   1   40.60    5.40
   0   9  -1   28.00    3.60
   0   9   1   37.10    4.50
   0   9  -1   33.50    3.70
   0   9   1   37.10    3.80
   0   9   1   35.30    4.80
   1  -9   1   87.49    7.60
  -1  -9  -1   85.79    8.40
  -1   9  -1   83.29    6.20
   1   9   1   86.09    6.70
  -1   9  -1   83.79    6.00
  -1   9  -1   86.89    8.00
   1   9   1   83.69    6.90
   2  -9   1   42.10    5.50
  -2  -9  -1   47.30    6.20
  -2   9  -1   45.70    3.60
  -2   9  -1   46.80    5.60
  -2   9  -1   40.80    3.80
   2   9   1   36.90    4.60
   2   9   1   48.90    4.40
   3  -9   1  172.98   12.50
  -3  -9  -1  160.08   12.20
   3   9   1  145.69    9.40
   3   9   1  151.28   10.90
  -3   9  -1  160.78    8.90
  -3   9  -1  159.58    8.70
  -3   9  -1  173.88   12.20
   4  -9   1   70.89    7.80
  -4  -9  -1   62.29    7.30
  -4   9  -1   65.69    7.10
  -4   9  -1   64.59    4.20
   4   9   1   69.19    6.70
  -4   9  -1   62.19    4.20
   5  -9   1   55.79    7.20
  -5  -9  -1   64.89    7.40
  -5   9  -1   62.59    7.80
   5   9   1   61.49    6.70
  -6  -9  -1    0.60    1.60
   6  -9   1    2.40    2.80
   6   9   1    1.80    1.80
  -6   9  -1   -0.70    1.40
  -7  -9  -1   89.39    9.50
   7  -9   1   87.29   10.00
  -7   9  -1   91.99    9.50
   7   9   1   93.29    8.80
   8  -9   1   15.20    4.60
  -8  -9  -1    9.40    3.10
  -8   9  -1   22.50    5.20
   8   9   1    8.40    2.30
   9  -9   1   96.49   10.20
  -9  -9  -1   89.19   10.30
   9   9   1   91.39    9.00
  -9   9  -1   98.99   10.60
 -10  -9  -1   55.39    9.40
  10  -9   1   58.69    9.10
 -10   9  -1   55.79    9.90
  10   9   1   54.79   11.20
   9 -10  -1    1.50    3.40
  -9 -10   1    1.90    4.90
  -9  10   1   -1.00    3.20
   9  10  -1   -4.20    2.20
   8 -10  -1    1.00    2.60
  -8 -10   1    4.90    3.20
   8  10  -1    3.80    2.20
  -8  10   1   -2.10    2.00
  -7 -10   1  149.39   13.60
   7 -10  -1  157.38   14.00
   7  10  -1  142.59   12.00
  -7  10   1  163.28   13.40
   6 -10  -1  134.59   12.40
  -6 -10   1  113.59   11.20
   6  10  -1  121.19   10.30
  -6  10   1  116.19   10.80
   5 -10  -1    4.60    3.00
  -5 -10   1    5.80    2.50
  -5  10   1    2.80    2.10
   5  10  -1    5.40    2.30
  -5  10   1    5.90    1.30
  -5  10   1    7.80    1.50
   4 -10  -1   -0.20    1.90
  -4 -10   1   -0.20    1.70
  -4  10   1    2.50    1.00
  -4  10   1    2.20    1.90
   4  10  -1    1.10    2.20
  -4  10   1    3.30    0.80
   3 -10  -1   34.40    6.20
   3  10  -1   35.80    4.80
  -3  10   1   35.40    5.20
  -3  10   1   33.90    4.10
   2 -10  -1  146.19   11.50
  -2 -10   1  146.79   12.40
   2  10  -1  136.49   10.10
  -2  10   1  145.19    9.20
  -2  10   1  133.89   10.90
  -2  10   1  140.89    8.80
   1 -10  -1   79.99    8.20
  -1 -10   1   82.19    9.20
  -1 -10   1   88.29    7.40
  -1  10   1   91.29    6.90
   1  10  -1   85.69    7.20
  -1  10   1   83.39    8.10
   0 -10   1  231.88   14.40
   0  10  -1  229.98   15.30
   0  10   1  203.28   14.70
   0  10   1  235.48   13.70
   0  10  -1  226.68   13.40
   1 -10   1  314.87   18.00
  -1 -10  -1  300.07   19.50
   1  10   1  271.17   16.40
  -1  10  -1  285.87   18.20
  -1  10  -1  275.97   15.60
   1  10   1  291.77   16.70
  -2 -10  -1   59.89    7.40
   2  10   1   70.29    6.70
  -2  10  -1   58.99    7.00
  -2  10  -1   67.49    5.40
  -2  10  -1   73.29    5.00
  -3 -10  -1  138.49   11.70
   3 -10   1  155.88   11.50
  -3  10  -1  145.29   12.80
  -3  10  -1  123.39    7.90
  -3  10  -1  129.59    7.90
   3  10   1  131.39   10.20
  -4 -10  -1  154.28   16.20
   4 -10   1  134.29   11.70
  -4  10  -1  126.09    7.40
  -4  10  -1  129.79   11.00
   4  10   1  138.09   10.90
  -4  10  -1  133.59    7.50
  -5 -10  -1   -0.70    1.60
   5 -10   1    0.60    2.20
   5  10   1    0.80    1.70
  -6 -10  -1   29.60    5.80
   6 -10   1   38.10    7.10
   6  10   1   32.90    5.60
  -6  10  -1   30.20    5.90
   7 -10   1   59.39    8.20
  -7 -10  -1   59.69    8.00
   7  10   1   72.89    7.70
  -7  10  -1   60.89    7.70
   8 -10   1    0.50    2.20
  -8 -10  -1   -1.00    2.10
  -8  10  -1   -1.40    1.80
   8  10   1   -0.30    1.70
  -9 -10  -1   83.79    9.90
   9 -10   1   94.79   11.70
   9  10   1   77.69    8.70
  -9  10  -1   77.19    9.80
  -8 -11   1   54.09    9.40
   8 -11  -1   38.40    7.30
  -8  11   1   49.30    9.70
   8  11  -1   37.60    6.90
   7 -11  -1    6.20    3.70
  -7 -11   1    3.40    2.70
  -7  11   1   12.20    3.70
   7  11  -1   14.40    3.40
   6 -11  -1   14.10    3.40
  -6 -11   1    7.40    3.20
  -6  11   1   12.10    3.60
   6  11  -1    6.50    2.90
  -5 -11   1   31.70    6.20
   5 -11  -1   27.20    6.00
   5  11  -1   36.40    6.10
  -5  11   1   32.80    2.80
  -5  11   1   24.40    5.00
   4 -11  -1    2.40    1.70
  -4 -11   1    1.20    1.80
  -4  11   1    0.80    1.00
   4  11  -1    0.30    1.40
  -4  11   1    4.60    1.30
  -4  11   1    1.40    1.60
   3 -11  -1   25.00    5.40
  -3 -11   1   30.40    6.50
  -3  11   1   25.30    5.20
  -3  11   1   30.60    3.30
   3  11  -1   26.60    4.70
  -3  11   1   25.50    3.10
   2 -11  -1   27.80    6.00
  -2 -11   1   42.40    7.50
   2  11  -1   39.00    5.00
  -2  11   1   33.60    4.00
  -2  11   1   41.20    5.50
   1 -11  -1   83.99    8.70
   1  11  -1   70.79    7.00
  -1  11   1   90.49    7.10
  -1  11   1   83.39    8.40
   0 -11   1   37.90    5.20
   0  11  -1   39.70    4.80
   0  11   1   41.90    5.00
   0  11   1   37.40    5.50
   0  11  -1   29.70    5.40
   1 -11   1  168.28   12.10
   1  11   1  149.59   10.90
  -1  11  -1  144.79    9.90
  -1  11  -1  149.88   12.20
  -2 -11  -1  233.58   17.20
   2  11   1  228.78   15.80
  -2  11  -1  230.38   13.20
  -2  11  -1  227.88   16.00
   3 -11   1    1.40    1.70
  -3 -11  -1    1.00    1.80
  -3  11  -1    0.70    1.50
   3  11   1   -1.70    1.30
  -3  11  -1    3.20    1.30
  -3  11  -1    1.40    0.80
  -4 -11  -1   48.60    7.10
   4 -11   1   47.00    6.80
  -4  11  -1   40.70    6.10
  -4  11  -1   39.20    3.50
  -4  11  -1   48.70    3.90
   4  11   1   40.00    5.50
  -5 -11  -1   51.89    8.50
   5 -11   1   48.70    7.20
   5  11   1   52.49    6.50
  -5  11  -1   47.40    6.80
  -6 -11  -1   19.90    4.80
   6 -11   1   17.30    4.60
  -6  11  -1   21.40    4.30
   6  11   1   30.40    5.60
   7 -11   1   79.99    9.70
  -7 -11  -1   93.49    9.60
  -7  11  -1   76.39    8.90
   7  11   1   81.59    8.40
   8 -11   1    4.20    3.10
   8  11   1    7.70    3.60
  -8  11  -1   14.20    4.00
  -7 -12   1   33.40    7.10
   7 -12  -1   35.70    7.60
  -7  12   1   52.69    7.60
   7  12  -1   56.39    8.70
  -6 -12   1   -0.40    5.10
   6 -12  -1    3.50    3.10
  -6  12   1    9.70    3.80
   6  12  -1   12.20    5.80
  -5 -12   1   48.30    8.40
   5 -12  -1   65.49    8.90
  -5  12   1   60.39    8.00
   5  12  -1   59.69    7.30
   4 -12  -1   -0.20    1.60
  -4 -12   1   -0.10    2.40
  -4  12   1    0.80    1.30
   4  12  -1    0.30    1.70
  -4  12   1   -1.40    2.20
   3 -12  -1   97.79   10.30
  -3 -12   1   92.69   10.30
  -3  12   1   96.59    7.20
   3  12  -1   95.99    8.80
  -3  12   1  101.39   10.00
   2 -12  -1   -0.30    2.90
  -2 -12   1    6.40    2.70
  -2  12   1    2.70    1.70
   2  12  -1    4.70    2.00
  -2  12   1   -0.90    2.00
   1  12  -1   77.09    8.40
  -1  12   1   63.79    6.40
   1  12  -1   67.29    7.90
  -1  12   1   69.49    7.90
   0 -12   1    7.80    3.00
   0  12  -1    8.30    2.60
   0  12  -1   10.00    3.20
   0  12   1    7.20    2.20
   0  12   1   11.10    3.30
   1 -12   1   22.90    4.90
   1  12   1   33.20    4.40
   1  12   1   22.90    4.70
  -1  12  -1   23.70    4.70
  -1  12  -1   32.70    4.30
   2 -12   1   70.09    7.90
   2  12   1   59.29    6.60
  -2  12  -1   60.79    5.40
  -2  12  -1   63.19    7.70
   3 -12   1   15.10    4.20
  -3 -12  -1    4.30    3.10
  -3  12  -1   13.00    2.30
   3  12   1   12.40    3.60
  -3  12  -1   10.10    3.50
  -4 -12  -1   15.10    4.30
   4 -12   1   14.80    4.80
  -4  12  -1   27.00    2.70
   4  12   1   27.10    4.90
  -4  12  -1   20.90    4.30
   5 -12   1   21.80    5.10
  -5 -12  -1   20.60    5.00
  -5  12  -1   27.70    5.70
   5  12   1   29.10    5.20
  -6 -12  -1   34.40    7.20
   6 -12   1   19.00    4.80
  -6  12  -1   24.00    5.60
   6  12   1   25.00    9.30
   7 -12   1   16.90    5.00
  -7 -12  -1   20.60    5.00
  -7  12  -1   29.20    5.60
   7  12   1   21.10    4.40
   5 -13  -1   14.00    4.70
  -5 -13   1    6.60    4.20
   5  13  -1    8.00    3.80
  -5  13   1   10.60    3.50
  -4 -13   1   39.20    7.90
   4 -13  -1   27.50    5.90
   4  13  -1   30.00    5.40
  -4  13   1   24.80    7.80
   3 -13  -1   28.10    6.40
   3  13  -1   27.20    5.30
  -3  13   1   28.40    4.00
  -3  13   1   21.50    4.90
   2  13  -1   21.10    4.20
  -2  13   1   23.80    4.10
   1  13  -1   60.99    8.00
  -1  13   1   67.89    8.50
  -1  13   1   51.09    9.30
   1  13  -1   83.69    7.70
   0  13   1   57.99    6.50
   0  13   1   51.09    8.20
   0  13  -1   54.19    7.50
   0  13  -1   55.89    6.20
   1 -13   1   51.89    9.70
  -1  13  -1   55.79    7.60
   1  13   1   47.10    6.40
  -1  13  -1   53.39    5.90
   1  13   1   60.29    7.90
   2 -13   1  115.19   11.70
  -2  13  -1  109.09   11.60
  -2  13  -1  133.09    9.10
   2  13   1  123.39   11.50
   2  13   1  122.89   10.40
  -3 -13  -1   29.30    6.50
  -3  13  -1   23.60    7.70
  -3  13  -1   20.60    3.60
   3  13   1   26.50    5.40
   4 -13   1    1.30    2.60
   4  13   1    4.70    2.20
  -4  13  -1   -5.40    2.40
  -5 -13  -1    0.40    2.40
   5 -13   1    1.90    2.90
  -5  13  -1   -0.70    2.40
   5  13   1    4.00    2.30
 -14   0   2   77.29   10.50
  14   0  -2   85.19    9.40
  14   0  -2   82.09    7.30
  13   0  -2   14.90    3.20
 -13   0   2    9.90    4.00
  13   0  -2   11.10    4.00
  12   0  -2   -3.60    1.80
 -12   0   2   -0.80    1.40
 -11   0   2   -1.80    1.40
  11   0  -2    0.90    1.40
  11   0  -2    1.60    1.10
 -10   0   2  534.05   28.90
 -10   0   2  524.75   25.40
  10   0  -2  480.55   26.80
  10   0  -2  510.25   25.00
  -9   0   2  249.88   14.30
  -9   0   2  273.47   17.20
   9   0  -2  265.97   15.90
   9   0  -2  287.47   15.80
  -8   0   2  211.38   11.90
   8   0  -2  211.98   13.20
  -8   0   2  230.68   14.50
   8   0  -2  228.08   12.10
  -7   0   2  318.17   15.60
   7   0  -2  279.47   16.40
   7   0  -2  319.07   15.50
   7   0  -2  300.47   17.00
  -7   0   2  327.57   17.80
   6   0  -2   21.20    2.80
  -6   0   2   25.40    3.50
  -6   0   2   23.00    2.50
   6   0  -2   21.30    3.00
  -6   0   2   30.40    3.40
   6   0  -2   26.60    2.60
  -5   0   2    1.00    0.60
   5   0  -2    1.70    1.00
   5   0  -2    1.00    0.60
  -5   0   2    0.30    0.70
   5   0  -2    2.10    0.80
  -5   0   2    0.70    0.70
  -4   0   2  649.83   28.40
  -4   0   2  654.03   29.10
   4   0  -2  594.54   29.10
  -4   0   2  625.64   29.40
   4   0  -2  658.93   29.20
  -3   0   2 3121.39  129.59
   3   0  -2 3080.69  129.49
   3   0  -2 2912.21  129.39
  -3   0   2 3066.49  128.89
  -3   0   2 3066.09  129.39
   2   0  -2    4.40    1.10
   2   0  -2    5.10    1.00
  -2   0   2    3.80    0.90
   2   0  -2    4.80    0.90
  -2   0   2    5.00    1.10
  -2   0   2    6.20    1.00
  -1   0   2  100.39    5.20
   1   0  -2  101.89    5.00
  -1   0   2  105.79    5.10
   1   0  -2  107.89    5.30
   0   0   2   18.70    1.50
   0   0  -2   21.50    1.10
   0   0   2   20.40    1.20
   1   0   2   17.90    1.40
  -1   0  -2   15.30    1.60
   1   0   2   16.80    1.20
  -1   0  -2   16.10    1.20
   2   0   2  594.64   25.80
   2   0   2  585.24   25.50
  -2   0  -2  575.54   25.40
  -3   0  -2   56.69    3.60
  -3   0  -2   66.69    4.30
   3   0   2   59.39    3.60
   3   0   2   60.59    4.10
   4   0   2   46.60    3.70
   4   0   2   37.20    3.20
   4   0   2   40.30    3.00
  -4   0  -2   39.60    3.60
   5   0   2  372.96   16.70
   5   0   2  365.86   16.80
   5   0   2  333.07   17.80
  -5   0  -2  355.16   18.20
   6   0   2    7.30    1.80
   6   0   2   11.80    1.50
   6   0   2   12.60    1.60
  -6   0  -2    7.50    1.80
   7   0   2  583.44   26.20
  -7   0  -2  563.24   28.40
   7   0   2  566.14   28.10
   7   0   2  529.75   28.10
   7   0   2  579.24   26.00
  -8   0  -2   89.79    7.90
   8   0   2   97.09    6.20
   8   0   2   93.39    6.20
   8   0   2   94.29    8.00
   9   0   2   87.59    6.00
   9   0   2   86.09    5.90
   9   0   2   76.39    7.20
  -9   0  -2   77.39    7.80
  10   0   2   84.89    8.10
  10   0   2   91.19    6.50
  10   0   2   94.99    6.50
 -10   0  -2   87.19    8.80
  11   0   2   12.80    3.40
  11   0   2   19.70    3.20
 -11   0  -2   13.80    3.60
  12   0   2    9.90    3.90
  12   0   2    9.10    2.30
 -12   0  -2   15.70    3.80
  13   0   2    3.00    1.60
 -13   0  -2    6.10    3.70
  13   0   2    6.90    3.30
  14   0   2   -2.70    2.20
  14   0   2    0.00    2.80
 -14   0  -2    0.80    3.10
  14  -1  -2    8.70    4.10
 -14  -1   2   15.40    5.40
  14  -1  -2    8.30    2.60
  14   1  -2    1.50    2.40
  14   1  -2    4.70    4.30
 -14   1   2    9.30    4.40
  13  -1  -2   40.90    4.40
  13  -1  -2   24.10    5.20
 -13  -1   2   42.90    8.00
  13   1  -2   40.50    6.10
 -13   1   2   56.69    7.90
  13   1  -2   35.40    4.90
  12  -1  -2   13.50    2.40
  12  -1  -2   10.40    3.50
 -12  -1   2    8.60    3.50
  12   1  -2   14.30    3.60
  12   1  -2   11.20    2.80
 -12   1   2   14.10    4.40
  11  -1  -2   42.10    4.00
 -11  -1   2   43.00    6.40
  11  -1  -2   37.90    6.60
  11   1  -2   41.30    4.30
 -11   1   2   29.00    5.50
  11   1  -2   44.00    4.80
 -11   1   2   34.00    3.60
 -10  -1   2   52.29    7.00
  10  -1  -2   51.79    5.40
  10  -1  -2   56.19    6.20
  10   1  -2   47.40    5.30
 -10   1   2   56.99    4.50
  10   1  -2   50.29    4.90
 -10   1   2   48.30    6.50
  -9  -1   2  120.69   10.10
   9  -1  -2   99.49    8.70
   9  -1  -2  115.99    7.30
  -9  -1   2  112.29    7.90
   9   1  -2  119.89    8.60
  -9   1   2  115.49    7.20
   9   1  -2  112.49    7.80
  -9   1   2  117.49    9.80
  -8  -1   2   77.39    5.80
  -8  -1   2   81.19    7.50
   8  -1  -2   75.19    7.00
   8  -1  -2   74.99    5.20
   8   1  -2   81.19    6.40
  -8   1   2   88.09    7.60
  -8   1   2   69.89    5.20
   7  -1  -2   55.19    5.40
  -7  -1   2   58.19    5.80
  -7  -1   2   49.30    4.20
   7  -1  -2   51.89    3.90
   7  -1  -2   53.19    5.00
   7   1  -2   46.20    4.40
  -7   1   2   48.70    3.90
  -7   1   2   55.09    5.40
   7   1  -2   53.49    5.20
  -7   1   2   49.99    5.30
   6  -1  -2  261.37   12.40
   6  -1  -2  248.58   13.80
  -6  -1   2  260.27   14.60
  -6  -1   2  227.58   12.70
   6  -1  -2  249.18   14.10
   6   1  -2  228.78   17.00
  -6   1   2  278.57   14.50
  -6   1   2  226.98   12.20
   6   1  -2  265.77   13.10
   6   1  -2  237.68   13.00
  -6   1   2  246.68   14.20
  -5  -1   2 1177.58   54.39
  -5  -1   2 1384.16   54.79
   5  -1  -2 1207.98   55.69
   5  -1  -2 1303.27   53.89
  -5  -1   2 1256.17   55.99
   5  -1  -2 1200.18   55.19
  -5   1   2 1121.39   53.69
  -5   1   2 1197.38   55.49
   5   1  -2 1380.36   54.79
   5   1  -2 1301.37   54.59
  -5   1   2 1298.27   55.79
   5   1  -2 1130.99   55.29
  -4  -1   2   13.50    1.60
  -4  -1   2   13.90    1.70
   4  -1  -2   11.90    2.20
  -4  -1   2    8.90    1.80
   4  -1  -2   13.40    1.80
   4  -1  -2   13.10    1.50
  -4   1   2   13.30    2.20
   4   1  -2    9.00    1.70
  -4   1   2   15.00    2.20
   4   1  -2   14.80    1.80
  -4   1   2   12.70    1.70
  -3  -1   2  949.40   40.40
   3  -1  -2  915.81   40.60
  -3  -1   2  964.40   40.20
  -3  -1   2  961.40   41.20
   3  -1  -2  938.61   40.00
   3  -1  -2  960.10   41.40
   3   1  -2  962.50   40.50
  -3   1   2  809.32   39.80
   3   1  -2  915.61   40.30
  -3   1   2  928.51   41.20
  -3   1   2  897.01   40.70
   3   1  -2  907.61   40.90
   2  -1  -2  572.74   26.00
   2  -1  -2  606.34   27.00
  -2  -1   2  615.64   26.30
  -2  -1   2  604.44   26.60
  -2  -1   2  625.44   26.00
   2  -1  -2  507.05   25.80
  -2   1   2  565.04   26.10
  -2   1   2  651.33   26.00
  -2   1   2  610.94   26.90
   2   1  -2  590.44   26.20
   2   1  -2  584.74   26.50
  -1  -1   2 1147.09   50.09
  -1  -1   2 1192.88   49.99
   1  -1  -2 1155.38   49.50
  -1   1   2 1232.08   50.79
   1   1  -2 1124.59   49.99
  -1   1   2 1215.48   49.90
   1   1  -2 1152.58   49.99
  -1   1   2 1132.19   49.60
   0  -1  -2 8807.62  370.56
   0  -1  -2 8527.05  371.96
   0   1  -2 8736.23  377.56
  -1  -1  -2 2957.00  126.99
   1   1   2 3082.79  126.99
   2  -1   2  722.63   31.20
  -2  -1  -2  676.73   31.00
   2  -1   2  711.63   30.50
  -2   1  -2  716.43   31.30
   2   1   2  723.73   31.20
  -2   1  -2  699.83   30.40
   2   1   2  722.93   31.10
  -3  -1  -2  193.68   10.10
   3  -1   2  205.58    9.10
   3  -1   2  195.18   10.10
  -3   1  -2  198.08   10.20
   3   1   2  203.58   10.20
  -3   1  -2  178.88    9.30
   3   1   2  194.48    9.70
   4  -1   2  259.27   13.80
   4  -1   2  296.37   12.70
   4  -1   2  276.57   12.70
  -4  -1  -2  279.67   14.20
   4   1   2  272.07   14.00
  -4   1  -2  266.57   14.10
   4   1   2  274.77   13.30
   5  -1   2   14.20    1.40
   5  -1   2   13.30    1.40
   5  -1   2   11.10    2.10
  -5  -1  -2    8.10    1.80
   5   1   2   11.60    1.70
  -5   1  -2    8.10    1.90
   5   1   2    9.50    1.80
   6  -1   2  172.08    8.70
  -6  -1  -2  185.98   11.10
   6  -1   2  163.48   11.00
   6  -1   2  174.98    8.80
   6  -1   2  156.38   13.00
   6   1   2  178.38   10.70
   6   1   2  178.18    9.60
  -6   1  -2  162.38   10.70
   7  -1   2   82.89    7.60
  -7  -1  -2   73.39    6.70
   7  -1   2   84.69    6.70
   7  -1   2   86.59    5.10
   7  -1   2   84.89    5.10
   7   1   2   85.89    6.80
   7   1   2   87.19    5.90
   7   1   2   79.49    5.60
  -7   1  -2   79.49    6.90
   7   1   2   63.59    6.00
   8  -1   2  611.24   32.80
  -8  -1  -2  640.24   32.90
   8  -1   2  684.13   29.60
   8  -1   2  655.83   29.50
   8   1   2  675.43   30.80
  -8   1  -2  644.74   33.00
   8   1   2  659.73   32.20
  -9  -1  -2  201.58   13.70
   9  -1   2  168.38   12.80
   9  -1   2  192.48   10.30
   9  -1   2  189.48   10.20
   9   1   2  193.28   11.10
  -9   1  -2  191.68   13.50
   9   1   2  175.88   12.20
   9   1   2  203.78   11.30
  10  -1   2   74.49    5.30
 -10  -1  -2   84.39    8.60
  10  -1   2   81.19    8.20
  10  -1   2   74.79    5.40
  10   1   2   79.29    6.20
 -10   1  -2   81.59    8.20
  10   1   2   72.99    7.10
 -11  -1  -2  261.57   17.70
  11  -1   2  228.88   16.50
  11  -1   2  239.68   12.90
  11   1   2  238.78   15.90
 -11   1  -2  249.68   17.30
  11   1   2  261.17   14.30
  12  -1   2   81.59    6.10
  12  -1   2   78.09    5.70
  12  -1   2   68.19    8.50
 -12  -1  -2   77.29    9.10
 -12   1  -2   69.89    8.50
  12   1   2   79.59    6.80
  12   1   2   61.59    7.50
  13  -1   2   32.60    6.50
  13  -1   2   29.50    3.70
 -13  -1  -2   32.00    6.40
  13   1   2   27.00    5.90
 -13   1  -2   38.00    7.20
  13   1   2   32.40    4.30
  14  -1   2   12.80    3.40
 -14  -1  -2    9.00    4.90
  14   1   2   19.50    6.00
  14   1   2    3.40    3.70
 -14   1  -2    5.90    3.60
 -14  -2   2   -2.00    2.40
  14  -2  -2    8.20    3.40
  14   2  -2    3.50    2.70
 -14   2   2    0.60    3.10
  14   2  -2    1.50    2.70
  13  -2  -2    4.60    3.80
  13  -2  -2    9.00    2.30
 -13  -2   2   18.50    5.20
  13   2  -2   10.10    3.00
  13   2  -2    9.20    3.10
 -13   2   2    9.00    3.40
  12  -2  -2   38.70    4.60
 -12  -2   2   56.49    7.50
  12  -2  -2   48.90    7.00
  12  -2  -2   42.50    6.00
  12   2  -2   47.30    5.40
 -12   2   2   37.00    6.50
  12   2  -2   49.60    5.50
  11  -2  -2  110.29   10.50
 -11  -2   2  130.59   11.80
  11  -2  -2  133.39    7.90
 -11   2   2  141.29   11.90
  11   2  -2  119.19    9.10
  10  -2  -2   70.09    7.60
 -10  -2   2   83.99    8.50
  10  -2  -2   81.59    5.50
  10   2  -2   82.39    6.60
  10   2  -2   76.39    6.60
 -10   2   2   77.79    8.10
 -10   2   2   71.79    5.20
  -9  -2   2  149.19   12.00
   9  -2  -2  169.08    9.20
   9  -2  -2  154.38   11.90
   9   2  -2  174.38   10.70
  -9   2   2  157.48    9.10
  -9   2   2  169.78   12.30
   9   2  -2  169.38   10.40
  -8  -2   2   71.79    7.10
   8  -2  -2   71.19    4.70
  -8  -2   2   68.69    5.60
   8  -2  -2   64.09    6.60
   8   2  -2   72.09    5.80
  -8   2   2   68.49    4.70
   8   2  -2   60.19    5.30
  -8   2   2   70.49    6.80
   7  -2  -2  348.57   16.10
   7  -2  -2  332.17   19.00
  -7  -2   2  355.96   19.50
   7  -2  -2  314.67   17.90
  -7  -2   2  358.46   17.70
  -7   2   2  329.97   18.70
   7   2  -2  348.67   17.90
  -7   2   2  312.67   15.90
  -7   2   2  352.86   19.30
   7   2  -2  335.67   16.90
   6  -2  -2  172.28    8.60
   6  -2  -2  171.38   11.90
  -6  -2   2  152.58    9.50
   6  -2  -2  164.98   10.90
  -6   2   2  178.88   11.00
  -6   2   2  143.69    8.30
  -6   2   2  170.58   10.70
   6   2  -2  172.18    9.10
   6   2  -2  171.78    9.70
   6   2  -2  156.48   10.30
  -5  -2   2   64.49    4.70
   5  -2  -2   64.29    4.90
   5  -2  -2   62.69    3.80
   5  -2  -2   63.39    5.60
   5   2  -2   59.59    4.00
   5   2  -2   68.09    4.80
  -5   2   2   61.29    4.80
   5   2  -2   59.19    5.10
  -5   2   2   55.79    5.30
  -5   2   2   49.80    4.80
   4  -2  -2  230.48   13.10
   4  -2  -2  234.28   12.30
  -4  -2   2  261.07   11.20
  -4  -2   2  229.58   13.00
   4  -2  -2  252.77   11.30
  -4  -2   2  222.38   12.00
  -4   2   2  233.48   13.10
   4   2  -2  210.38   12.50
   4   2  -2  251.67   12.30
  -4   2   2  226.08   11.10
  -4   2   2  248.78   12.70
   3  -2  -2  311.97   15.60
   3  -2  -2  317.67   16.60
  -3  -2   2  365.56   14.60
   3  -2  -2  348.07   15.00
  -3  -2   2  326.67   16.40
  -3  -2   2  334.07   15.70
  -3   2   2  340.87   16.70
   3   2  -2  323.97   15.70
   3   2  -2  328.37   16.30
  -3   2   2  293.27   14.80
  -3   2   2  317.67   15.80
  -2  -2   2 1736.03   74.29
   2  -2  -2 1712.63   74.09
   2  -2  -2 1836.92   73.79
   2  -2  -2 1761.42   75.29
  -2  -2   2 1681.83   74.79
  -2   2   2 1806.72   74.29
  -2   2   2 1678.53   73.69
   2   2  -2 1656.83   74.29
   2   2  -2 1763.02   74.79
   1  -2  -2 3189.78  128.79
  -1  -2   2 2968.80  127.49
  -1  -2   2 2936.61  128.09
   1  -2  -2 2980.70  127.39
  -1   2   2 3038.50  127.39
  -1   2   2 2963.70  127.39
   1   2  -2 2899.11  127.49
  -1   2   2 3193.98  128.59
   1   2  -2 3011.10  127.99
   0  -2  -2  270.37   12.50
   0  -2  -2  278.47   13.20
   0  -2   2  265.27   12.30
   0  -2   2  264.67   13.00
   0   2   2  279.57   12.40
   0   2  -2  268.47   12.90
   0   2  -2  265.87   12.40
   0   2   2  263.07   13.20
   0   2   2  270.97   12.50
  -1  -2  -2 4068.09  164.18
  -1   2  -2 3311.47  164.28
   1   2   2 4164.48  164.28
  -1   2  -2 4043.70  165.08
   2  -2   2  605.34   27.00
   2  -2   2  653.63   28.50
  -2   2  -2  621.04   27.10
   2   2   2  635.44   28.30
  -2   2  -2  649.04   28.50
   2   2   2  639.04   28.20
   3  -2   2  217.88   11.60
  -3  -2  -2  227.78   11.80
   3  -2   2  236.28   10.10
  -3   2  -2  214.88   10.00
   3   2   2  223.58   11.60
   3   2   2  240.88   11.90
  -3   2  -2  239.28   11.90
   3   2   2  227.38   11.40
   4  -2   2  525.25   22.10
   4  -2   2  466.05   24.00
   4  -2   2  534.65   22.10
   4  -2   2  495.45   25.10
  -4  -2  -2  514.05   24.40
   4   2   2  516.95   24.40
   4   2   2  510.35   23.70
   4   2   2  535.15   24.00
  -4   2  -2  514.85   24.50
  -5  -2  -2   13.50    2.70
   5  -2   2   17.50    1.30
   5  -2   2   16.50    2.30
   5  -2   2    9.40    2.20
   5   2   2   18.10    2.50
   5   2   2   16.70    2.10
  -5   2  -2   10.60    2.00
   5   2   2   14.50    2.10
   6  -2   2   82.09    4.50
   6  -2   2   78.99    6.20
  -6  -2  -2   88.09    6.90
   6  -2   2   89.99    4.60
   6  -2   2   87.99    7.30
   6   2   2   88.59    6.10
  -6   2  -2   76.89    7.50
   6   2   2   86.09    5.90
   7  -2   2  230.78   14.90
   7  -2   2  252.67   11.50
  -7  -2  -2  234.18   14.50
   7  -2   2  232.58   11.20
   7   2   2  232.28   13.00
   7   2   2  234.28   14.20
   7   2   2  249.48   13.40
  -7   2  -2  244.38   14.60
   8  -2   2   23.00    4.40
   8  -2   2   26.70    2.30
   8  -2   2   28.00    2.30
  -8  -2  -2   24.60    4.70
   8   2   2   25.30    3.30
   8   2   2   21.20    3.30
   8   2   2   32.20    3.10
  -8   2  -2   27.80    4.10
   9  -2   2  202.28   10.20
   9  -2   2  198.68   14.30
   9  -2   2  213.58   10.40
  -9  -2  -2  198.88   14.00
  -9   2  -2  214.98   14.40
 -10  -2  -2  232.68   15.90
  10  -2   2  226.18   11.30
  10  -2   2  235.78   11.50
  10  -2   2  223.98   15.80
 -10   2  -2  229.18   16.00
  10   2   2  224.88   13.30
  10   2   2  206.58   13.80
  11  -2   2   61.39    4.20
  11  -2   2   54.19    4.00
 -11  -2  -2   57.99    7.40
  11  -2   2   46.10    6.90
  11   2   2   47.80    5.50
  11   2   2   61.49    5.80
 -11   2  -2   68.49    7.80
  12  -2   2    3.10    2.60
  12  -2   2    5.40    1.20
 -12  -2  -2    7.00    3.60
 -12   2  -2    5.80    3.20
  12   2   2    4.80    2.60
  12   2   2   14.60    3.30
 -13  -2  -2   28.10    6.00
  13  -2   2   30.00    3.50
  13  -2   2   36.20    6.50
  13   2   2   42.40    5.60
 -13   2  -2   36.90    7.60
  13   2   2   35.20    6.10
 -14  -2  -2    8.00    3.60
  14  -2   2    6.40    4.30
  14   2   2   10.70    4.40
 -13  -3   2   22.90    5.70
  13  -3  -2   22.20    5.10
 -13   3   2   18.50    4.80
  13   3  -2   14.20    3.40
  12  -3  -2   21.70    2.50
  12  -3  -2   17.20    4.80
 -12  -3   2   11.50    4.00
 -12   3   2   14.90    4.50
  12   3  -2   12.30    4.30
  12   3  -2   15.60    3.90
  11  -3  -2   21.80    7.30
 -11  -3   2   35.30    6.90
  11  -3  -2   30.00    2.90
  11  -3  -2   28.20    2.90
 -11   3   2   26.60    5.30
  11   3  -2   31.20    4.50
  11   3  -2   29.10    3.80
 -10  -3   2   25.50    9.20
  10  -3  -2   21.80    4.80
  10  -3  -2   27.80    2.70
  10   3  -2   22.00    3.30
  10   3  -2   30.10    4.00
 -10   3   2   28.70    2.80
 -10   3   2   24.50    4.90
  -9  -3   2   74.39    8.00
   9  -3  -2   68.19    7.60
   9  -3  -2   75.39    4.70
  -9   3   2   74.69    7.50
   9   3  -2   67.89    5.40
  -9   3   2   69.79    4.70
   9   3  -2   80.79    6.60
   8  -3  -2  110.19    6.20
   8  -3  -2  100.99    9.20
  -8  -3   2  118.99    9.60
  -8   3   2  106.49    8.90
  -8   3   2  110.09    6.20
   8   3  -2  106.99    6.80
   8   3  -2  110.39    7.90
  -7  -3   2   22.70    3.00
  -7  -3   2   14.00    3.00
   7  -3  -2   16.60    1.80
   7  -3  -2   15.20    3.10
  -7   3   2   21.10    3.80
   7   3  -2   18.20    3.00
  -7   3   2   19.00    1.90
   7   3  -2   18.20    2.20
  -6  -3   2   18.50    3.50
   6  -3  -2   24.50    2.90
   6  -3  -2   20.70    1.90
  -6  -3   2   21.50    2.70
   6  -3  -2   15.30    3.20
  -6   3   2   26.90    3.40
   6   3  -2   27.50    3.30
  -6   3   2   19.00    2.00
  -6   3   2   23.60    3.40
   6   3  -2   24.40    3.10
  -5  -3   2  361.76   18.90
   5  -3  -2  338.47   18.80
  -5  -3   2  340.87   17.40
   5  -3  -2  328.27   17.40
   5  -3  -2  363.56   15.80
  -5   3   2  341.47   18.70
  -5   3   2  350.26   18.10
   5   3  -2  368.86   17.70
  -5   3   2  335.57   15.70
   5   3  -2  319.67   18.00
  -4  -3   2  522.35   25.00
   4  -3  -2  518.85   25.20
   4  -3  -2  492.45   23.70
  -4  -3   2  454.85   23.50
   4  -3  -2  548.95   22.40
  -4   3   2  499.95   22.30
   4   3  -2  534.35   24.00
   4   3  -2  465.25   24.40
  -4   3   2  499.55   25.10
  -4   3   2  497.85   24.10
   3  -3  -2  458.15   19.10
  -3  -3   2  404.66   20.10
  -3  -3   2  436.66   21.10
   3  -3  -2  425.96   20.20
   3  -3  -2  412.76   21.20
  -3   3   2  437.06   21.40
  -3   3   2  421.56   20.30
   3   3  -2  423.76   20.30
  -3   3   2  416.26   19.10
   3   3  -2  432.36   21.00
   2  -3  -2  902.61   40.00
  -2  -3   2  916.91   40.10
   2  -3  -2  920.11   41.30
  -2  -3   2  929.41   41.00
   2  -3  -2  938.61   39.30
   2   3  -2  899.41   40.10
  -2   3   2  900.51   41.10
  -2   3   2  929.51   40.10
   2   3  -2  884.31   40.70
  -2   3   2  867.91   39.30
   1  -3  -2  205.48   10.80
  -1  -3   2  188.08    9.70
  -1  -3   2  192.98   10.50
   1   3  -2  191.98    9.80
   1   3  -2  191.88   10.40
  -1   3   2  188.48    9.50
  -1   3   2  207.58   10.70
  -1   3   2  183.08   10.00
  -1   3   2  200.48    9.80
   0  -3  -2  119.19    7.20
   0  -3  -2  147.39    7.20
   0  -3   2  133.29    7.90
   0  -3   2  130.89    6.80
   0   3   2  141.69    7.20
   0   3   2  125.79    7.20
   0   3  -2  139.09    7.00
   0   3  -2  130.29    7.70
   0   3   2  143.19    8.80
  -1  -3  -2  324.57   15.10
   1  -3   2  324.87   14.20
   1   3   2  309.27   15.30
   1   3   2  345.57   15.10
  -1   3  -2  311.47   15.40
  -1   3  -2  320.37   15.80
   1   3   2  289.27   15.00
  -1   3  -2  299.17   14.20
   2  -3   2 2396.46   97.59
   2  -3   2 2295.87   99.39
   2  -3   2 2374.66  100.19
   2   3   2 2456.35   99.19
  -2   3  -2 2064.09   97.59
  -2   3  -2 2317.77   99.49
   2   3   2 2332.27   99.29
   3  -3   2 1265.07   57.69
   3  -3   2 1349.47   58.89
  -3  -3  -2 1345.67   57.89
   3   3   2 1346.27   57.99
  -3   3  -2 1365.96   58.09
   3   3   2 1324.47   57.69
   3   3   2 1218.68   57.29
   4  -3   2   44.70    4.10
  -4  -3  -2   55.89    4.60
   4  -3   2   43.50    4.70
   4   3   2   48.90    4.20
   4   3   2   50.29    4.40
   4   3   2   49.60    4.00
  -4   3  -2   48.70    4.40
   5  -3   2  247.58   15.00
   5  -3   2  245.78   14.00
  -5  -3  -2  261.67   14.50
   5   3   2  254.57   14.30
  -5   3  -2  272.47   14.70
   5   3   2  254.37   13.60
   5   3   2  269.67   14.00
   6  -3   2   84.59    7.40
   6  -3   2   75.09    6.30
  -6  -3  -2   83.59    7.30
   6   3   2   76.09    6.60
   6   3   2   84.89    6.10
  -6   3  -2   83.09    6.80
   7  -3   2   20.50    4.20
  -7  -3  -2   17.30    3.50
  -7   3  -2   12.00    2.90
   7   3   2   19.10    2.50
   7   3   2   21.00    2.80
  -8  -3  -2  155.18   11.00
   8  -3   2  126.39   10.70
   8   3   2  144.89    9.50
  -8   3  -2  132.99   10.50
   8   3   2  135.29    9.10
   9  -3   2  227.98   16.50
  -9  -3  -2  247.18   16.50
   9   3   2  251.47   14.50
   9   3   2  268.87   15.00
  -9   3  -2  270.57   17.00
 -10  -3  -2   10.40    3.70
  10  -3   2   15.40    4.10
  10   3   2   16.50    3.40
 -10   3  -2   12.10    4.70
  10   3   2   11.90    2.80
  11  -3   2   49.40    7.40
 -11  -3  -2   74.89    8.10
  11   3   2   63.99    6.10
 -11   3  -2   59.09    7.40
  11   3   2   53.49    5.80
  12  -3   2   50.29    7.50
 -12  -3  -2   36.70    6.60
 -12   3  -2   49.70    8.30
  12   3   2   52.19    5.40
  13  -3   2   11.10    3.90
 -13  -3  -2   17.50    5.70
  13   3   2   10.60    3.60
  13   3   2   13.50    3.60
 -13   3  -2   10.80    4.90
  13  -4  -2    5.40    3.50
 -13  -4   2    8.80    3.30
 -13   4   2    8.70    4.00
  13   4  -2    6.00    2.40
 -12  -4   2   10.30    3.40
  12  -4  -2    9.90    4.00
 -12   4   2    9.70    3.70
  12   4  -2   10.00    3.00
 -11  -4   2   24.90    5.20
 -11   4   2   25.60    5.40
 -10  -4   2  100.49   10.20
  10  -4  -2  106.19   10.40
  10  -4  -2  121.59    7.20
  10  -4  -2  102.59    5.60
  10   4  -2  103.99    8.60
 -10   4   2  112.89   10.30
   9  -4  -2   14.30    1.50
   9  -4  -2    8.60    3.20
  -9  -4   2    9.70    3.00
   9   4  -2   13.40    3.20
  -9   4   2   11.80    1.60
  -9   4   2    9.00    2.90
   8  -4  -2   93.79    9.00
  -8  -4   2   89.79    8.60
   8  -4  -2   96.39    5.20
  -8   4   2   92.89    8.40
  -8   4   2   91.89    5.20
   8   4  -2  104.89    7.90
   7  -4  -2    9.50    1.40
   7  -4  -2   10.20    3.30
  -7  -4   2    9.80    2.90
  -7   4   2    6.60    2.10
   7   4  -2    8.80    2.20
  -7   4   2    9.90    1.30
   6  -4  -2  791.32   39.20
  -6  -4   2  784.62   37.50
  -6  -4   2  789.42   38.80
   6  -4  -2  817.22   34.40
   6  -4  -2  776.82   37.30
  -6   4   2  769.82   34.40
  -6   4   2  835.32   42.90
   6   4  -2  822.42   37.40
  -6   4   2  776.72   37.90
  -5  -4   2  119.99    8.30
   5  -4  -2  125.69    9.60
  -5  -4   2  132.99    9.50
   5  -4  -2  137.49    6.70
   5   4  -2  132.89    8.60
  -5   4   2  130.79    8.90
  -5   4   2  133.19    6.70
  -5   4   2  139.49    9.70
   5   4  -2  131.69    9.10
   4  -4  -2  611.74   30.10
  -4  -4   2  577.14   28.40
   4  -4  -2  568.44   28.40
   4  -4  -2  634.14   26.70
  -4  -4   2  657.53   30.10
  -4   4   2  602.34   28.90
  -4   4   2  588.84   30.00
   4   4  -2  637.34   28.80
  -4   4   2  640.44   26.80
   4   4  -2  560.84   29.20
   3  -4  -2  311.37   16.00
  -3  -4   2  296.97   15.70
   3  -4  -2  332.07   17.30
   3  -4  -2  337.67   14.60
  -3  -4   2  304.87   16.80
  -3   4   2  299.07   16.90
  -3   4   2  328.67   14.80
  -3   4   2  326.97   16.20
   3   4  -2  295.47   16.50
   3   4  -2  332.17   16.10
   2  -4  -2  560.14   26.40
  -2  -4   2  474.15   24.70
  -2  -4   2  527.95   25.90
  -2  -4   2  565.44   23.60
   2  -4  -2  564.14   24.10
   2   4  -2  494.55   25.60
  -2   4   2  612.64   25.60
   2   4  -2  537.65   25.00
  -2   4   2  518.35   26.00
  -2   4   2  536.55   25.20
  -1  -4   2 2571.54  103.29
   1  -4  -2 2459.15  103.29
  -1  -4   2 2220.08  104.59
   1  -4  -2 2527.85  105.09
  -1  -4   2 2376.66  103.59
   1   4  -2 2383.06  103.69
  -1   4   2 2369.66  103.89
  -1   4   2 2525.35  104.99
  -1   4   2 2571.94  103.39
   1   4  -2 2226.28  104.59
  -1   4   2 2486.95  104.39
   0  -4   2   11.60    2.20
   0  -4   2   14.10    2.00
   0  -4   2   16.50    1.80
   0  -4  -2   18.50    2.00
   0   4  -2   13.40    2.40
   0   4  -2   14.10    1.70
   0   4   2   16.40    2.30
   0   4   2   16.90    2.20
   0   4   2   15.90    1.80
   1  -4   2   10.00    2.10
   1  -4   2   10.90    1.30
  -1  -4  -2    8.00    1.70
  -1   4  -2   11.40    2.00
   1   4   2   12.00    2.10
   1   4   2   14.60    2.10
  -1   4  -2    9.90    2.10
   1   4   2   13.70    2.10
   2  -4   2  335.27   14.60
  -2  -4  -2  338.17   16.40
   2  -4   2  341.37   17.00
  -2   4  -2  314.77   14.60
   2   4   2  315.87   16.20
  -2   4  -2  308.67   17.00
   2   4   2  306.47   16.10
   2   4   2  330.67   17.10
   2   4   2  324.67   16.00
   3  -4   2  239.78   14.20
  -3  -4  -2  277.77   14.60
   3  -4   2  275.47   15.30
   3  -4   2  287.47   12.10
   3   4   2  288.67   14.50
   3   4   2  276.37   14.10
   3   4   2  253.07   14.40
  -3   4  -2  283.37   14.80
  -3   4  -2  280.77   12.10
   4  -4   2   97.39    7.10
   4  -4   2   99.89    7.90
  -4  -4  -2  111.99    7.60
   4   4   2  113.19    7.60
   4   4   2  103.59    7.10
  -4   4  -2  105.89    7.50
   4   4   2   97.79    6.80
  -5  -4  -2   59.89    5.50
   5  -4   2   51.39    4.90
   5  -4   2   62.09    6.10
   5   4   2   57.89    5.00
   5   4   2   55.59    6.40
  -5   4  -2   65.89    5.70
   5   4   2   55.29    5.10
  -6  -4  -2   10.30    2.60
   6  -4   2    9.50    2.50
  -6   4  -2   10.50    2.40
   6   4   2   12.40    2.50
   6   4   2   17.10    3.00
   6   4   2   13.00    2.60
  -7  -4  -2   28.10    4.20
   7  -4   2   29.20    4.60
  -7   4  -2   24.90    4.40
   7   4   2   27.50    3.60
   8  -4   2  102.69    9.80
  -8  -4  -2  111.19    9.40
   8   4   2  120.89    8.70
  -8   4  -2  119.49    9.80
   8   4   2  115.09    7.70
   9  -4   2  142.89   12.20
  -9  -4  -2  160.58   12.20
  -9   4  -2  150.58   12.00
   9   4   2  145.49    9.50
   9   4   2  166.98   11.00
 -10  -4  -2    8.50    3.60
  10  -4   2    6.00    3.60
  10   4   2   11.60    2.80
  10   4   2    9.50    2.30
 -10   4  -2    4.80    2.60
 -11  -4  -2   35.90    6.60
  11   4   2   40.50    5.20
 -11   4  -2   39.70    7.00
 -12  -4  -2    8.10    3.70
  12  -4   2   10.30    3.10
  12   4   2    9.90    2.90
  12   4   2   12.20    2.80
 -12   4  -2    6.10    3.30
 -13  -4  -2   22.50    7.70
  13  -4   2   21.80    5.80
  13   4   2   28.50    4.30
 -13   4  -2   26.20    5.20
  13   4   2   25.20    4.70
 -13  -5   2   76.29    9.70
 -13   5   2   76.39    9.60
  13   5  -2   60.09    7.70
  12  -5  -2  107.49   11.90
 -12  -5   2  135.39   12.70
 -12   5   2  129.79   12.50
  12   5  -2  137.49   11.00
 -11  -5   2   13.60    3.60
  11  -5  -2   15.20    4.50
 -11   5   2   16.30    4.60
  11   5  -2   20.00    3.90
 -10  -5   2   27.80    5.40
  10  -5  -2   36.50    6.90
 -10   5   2   27.90    5.20
  10   5  -2   35.40    5.00
  -9  -5   2  128.19   12.00
   9  -5  -2  114.99   11.10
   9   5  -2  138.09   10.20
  -9   5   2  131.69   11.10
   8  -5  -2   66.59    7.70
  -8  -5   2   70.39    7.80
   8   5  -2   69.69    6.40
  -8   5   2   66.29    7.10
   7  -5  -2  282.47   18.20
  -7  -5   2  295.07   18.00
   7   5  -2  291.87   16.50
  -7   5   2  274.37   17.10
   6  -5  -2   42.30    5.50
   6  -5  -2   46.20    2.60
  -6  -5   2   40.70    5.20
  -6   5   2   38.30    2.50
  -6   5   2   41.30    4.90
   6   5  -2   36.40    4.30
  -5  -5   2  210.78   14.20
   5  -5  -2  211.08   12.80
  -5  -5   2  217.18   14.00
   5  -5  -2  218.78   14.30
   5  -5  -2  226.88   10.40
  -5   5   2  234.28   13.50
   5   5  -2  233.48   13.10
   5   5  -2  230.08   15.80
  -5   5   2  236.18   16.30
  -5   5   2  214.68   10.50
  -4  -5   2  167.78   10.20
   4  -5  -2  174.58   11.70
   4  -5  -2  183.68    8.60
   4  -5  -2  168.08   11.20
  -4  -5   2  168.08   11.30
  -4   5   2  174.88   10.70
  -4   5   2  162.38   11.30
  -4   5   2  167.98    8.60
   4   5  -2  155.18   10.80
   4   5  -2  196.88   10.80
   3  -5  -2   53.19    5.30
  -3  -5   2   51.49    4.40
  -3  -5   2   52.69    5.20
   3  -5  -2   53.59    3.50
  -3   5   2   51.39    5.10
  -3   5   2   53.09    4.60
  -3   5   2   46.00    3.40
   3   5  -2   54.79    4.60
   3   5  -2   46.10    5.00
  -2  -5   2   74.49    6.10
   2  -5  -2   73.39    4.60
   2  -5  -2   67.79    6.00
  -2  -5   2   75.79    5.30
  -2  -5   2   80.29    4.40
  -2   5   2   64.29    5.80
   2   5  -2   68.49    5.20
  -2   5   2   65.99    4.50
  -2   5   2   74.89    5.90
  -2   5   2   65.89    5.30
   2   5  -2   71.69    5.90
  -1  -5   2   53.49    5.00
  -1  -5   2   47.80    3.90
   1  -5  -2   53.79    4.90
  -1  -5   2   57.29    4.00
   1   5  -2   49.30    4.70
  -1   5   2   52.69    4.70
  -1   5   2   52.09    4.30
   1   5  -2   53.19    4.10
  -1   5   2   49.70    3.70
  -1   5   2   49.60    4.50
   0  -5  -2  123.99    8.10
   0  -5   2  120.19    7.00
   0  -5   2  141.89    7.90
   0  -5   2  119.79    8.50
   0   5  -2  127.89    7.10
   0   5   2  115.69    7.30
   0   5   2  120.09    7.90
   0   5  -2  114.39    8.20
   0   5   2  122.09    8.00
   0   5   2  128.19    7.30
  -1  -5  -2  646.74   30.60
   1  -5   2  700.43   29.20
   1   5   2  597.44   30.00
   1   5   2  652.73   29.90
  -1   5  -2  698.43   31.10
  -1   5  -2  632.74   31.20
   1   5   2  606.04   30.30
  -1   5  -2  707.73   29.20
   1   5   2  623.24   30.00
   2  -5   2  105.79    7.60
  -2  -5  -2   99.39    7.10
   2  -5   2  110.49    5.70
   2   5   2  103.49    7.20
   2   5   2  100.99    6.70
   2   5   2  101.39    7.00
  -2   5  -2   92.89    7.50
  -2   5  -2  114.79    5.80
  -2   5  -2  108.09    7.40
   2   5   2  106.69    6.70
   3  -5   2  171.18   11.00
  -3  -5  -2  165.08   10.30
   3   5   2  148.79    9.10
  -3   5  -2  177.88   10.60
   3   5   2  166.18   10.30
  -3   5  -2  175.78    7.90
  -3   5  -2  169.58   12.60
   3   5   2  176.78   10.20
   3   5   2  153.68   10.10
  -4  -5  -2   70.19    6.10
   4  -5   2   63.39    5.80
   4  -5   2   76.69    6.90
  -4   5  -2   82.99    6.60
   4   5   2   79.79    5.90
   4   5   2   80.69    6.50
   4   5   2   81.29    6.20
  -5  -5  -2  291.07   16.80
   5  -5   2  306.97   17.90
  -5   5  -2  301.27   17.10
   5   5   2  293.77   16.30
   5   5   2  293.97   16.70
  -6  -5  -2   55.39    5.80
   6  -5   2   54.39    6.20
  -6   5  -2   51.29    5.50
   6   5   2   49.40    5.00
  -7  -5  -2   66.39    6.80
   7  -5   2   61.19    7.10
  -7   5  -2   65.89    6.70
   7   5   2   66.49    6.20
   8  -5   2   42.80    6.30
  -8  -5  -2   55.59    6.40
   8   5   2   52.09    5.50
   8   5   2   43.40    4.00
  -8   5  -2   52.79    6.30
  -9  -5  -2  125.49   10.90
   9  -5   2  123.89   11.60
   9   5   2  112.69    7.60
  -9   5  -2  144.89   14.40
   9   5   2  126.79    9.80
  10  -5   2   10.30    3.50
 -10  -5  -2   11.10    3.70
  10   5   2   10.60    2.10
 -10   5  -2   11.30    3.30
  10   5   2    8.60    2.70
  11  -5   2    7.60    3.90
 -11  -5  -2    5.20    2.60
 -11   5  -2    8.10    3.20
  11   5   2    8.80    2.60
  11   5   2   11.10    2.40
  12  -5   2    7.90    4.10
 -12  -5  -2    4.20    3.20
  12   5   2   11.00    3.50
 -12   5  -2   10.60    3.80
  12   5   2   10.30    2.10
  13  -5   2    8.50    5.10
 -13  -5  -2    9.20    3.70
 -13   5  -2   11.70    4.20
  13   5   2   20.30    3.80
  12  -6  -2   13.90    4.80
  12   6  -2   19.70    4.70
 -12   6   2   16.10    5.20
 -11  -6   2   41.30    7.70
  11  -6  -2   35.50    6.80
 -11   6   2   38.20    7.00
  11   6  -2   45.50    5.80
  10  -6  -2   60.69    8.10
 -10  -6   2   69.19    8.20
 -10   6   2   59.29    7.90
  10   6  -2   72.29    7.30
  -9  -6   2  414.26   25.10
   9  -6  -2  404.46   25.40
  -9   6   2  395.16   24.40
   9   6  -2  433.56   23.40
   8  -6  -2   44.30    6.90
  -8  -6   2   71.49    7.90
  -8   6   2   60.19    6.90
   8   6  -2   60.49    6.30
   7  -6  -2   18.10    4.20
  -7  -6   2   16.30    3.60
   7   6  -2   26.10    4.60
  -7   6   2   14.40    3.30
   6  -6  -2  121.49   10.40
  -6  -6   2  124.69   10.30
  -6   6   2  126.29    9.70
   6   6  -2  133.09    9.40
  -6   6   2  119.69    6.00
  -5  -6   2   27.30    4.90
   5  -6  -2   19.50    4.00
  -5   6   2   26.30    2.20
   5   6  -2   30.80    3.80
  -5   6   2   28.60    4.00
   4  -6  -2  125.09    9.90
  -4  -6   2  129.39    9.90
  -4   6   2  121.69    8.90
  -4   6   2  129.59    7.00
   4   6  -2  129.09    8.80
  -3  -6   2   37.30    3.70
   3  -6  -2   34.90    4.50
  -3  -6   2   39.00    4.60
  -3   6   2   32.60    4.10
   3   6  -2   32.00    3.60
   3   6  -2   30.30    3.80
  -3   6   2   27.10    2.70
  -3   6   2   33.10    4.10
  -3   6   2   28.60    6.00
  -2  -6   2  380.16   20.50
   2  -6  -2  395.66   20.70
  -2  -6   2  398.56   17.80
  -2  -6   2  401.26   20.40
  -2   6   2  377.86   18.10
  -2   6   2  382.56   19.60
  -2   6   2  348.47   18.10
   2   6  -2  383.86   19.20
  -2   6   2  366.16   20.00
   2   6  -2  383.26   20.40
  -2   6   2  370.46   20.40
  -1  -6   2   72.09    5.10
  -1  -6   2   73.19    5.10
   1  -6  -2   73.29    6.20
  -1  -6   2   75.39    8.80
  -1   6   2   66.59    4.70
  -1   6   2   68.69    5.90
  -1   6   2   71.19    5.90
   1   6  -2   72.29    6.00
  -1   6   2   61.99    4.80
   1   6  -2   60.59    4.90
  -1   6   2   61.79    5.40
   0  -6  -2    1.30    0.90
   0  -6   2    2.50    1.00
   0  -6  -2    0.80    0.80
   0  -6   2    0.90    0.70
   0  -6   2   -0.20    0.50
   0   6   2    0.90    0.70
   0   6  -2    3.40    1.20
   0   6   2    3.50    0.80
   0   6   2    0.10    0.70
   0   6   2    1.50    0.70
   0   6  -2    0.50    0.70
   1  -6   2   48.80    3.60
  -1  -6  -2   46.80    4.60
   1   6   2   38.20    3.70
   1   6   2   40.20    4.00
  -1   6  -2   50.79    5.90
  -1   6  -2   39.30    3.40
   1   6   2   42.70    4.30
   1   6   2   41.50    4.00
  -1   6  -2   51.99    4.60
   2  -6   2   13.30    1.60
  -2  -6  -2   12.40    2.50
   2  -6   2   11.30    2.70
   2   6   2    9.80    3.00
   2   6   2   12.80    2.40
   2   6   2   17.70    3.10
  -2   6  -2   12.20    2.60
  -2   6  -2   10.80    2.30
   2   6   2   19.20    2.30
   3  -6   2  196.58   12.60
  -3  -6  -2  176.28   11.80
   3   6   2  199.28   11.40
  -3   6  -2  168.18    8.70
   3   6   2  175.48   10.70
  -3   6  -2  178.98   11.50
   3   6   2  186.58   11.80
  -3   6  -2  172.18   12.00
   3   6   2  163.08    9.70
  -3   6  -2  189.48    8.90
  -4  -6  -2  532.25   27.50
   4  -6   2  543.15   28.30
   4   6   2  547.85   27.60
   4   6   2  585.64   27.30
  -4   6  -2  546.55   27.60
   4   6   2  511.45   25.00
   5  -6   2  403.86   23.10
  -5  -6  -2  414.86   22.40
   5   6   2  440.96   22.00
  -5   6  -2  449.86   22.90
   5   6   2  368.46   19.90
   6  -6   2   79.39    8.20
  -6  -6  -2  100.79    8.20
   6   6   2   77.09    5.30
   6   6   2   92.19    7.50
  -6   6  -2   85.09    7.80
  -7  -6  -2    4.60    2.00
   7  -6   2    4.90    2.50
   7   6   2    6.50    2.00
  -7   6  -2    5.20    2.10
   8  -6   2    9.20    3.20
  -8  -6  -2    9.30    3.40
   8   6   2   11.80    1.60
  -8   6  -2    8.90    2.90
   8   6   2   12.30    3.20
  -9  -6  -2   78.99    9.80
   9  -6   2   77.19    9.30
   9   6   2   81.09    7.70
  -9   6  -2   84.39    8.70
  10  -6   2   21.20    4.80
 -10  -6  -2   16.20    4.30
 -10   6  -2   18.30    4.30
  10   6   2   23.50    4.50
 -11  -6  -2  119.49   11.70
  11  -6   2  114.89   12.10
 -11   6  -2  137.99   12.30
  11   6   2  111.09   10.10
  12  -6   2   54.49   10.90
 -12  -6  -2   76.69    9.30
  12   6   2   82.99    8.10
 -12   6  -2   59.29   10.60
  12  -7  -2   13.40    4.40
 -12  -7   2    7.70    4.10
 -12   7   2    8.60    3.90
  12   7  -2    7.90    3.10
 -11  -7   2   14.70    5.10
  11  -7  -2   16.10    5.40
  11   7  -2   11.00    3.50
 -11   7   2   16.70    5.20
  10  -7  -2   32.80    7.40
 -10  -7   2   35.70    6.30
  10   7  -2   32.20    5.60
 -10   7   2   30.40    5.90
   9  -7  -2    1.10    2.20
  -9  -7   2    0.40    1.80
  -9   7   2    1.50    1.80
   9   7  -2   -1.80    1.40
  -8  -7   2  245.18   17.40
   8  -7  -2  238.68   17.60
   8   7  -2  264.77   16.20
  -8   7   2  235.08   19.70
  -7  -7   2   58.49    7.00
   7  -7  -2   52.69    7.10
  -7   7   2   54.89    6.50
   7   7  -2   60.19    6.20
  -6  -7   2   48.20    6.20
   6  -7  -2   48.00    6.30
  -6   7   2   46.70    5.70
   6   7  -2   41.50    5.10
   5  -7  -2  242.28   16.80
  -5  -7   2  264.87   17.00
   5   7  -2  266.57   15.70
  -5   7   2  270.77   16.20
  -5   7   2  277.67   12.70
  -5   7   2  264.57   14.10
  -4  -7   2   35.30    4.90
   4  -7  -2   33.50    5.00
  -4   7   2   35.80    4.50
  -4   7   2   37.00    3.00
   4   7  -2   34.60    4.20
  -4   7   2   33.70    2.90
   3  -7  -2   38.00    4.90
  -3  -7   2   38.50    4.80
  -3   7   2   36.50    4.30
  -3   7   2   33.70    3.10
  -3   7   2   37.40    3.40
  -3   7   2   41.40    4.80
   3   7  -2   38.30    4.10
  -2  -7   2   89.79    5.80
  -2  -7   2   90.19    7.80
   2  -7  -2   91.59    7.90
  -2  -7   2   96.69    6.80
  -2   7   2   80.49    6.90
  -2   7   2   95.29    7.60
  -2   7   2   94.49    7.70
   2   7  -2   88.89    6.70
  -2   7   2   92.39    6.00
  -2   7   2   82.59    5.90
   1  -7  -2  145.19    9.90
  -1  -7   2  136.69    8.20
  -1  -7   2  130.89    8.60
  -1  -7   2  124.99    9.80
  -1   7   2  129.69    9.20
  -1   7   2  135.49    8.00
  -1   7   2  123.49    8.90
  -1   7   2  116.29    7.90
  -1   7   2  131.79   12.10
   1   7  -2  122.59    8.60
   0  -7   2  649.64   29.90
   0  -7   2  653.93   32.80
   0  -7   2  654.53   30.70
   0  -7  -2  683.73   32.50
   0   7   2  669.73   30.20
   0   7   2  671.63   31.30
   0   7   2  578.34   30.00
   0   7   2  646.14   31.70
   0   7  -2  583.54   29.70
   1  -7   2   94.49    7.40
   1  -7   2  104.79    6.40
  -1  -7  -2  104.89    8.10
   1   7   2  100.09    7.20
  -1   7  -2   91.59    6.20
   1   7   2   95.39    7.10
   1   7   2  107.29    7.10
  -1   7  -2  110.89    8.20
   1   7   2   91.99    7.50
  -2  -7  -2   68.69    6.20
   2  -7   2   57.79    6.80
   2   7   2   63.39    5.40
   2   7   2   68.89    5.30
   2   7   2   58.89    5.40
  -2   7  -2   61.09    5.90
  -2   7  -2   58.79    4.20
  -2   7  -2   57.89    4.20
   2   7   2   65.19    5.90
  -3  -7  -2  459.15   24.10
   3  -7   2  489.15   24.90
  -3   7  -2  439.96   20.70
  -3   7  -2  454.65   24.10
   3   7   2  479.35   24.40
   3   7   2  438.16   22.00
   3   7   2  473.65   23.70
  -3   7  -2  444.46   20.80
   4  -7   2   12.10    3.30
  -4  -7  -2    9.40    2.20
   4   7   2   13.50    3.00
  -4   7  -2    9.70    2.50
  -4   7  -2   11.20    1.20
  -4   7  -2   10.50    1.10
   4   7   2   11.40    2.10
   5  -7   2   71.79    7.50
  -5  -7  -2   66.99    6.60
  -5   7  -2   69.39    6.80
   5   7   2   50.89    5.40
   5   7   2   69.19    6.40
   6  -7   2    9.90    2.90
   6   7   2    9.70    1.50
   6   7   2    8.00    2.50
  -6   7  -2   14.20    3.60
   7  -7   2   24.50    5.10
  -7  -7  -2   19.70    4.30
  -7   7  -2   19.80    3.90
   7   7   2   26.90    4.70
  -8  -7  -2   24.80    4.80
   8  -7   2   24.30    5.60
   8   7   2   16.40    3.90
  -8   7  -2   24.60    5.10
   9  -7   2   20.70    5.60
  -9  -7  -2   11.70    4.10
  -9   7  -2   19.50    4.90
   9   7   2   15.70    3.90
  10  -7   2    8.50    3.30
 -10  -7  -2    3.60    2.90
 -10   7  -2   12.50    3.70
  10   7   2   13.10    3.20
 -11  -7  -2   39.10    7.10
  11  -7   2   41.90    8.20
  11   7   2   61.79    7.00
 -11   7  -2   52.19    7.70
  12  -7   2    3.00    3.50
 -12  -7  -2    1.70    3.40
  12   7   2    9.80    3.50
 -12   7  -2   -0.20    2.60
 -11  -8   2    3.30    3.80
  11  -8  -2   10.10    4.10
  11   8  -2    3.50    2.80
 -11   8   2    0.10    4.80
 -10  -8   2   87.59   10.00
  10  -8  -2  104.69   11.60
  10   8  -2   87.69    8.90
 -10   8   2   97.89   10.40
   9  -8  -2  253.87   19.40
  -9  -8   2  284.37   19.70
  -9   8   2  260.27   18.70
   9   8  -2  277.47   17.80
   8  -8  -2   24.60    6.20
  -8  -8   2   23.60    5.30
   8   8  -2   36.60    5.00
  -8   8   2   32.30    5.90
   7  -8  -2   24.70    5.90
  -7  -8   2   22.50    4.90
  -7   8   2   29.30    6.00
   7   8  -2   16.60    3.70
   6  -8  -2   47.10    6.80
  -6  -8   2   48.80    6.90
  -6   8   2   49.80    6.10
   6   8  -2   52.89    6.10
  -5  -8   2   25.60    4.90
   5  -8  -2   21.70    5.20
  -5   8   2   27.30    4.70
   5   8  -2   24.00    4.30
  -5   8   2   22.80    2.30
  -5   8   2   23.10    2.30
   4  -8  -2  104.29    9.60
  -4  -8   2  107.69    9.40
  -4   8   2  105.49    6.40
  -4   8   2   99.89    6.30
  -4   8   2  105.69    8.70
   4   8  -2   92.69    7.90
  -3  -8   2   37.50    5.30
   3  -8  -2   23.70    4.50
  -3   8   2   31.90    3.10
  -3   8   2   28.80    3.00
   3   8  -2   35.50    4.20
  -3   8   2   29.40    4.20
  -2  -8   2  101.09    8.90
   2  -8  -2  106.29    8.90
  -2  -8   2  101.59    6.60
  -2   8   2   96.39    6.70
  -2   8   2   94.59    6.50
  -2   8   2   94.19    7.90
   2   8  -2   93.89    7.30
  -1  -8   2   34.60    3.50
  -1  -8   2   31.30    3.50
  -1  -8   2   25.80    4.70
   1  -8  -2   33.20    4.70
  -1   8   2   35.40    6.20
  -1   8   2   31.90    4.20
   1   8  -2   33.40    3.80
  -1   8   2   31.00    3.70
  -1   8   2   35.70    4.30
   0  -8   2  101.19    9.30
   0  -8   2  106.39    7.90
   0   8   2   98.09    7.40
   0   8   2  109.99    8.50
   0   8   2  110.49    7.40
   0   8  -2  105.09    8.30
  -1  -8  -2   34.50    4.70
   1   8   2   44.40    4.30
  -1   8  -2   41.00    4.90
   1   8   2   34.00    4.00
  -1   8  -2   34.20    3.40
  -1   8  -2   32.50    3.40
   2  -8   2  471.25   24.50
  -2  -8  -2  448.16   24.30
   2   8   2  455.75   22.70
   2   8   2  462.25   23.50
  -2   8  -2  478.65   24.60
  -2   8  -2  422.76   21.30
  -2   8  -2  439.86   21.40
   3  -8   2   81.29    7.70
  -3  -8  -2   82.29    7.50
   3   8   2   80.09    6.80
  -3   8  -2   77.59    4.80
   3   8   2   65.99    5.60
  -3   8  -2   85.09    7.60
  -3   8  -2   72.39    4.80
  -4  -8  -2   62.09    6.60
   4  -8   2   62.39    6.90
  -4   8  -2   63.19    3.80
   4   8   2   70.09    6.40
  -4   8  -2   71.39    7.00
  -4   8  -2   62.49    3.80
   4   8   2   59.49    4.70
   5  -8   2   21.20    4.70
  -5  -8  -2   21.40    4.60
   5   8   2   14.60    3.20
  -5   8  -2   18.90    3.80
  -6  -8  -2    1.50    1.80
   6  -8   2    2.60    1.90
  -6   8  -2    1.80    1.70
   6   8   2    0.90    1.30
   7  -8   2   40.50    6.10
  -7  -8  -2   49.20    6.50
  -7   8  -2   28.10    5.20
   7   8   2   51.39    5.90
  -8  -8  -2   23.20    5.40
   8  -8   2   15.20    4.60
   8   8   2   16.50    3.70
  -8   8  -2   14.80    4.30
   9  -8   2   11.00    2.70
  -9  -8  -2   10.10    3.30
   9   8   2   13.10    3.80
  -9   8  -2   14.60    4.40
 -10  -8  -2   12.00    3.30
  10  -8   2    9.30    3.30
 -10   8  -2    9.90    3.60
  10   8   2   15.00    3.50
 -11  -8  -2   55.39   13.80
  11  -8   2   49.90    9.30
 -11   8  -2   50.79    9.00
  11   8   2   40.90    7.50
 -10  -9   2    2.20    4.30
  10  -9  -2    1.00    2.70
 -10   9   2    3.30    2.70
  10   9  -2    2.20    2.70
  -9  -9   2  183.68   15.70
   9  -9  -2  171.18   15.40
  -9   9   2  202.88   15.60
   9   9  -2  194.58   14.30
  -8  -9   2   36.70    6.60
   8  -9  -2   54.29    7.70
   8   9  -2   57.99    6.70
  -8   9   2   54.49    7.20
   7  -9  -2   -0.10    1.70
  -7  -9   2    0.00    1.80
   7   9  -2    3.50    1.80
  -7   9   2    3.70    2.10
  -6  -9   2   86.39    9.30
   6  -9  -2   81.29    9.60
   6   9  -2   84.89    8.00
  -6   9   2   75.69    8.80
   5  -9  -2  114.99   10.80
   5   9  -2  112.59    9.20
  -5   9   2  109.99    6.30
  -5   9   2  102.69    9.30
  -5   9   2   95.89    6.20
  -4  -9   2   42.00    6.00
   4  -9  -2   22.60    4.80
  -4   9   2   32.70    3.20
  -4   9   2   32.60    4.60
  -4   9   2   34.70    3.00
   4   9  -2   31.80    4.50
  -3  -9   2    6.50    2.70
   3  -9  -2   12.40    3.80
   3   9  -2   13.80    3.20
  -3   9   2   11.80    2.10
  -3   9   2    7.10    2.20
  -3   9   2    9.30    1.90
   2  -9  -2   70.99    7.50
  -2  -9   2   73.29    5.60
  -2  -9   2   69.19    7.80
  -2   9   2   69.39    5.50
   2   9  -2   68.09    6.10
  -2   9   2   60.49    5.10
  -2   9   2   67.09    6.70
  -1  -9   2   38.70    4.20
  -1  -9   2   43.90    6.00
   1   9  -2   34.40    3.90
  -1   9   2   41.10    3.90
  -1   9   2   35.00    3.90
  -1   9   2   35.60    4.70
   0  -9   2  160.78   12.30
   0   9  -2  164.48   10.10
   0   9   2  160.48   10.80
   0   9  -2  153.68    9.80
   0   9   2  153.08   10.10
   0   9   2  156.28   11.30
   1  -9   2   28.40    4.20
  -1  -9  -2   16.90    3.80
  -1   9  -2   26.30    3.20
   1   9   2   22.00    3.10
   1   9   2   23.80    3.20
  -1   9  -2   20.40    2.70
  -1   9  -2   19.50    3.90
   2  -9   2   38.00    5.20
  -2  -9  -2   54.49    6.40
  -2   9  -2   52.29    4.30
  -2   9  -2   58.19    4.20
   2   9   2   54.69    5.60
  -2   9  -2   49.60    5.90
   2   9   2   58.49    4.90
  -3  -9  -2  147.39   11.50
   3  -9   2  142.89   11.50
   3   9   2  148.49    9.10
  -3   9  -2  149.39    8.40
   3   9   2  137.09   10.30
  -3   9  -2  134.09    8.00
  -3   9  -2  173.88   12.00
   4  -9   2   92.09    8.80
  -4  -9  -2   84.19    8.30
   4   9   2   76.99    7.20
   4   9   2   72.99    5.60
  -4   9  -2   82.49    4.80
  -4   9  -2   80.49    8.00
  -4   9  -2   75.09    4.70
   5  -9   2   -2.20    1.90
  -5  -9  -2    2.90    1.90
  -5   9  -2   -0.40    1.40
  -6  -9  -2   15.50    7.70
   6  -9   2   16.90    4.30
  -6   9  -2   30.80    5.60
   6   9   2   22.00    4.30
   7  -9   2   52.69    7.60
  -7  -9  -2   49.90    7.00
   7   9   2   56.59    6.80
  -7   9  -2   40.00    6.00
  -8  -9  -2   25.50    5.60
   8  -9   2   20.60    5.90
  -8   9  -2   35.00    6.40
   8   9   2   27.90    4.80
   9  -9   2   84.49   10.10
  -9  -9  -2   79.49    9.50
  -9   9  -2   73.19    9.20
   9   9   2   70.59    8.10
  10  -9   2   16.50    4.60
 -10  -9  -2   14.60    4.90
 -10   9  -2   12.00    3.90
  10   9   2   14.30    4.20
   9 -10  -2   86.59   10.80
  -9 -10   2   89.59   10.90
  -9  10   2   75.09    9.70
   9  10  -2   92.59    9.30
  -8 -10   2   84.29   10.30
   8 -10  -2   73.29    9.60
  -8  10   2   87.39    9.40
   8  10  -2   65.19    8.00
  -7 -10   2   -1.10    2.20
   7 -10  -2    3.70    3.00
  -7  10   2   -1.00    1.90
   7  10  -2   -3.40    1.80
   6 -10  -2  128.29   12.30
  -6 -10   2  115.19   11.30
  -6  10   2  109.59   10.40
   6  10  -2  125.89   10.40
  -5 -10   2    7.80    2.70
   5 -10  -2    2.50    2.30
   5  10  -2    4.50    2.20
  -5  10   2    2.10    1.80
  -5  10   2    2.90    1.00
  -4 -10   2    8.30    2.90
   4 -10  -2    8.10    3.20
  -4  10   2   15.50    2.40
   4  10  -2   12.50    3.60
  -4  10   2   16.70    2.40
  -3 -10   2   -1.70    1.50
   3 -10  -2   -2.60    1.60
  -3  10   2    1.70    2.00
   3  10  -2    1.20    1.60
  -3  10   2   -0.80    1.00
  -3  10   2   -0.90    0.90
  -2 -10   2   44.80    9.50
   2 -10  -2   50.19    6.40
  -2  10   2   51.59    4.90
   2  10  -2   51.89    5.60
  -2  10   2   59.89    6.50
  -1 -10   2  106.49    8.10
  -1 -10   2  104.19   10.60
  -1  10   2   98.69    9.00
   1  10  -2  110.19    8.30
  -1  10   2   95.99    7.60
   0 -10   2   76.39    6.70
   0  10   2   70.49    7.20
   0  10  -2   67.19    5.90
   0  10  -2   59.99    7.00
   0  10   2   68.19    6.30
   1 -10   2  116.89    9.30
  -1  10  -2  120.99   10.30
  -1  10  -2  115.79    7.90
   1  10   2  104.69    8.40
   1  10   2  104.89    8.50
  -2 -10  -2    3.90    2.70
   2  10   2    7.50    1.80
   2  10   2    8.70    2.50
  -2  10  -2    2.20    1.20
  -2  10  -2    5.30    1.20
   3 -10   2   58.79    7.00
  -3 -10  -2   62.59    7.40
   3  10   2   61.29    6.40
   3  10   2   62.69    5.20
  -3  10  -2   57.09    4.30
  -3  10  -2   57.39    4.50
  -3  10  -2   60.89    7.10
   4 -10   2  119.69   10.90
  -4 -10  -2  131.29   12.60
  -4  10  -2  109.49    6.60
   4  10   2  110.89    7.60
  -4  10  -2  123.39    6.70
   4  10   2  112.69    9.50
  -4  10  -2  112.69   10.30
  -5 -10  -2   28.90    5.90
   5 -10   2   20.20    5.00
  -5  10  -2   21.50    4.50
   5  10   2   24.70    4.80
  -6 -10  -2   65.09    8.00
   6 -10   2   56.39    7.90
  -6  10  -2   66.79    7.80
   6  10   2   53.49    6.80
  -7 -10  -2   64.49    8.30
   7 -10   2   71.99    8.50
   7  10   2   80.99    8.20
  -7  10  -2   68.49    8.50
  -8 -10  -2   20.30    5.60
   8 -10   2   13.30    4.00
   8  10   2   24.60    5.20
  -8  10  -2   17.90    4.80
  -9 -10  -2   36.20    7.10
   9 -10   2   27.30    6.70
  -9  10  -2   27.50    6.20
   9  10   2   39.70    5.70
   8 -11  -2   40.60    8.10
  -8 -11   2   56.39    9.70
   8  11  -2   58.29    7.40
   7 -11  -2   44.70    8.40
  -7 -11   2   30.30    6.20
  -7  11   2   46.80    6.80
   7  11  -2   48.10    6.60
   6 -11  -2   17.00    4.00
  -6 -11   2   23.50    5.90
   6  11  -2   12.50    4.10
  -6  11   2   16.70    4.40
  -5 -11   2   78.79    9.00
   5 -11  -2   70.39    9.10
   5  11  -2   69.89    7.80
  -5  11   2   78.99    5.20
  -5  11   2   68.49    8.10
   4 -11  -2   36.80    7.30
   4  11  -2   38.30    5.30
  -4  11   2   36.70    5.50
  -4  11   2   34.60    3.70
  -3 -11   2    8.30    3.40
   3  11  -2   14.60    3.40
  -3  11   2   19.20    2.70
  -3  11   2   10.60    3.20
  -2 -11   2   36.00    7.30
   2 -11  -2   29.20    5.90
  -2  11   2   41.20    4.50
   2  11  -2   36.60    5.00
  -2  11   2   37.90    5.20
  -1 -11   2   19.60    4.00
   1  11  -2   22.70    4.00
  -1  11   2   24.00    4.10
  -1  11   2   24.20    4.70
   0 -11   2    1.70    1.40
   0  11  -2   -0.50    1.20
   0  11   2    3.20    1.90
   0  11  -2    0.30    1.70
   0  11   2    2.90    1.60
   1 -11   2   22.80    4.40
  -1  11  -2   22.50    4.40
   1  11   2   18.60    3.80
  -1  11  -2   26.20    3.90
   2 -11   2  237.18   15.90
  -2 -11  -2  239.98   17.30
   2  11   2  208.08   16.60
  -2  11  -2  231.68   16.40
  -2  11  -2  232.38   13.10
   2  11   2  235.48   14.10
   3 -11   2  543.15   29.40
  -3 -11  -2  525.75   30.00
   3  11   2  469.75   27.30
  -3  11  -2  521.05   29.30
  -4 -11  -2    2.10    2.50
   4 -11   2    7.90    3.90
  -4  11  -2    9.00    1.60
   4  11   2    3.50    1.70
  -4  11  -2   13.10    3.80
  -5 -11  -2   71.69    8.90
   5 -11   2   84.19    9.50
   5  11   2   83.49    8.50
  -5  11  -2   85.19    9.10
   6 -11   2    4.50    3.30
  -6 -11  -2    4.40    3.40
  -6  11  -2    6.30    3.20
   6  11   2    3.00    1.90
  -7 -11  -2   14.10    4.30
   7 -11   2   15.50    3.80
  -7  11  -2   14.60    4.20
   7  11   2   14.70    4.10
  -8 -11  -2   34.80    7.60
   8 -11   2   47.30    8.60
   8  11   2   45.90    7.60
  -8  11  -2   52.39    7.80
   7 -12  -2   29.00    7.20
  -7 -12   2   41.00    8.40
   7  12  -2   60.29    7.70
  -7  12   2   40.90    7.10
   6 -12  -2   67.49    9.30
  -6 -12   2   70.89   11.40
  -6  12   2   67.19    8.70
   5 -12  -2   -2.20    2.20
  -5 -12   2    0.40    3.00
   5  12  -2    0.70    1.80
  -5  12   2    0.80    2.20
  -5  12   2    1.30    1.30
   4 -12  -2   16.80    4.30
  -4 -12   2   20.70    5.70
  -4  12   2   17.50    4.20
   4  12  -2   26.70    4.90
  -4  12   2   25.40    3.20
   3 -12  -2    1.10    2.30
  -3 -12   2    2.20    2.50
  -3  12   2    2.60    1.40
  -3  12   2    1.40    1.90
   3  12  -2    4.00    2.40
  -2 -12   2   18.30    4.00
   2  12  -2   18.60    3.90
  -2  12   2   17.50    3.00
  -2  12   2   15.30    3.90
   1  12  -2  136.19   11.90
   1  12  -2  162.58   13.20
  -1  12   2  156.58   10.90
  -1  12   2  155.08   12.70
   0 -12   2   10.90    3.20
   0  12  -2    7.70    2.30
   0  12   2   11.00    3.50
   0  12   2   10.80    3.50
   0  12  -2   11.40    3.40
   1 -12   2   20.10    4.50
  -1  12  -2   11.80    3.70
  -1  12  -2   20.60    3.80
   1  12   2   13.40    3.10
   1  12   2   20.60    4.80
   2 -12   2   85.29    9.10
  -2  12  -2   81.39    9.10
  -2  12  -2   95.49    7.20
   2  12   2   92.89    8.50
  -3 -12  -2   18.60    5.00
   3 -12   2   16.80    4.10
  -3  12  -2   22.40    3.30
   3  12   2   28.10    4.70
  -3  12  -2   17.00    4.00
   4 -12   2   14.10    4.20
  -4 -12  -2    4.40    2.90
  -4  12  -2   20.80    4.40
   4  12   2   11.10    3.30
   5 -12   2   -0.30    2.60
  -5 -12  -2   -0.50    2.10
   5  12   2   -0.50    2.10
  -5  12  -2    0.80    1.70
  -6 -12  -2   29.50    6.50
   6 -12   2   21.70    5.40
  -6  12  -2   29.80    6.30
   6  12   2   26.80    6.60
   7 -12   2  110.09   12.20
  -7 -12  -2  123.29   12.40
   7  12   2  133.19   11.40
  -7  12  -2  107.59   11.70
  -4 -13   2    9.30    4.40
   4 -13  -2    7.20    3.00
  -4  13   2    7.60    2.30
  -4  13   2   13.30    5.90
   4  13  -2    4.80    2.30
  -3 -13   2    5.60    3.50
  -3  13   2    2.70    1.80
   3  13  -2    2.90    2.00
  -3  13   2   -0.20    2.20
  -2  13   2   21.00    4.40
  -2  13   2   16.10    3.60
   2  13  -2   22.00    4.10
  -1  13   2    9.00    2.60
  -1  13   2   16.10    4.20
   1  13  -2   11.70    3.00
   1  13  -2   13.50    3.90
   0 -13   2   53.59    6.80
   0  13   2   69.09    8.00
   0  13  -2   65.59    8.10
   0  13   2   55.99    6.40
   0  13  -2   64.39    6.50
   1 -13   2   23.70    5.30
  -1  13  -2   34.60    5.10
   1  13   2   24.00    4.90
  -1  13  -2   25.80    5.20
   1  13   2   27.80    5.10
   2 -13   2   12.70    4.40
   2  13   2   14.40    3.90
   2  13   2   13.60    3.90
  -2  13  -2   14.20    3.10
   3 -13   2   21.10    5.40
  -3  13  -2   39.60    4.10
   3  13   2   49.30    6.30
  -3  13  -2   30.80    5.60
   4 -13   2    8.30    4.00
  -4 -13  -2   -0.50    2.40
  -4  13  -2    2.10    2.60
   4  13   2    4.90    5.10
  14   0  -3    9.00    3.90
 -14   0   3    5.60    3.50
  13   0  -3    8.60    2.50
 -13   0   3    5.00    2.80
  13   0  -3    0.00    2.70
  12   0  -3    6.20    2.90
 -12   0   3   11.80    4.00
  12   0  -3    9.90    2.80
  11   0  -3  122.49   10.40
 -11   0   3  134.89   11.80
  11   0  -3  140.29    9.20
  10   0  -3   69.59    5.70
  10   0  -3   65.79    6.80
 -10   0   3   59.89    7.20
   9   0  -3   97.89    6.80
  -9   0   3   98.19    9.00
  -9   0   3   95.29    6.80
   9   0  -3   99.79    8.10
  -8   0   3  352.16   21.90
  -8   0   3  391.26   21.50
   8   0  -3  397.46   19.10
   8   0  -3  367.66   20.40
  -8   0   3  386.96   25.20
  -7   0   3  116.19    8.90
  -7   0   3  130.59    8.60
   7   0  -3  120.99    7.50
   7   0  -3  102.99    8.10
   7   0  -3  127.99    8.80
  -7   0   3  123.29    7.50
  -6   0   3 1438.26   63.79
  -6   0   3 1603.54   63.49
   6   0  -3 1305.97   62.89
   6   0  -3 1362.86   63.19
  -6   0   3 1384.36   61.89
   5   0  -3  278.37   14.60
   5   0  -3  252.87   14.50
  -5   0   3  289.07   13.90
  -5   0   3  296.07   14.70
  -5   0   3  270.27   14.90
  -4   0   3  134.59    7.10
  -4   0   3  123.09    7.70
   4   0  -3  114.99    6.90
   4   0  -3  130.39    7.50
  -4   0   3  121.89    7.50
   4   0  -3  116.39    7.60
  -3   0   3  726.53   32.30
   3   0  -3  704.63   32.00
  -3   0   3  695.93   32.60
   3   0  -3  732.73   31.90
  -3   0   3  736.13   31.90
  -2   0   3  218.58   11.10
  -2   0   3  212.58   11.00
   2   0  -3  215.18   10.30
  -2   0   3  210.58   10.40
   2   0  -3  214.28   10.50
  -1   0   3  257.47   11.70
  -1   0   3  266.77   12.30
   1   0  -3  263.67   11.70
   1   0  -3  253.17   12.20
   0   0  -3 1271.07   54.69
   0   0  -3 1272.87   53.79
   0   0   3 1287.37   54.69
  -1   0  -3    1.60    0.50
  -1   0  -3    1.30    0.40
   1   0   3    1.40    0.50
  -2   0  -3 2846.62  117.39
   2   0   3 2552.54  117.09
  -2   0  -3 2833.82  117.29
   2   0   3 2865.11  117.39
   3   0   3   30.00    2.60
   3   0   3   24.60    2.90
  -3   0  -3   27.90    2.30
   4   0   3    3.80    0.90
   4   0   3    5.50    1.30
  -4   0  -3    3.60    1.10
  -4   0  -3    6.50    1.20
   5   0   3  313.37   15.00
   5   0   3  289.17   15.80
  -5   0  -3  303.27   16.10
   5   0   3  330.27   15.00
   6   0   3  342.17   15.60
   6   0   3  330.17   15.70
  -6   0  -3  305.97   17.00
   6   0   3  286.47   16.60
   7   0   3   30.60    3.00
   7   0   3   29.90    2.90
  -7   0  -3   33.70    4.10
   7   0   3   32.00    3.80
  -8   0  -3   86.19    7.70
   8   0   3   88.89    6.00
   8   0   3   92.29    6.00
   8   0   3   83.99    7.70
  -9   0  -3   15.00    3.90
   9   0   3   20.30    4.40
   9   0   3   10.60    3.00
   9   0   3   17.60    2.50
 -10   0  -3   97.49    9.20
  10   0   3  101.29    9.30
  10   0   3   98.39    7.10
  10   0   3   98.59    6.90
 -11   0  -3  470.55   27.30
  11   0   3  447.76   26.40
  11   0   3  479.95   23.20
  12   0   3   16.70    2.90
  12   0   3    8.20    3.80
 -12   0  -3   10.30    3.70
  13   0   3   14.10    2.60
 -13   0  -3   12.10    3.80
  13   0   3    9.50    3.70
  14   0   3    0.10    2.60
  14   0   3    0.80    2.50
 -14   0  -3    0.70    2.40
 -14  -1   3   22.00    6.10
  14  -1  -3    4.00    4.20
  14  -1  -3   17.90    3.50
 -14   1   3   17.40    4.20
  14   1  -3   14.50    3.40
  14   1  -3   15.60    5.00
 -13  -1   3    1.50    2.30
  13  -1  -3    7.50    2.30
  13  -1  -3    1.30    2.30
  13   1  -3    6.50    2.90
 -13   1   3    4.80    3.00
  12  -1  -3    6.80    3.20
 -12  -1   3    5.60    2.70
  12  -1  -3    8.00    2.30
  12   1  -3    4.30    2.30
  12   1  -3    4.80    2.50
 -12   1   3    6.90    2.80
  11  -1  -3    6.50    2.60
  11  -1  -3   10.20    2.30
 -11  -1   3    7.90    3.30
 -11   1   3    8.80    3.30
  11   1  -3    7.40    1.90
  11   1  -3    6.80    2.20
  10  -1  -3  134.19    8.40
 -10  -1   3  129.09   11.10
  10  -1  -3  123.69   10.30
 -10   1   3  125.69    8.30
  10   1  -3  133.69    9.00
  10   1  -3  121.49    9.40
 -10   1   3  141.09   11.40
  -9  -1   3   64.29    7.00
   9  -1  -3   63.79    5.00
   9  -1  -3   58.69    6.20
   9   1  -3   58.19    5.80
  -9   1   3   62.89    6.90
   8  -1  -3   33.60    3.30
  -8  -1   3   41.60    5.20
  -8  -1   3   33.60    3.60
   8  -1  -3   38.60    4.80
   8   1  -3   30.20    3.50
  -8   1   3   35.40    4.60
  -8   1   3   33.50    3.30
  -8   1   3   34.20    4.50
   8   1  -3   29.20    3.90
   7  -1  -3   65.29    5.50
  -7  -1   3   66.89    6.30
   7  -1  -3   65.79    4.60
  -7  -1   3   61.09    5.10
  -7  -1   3   49.00    5.80
   7  -1  -3   54.29    5.60
  -7   1   3   63.09    6.70
  -7   1   3   54.59    4.30
   7   1  -3   54.59    4.90
   7   1  -3   56.19    4.80
  -7   1   3   60.99    5.90
   7   1  -3   57.19    5.50
   6  -1  -3   50.49    3.90
  -6  -1   3   55.99    4.50
  -6  -1   3   48.20    5.10
   6  -1  -3   53.39    4.60
   6  -1  -3   48.90    5.00
  -6  -1   3   47.30    4.10
   6   1  -3   47.40    5.60
  -6   1   3   58.39    5.20
   6   1  -3   46.40    4.30
   6   1  -3   54.29    4.40
  -6   1   3   48.30    3.80
  -6   1   3   52.79    5.10
   5  -1  -3  315.37   17.70
   5  -1  -3  359.46   16.40
  -5  -1   3  317.07   16.60
  -5  -1   3  377.36   17.00
  -5  -1   3  341.47   18.00
   5  -1  -3  336.17   17.30
   5   1  -3  380.96   17.40
  -5   1   3  349.07   17.80
   5   1  -3  340.47   17.60
   5   1  -3  341.97   16.80
  -5   1   3  334.77   17.60
  -5   1   3  312.07   16.10
   4  -1  -3 1914.41   80.39
  -4  -1   3 2132.39   81.89
   4  -1  -3 1834.92   81.89
  -4  -1   3 1885.61   81.69
  -4  -1   3 1845.52   80.69
   4  -1  -3 1824.42   80.99
  -4   1   3 1775.52   80.19
  -4   1   3 1894.81   81.79
   4   1  -3 1915.81   80.79
  -4   1   3 1764.52   81.19
   4   1  -3 1868.91   81.39
  -3  -1   3   80.59    5.00
  -3  -1   3   79.59    5.00
  -3  -1   3   79.59    5.40
   3  -1  -3   78.29    5.00
   3  -1  -3   80.59    5.80
  -3   1   3   77.89    5.10
  -3   1   3   81.59    5.60
  -3   1   3   86.29    4.90
   3   1  -3   86.59    5.40
   3   1  -3   82.59    5.10
  -2  -1   3 1958.10   80.69
   2  -1  -3 1889.01   80.19
   2  -1  -3 1806.82   80.39
  -2  -1   3 2028.00   80.99
  -2   1   3 1925.71   81.49
  -2   1   3 1891.01   80.69
   2   1  -3 1810.12   80.59
  -2   1   3 1793.32   80.19
   2   1  -3 1892.01   80.69
   1  -1  -3  934.81   39.70
   1  -1  -3  933.41   38.80
  -1  -1   3  842.92   40.20
  -1  -1   3  886.81   39.60
   1   1  -3  943.41   39.80
  -1   1   3  918.21   38.90
  -1   1   3  971.80   39.80
   1   1  -3  879.41   39.50
   0  -1   3    5.30    1.10
   0  -1   3    6.80    1.00
   0  -1  -3    5.60    1.10
   0   1   3    7.90    1.10
   0   1  -3    7.00    1.00
   0   1  -3    7.90    1.10
  -1  -1  -3 1690.33   72.19
   1  -1   3 1654.13   71.89
   1  -1   3 1624.24   71.79
  -1  -1  -3 1690.93   71.39
  -1   1  -3 1815.72   71.99
   1   1   3 1603.14   72.89
   1   1   3 1764.82   71.39
  -1   1  -3 1683.93   71.89
  -2  -1  -3  753.12   32.40
   2  -1   3  703.73   32.20
   2  -1   3  757.62   31.90
  -2  -1  -3  755.82   32.10
   2   1   3  748.83   32.40
   2   1   3  714.33   32.00
  -2   1  -3  701.03   31.80
   3  -1   3  248.88   11.40
   3  -1   3  236.68   12.00
  -3  -1  -3  238.98   11.90
  -3   1  -3  259.07   12.40
   3   1   3  243.18   12.00
   3   1   3  249.97   11.90
  -3   1  -3  219.88   11.20
  -4  -1  -3 1281.47   58.99
   4  -1   3 1448.26   58.39
  -4  -1  -3 1314.17   59.59
   4  -1   3 1290.07   59.39
  -4   1  -3 1392.56   59.89
   4   1   3 1365.86   58.99
   4   1   3 1320.47   59.49
  -4   1  -3 1469.85   58.39
   5  -1   3   64.89    4.00
  -5  -1  -3   67.09    5.30
   5  -1   3   69.09    4.20
   5  -1   3   55.09    4.80
  -5   1  -3   65.89    5.30
   5   1   3   68.39    4.60
   5   1   3   61.89    5.00
   6  -1   3  128.89    7.00
   6  -1   3  131.19    7.10
   6  -1   3  137.99   11.00
  -6  -1  -3  123.29    8.70
   6   1   3  134.89    7.70
  -6   1  -3  123.89    8.70
   6   1   3  109.89    8.20
   7  -1   3  117.79    8.70
   7  -1   3  129.69    7.20
  -7  -1  -3  121.29    9.10
   7  -1   3  118.49    9.50
   7  -1   3  128.79    7.10
   7   1   3  126.79    9.00
  -7   1  -3  125.69    9.20
   7   1   3  126.19    7.80
   7   1   3  131.29    8.00
   8  -1   3   24.70    2.50
   8  -1   3   22.20    2.50
  -8  -1  -3   20.70    4.00
   8  -1   3   21.30    4.50
   8   1   3   23.20    3.10
   8   1   3   27.00    4.00
   8   1   3   20.70    2.70
  -8   1  -3   22.70    4.30
   9  -1   3   57.19    4.30
   9  -1   3   41.50    5.90
   9  -1   3   63.69    4.40
  -9  -1  -3   47.30    6.00
   9   1   3   59.69    4.90
  -9   1  -3   66.99    6.90
   9   1   3   48.00    5.80
   9   1   3   59.79    5.10
 -10  -1  -3  101.79    9.50
  10  -1   3   94.69    9.10
  10  -1   3  109.09    6.70
  10  -1   3  102.49    6.60
  10   1   3  102.19    7.40
 -10   1  -3   98.79    9.40
  10   1   3   89.69    8.40
  11  -1   3  151.48   12.70
  11  -1   3  159.28    9.30
 -11  -1  -3  160.98   13.10
  11  -1   3  148.29   11.10
  11   1   3  156.58   12.20
  11   1   3  172.98   10.50
 -11   1  -3  156.78   12.90
  12  -1   3  297.37   20.50
 -12  -1  -3  327.37   21.50
  12  -1   3  313.37   16.10
  12  -1   3  339.47   19.10
  12   1   3  293.57   19.60
 -12   1  -3  296.67   21.00
  12   1   3  345.47   17.80
  13  -1   3    4.60    2.10
 -13  -1  -3    3.60    2.70
  13  -1   3    9.70    3.70
 -13   1  -3    2.00    2.20
  13   1   3    4.10    2.30
  13   1   3    6.30    3.10
  14  -1   3    8.40    3.20
  14   1   3    5.10    3.60
  14  -2  -3   47.70    7.10
 -14  -2   3   34.40    7.20
 -13  -2   3   -3.40    1.90
  13  -2  -3   -0.10    1.50
  13   2  -3    2.90    2.30
 -13   2   3    1.60    2.80
 -12  -2   3  154.58   14.00
  12  -2  -3  169.58    9.90
  12  -2  -3  150.18   12.90
  12   2  -3  153.68   11.40
 -12   2   3  189.18   14.80
  11  -2  -3   18.00    2.80
  11  -2  -3   17.20    4.40
 -11  -2   3   17.60    4.80
  11   2  -3   15.50    3.20
  11   2  -3   16.70    3.60
 -11   2   3   19.30    2.90
 -11   2   3   12.00    3.50
  10  -2  -3  114.89   10.30
 -10  -2   3  120.49   10.90
  10  -2  -3  126.79    7.80
  10   2  -3  117.29    8.80
 -10   2   3  123.89    7.70
 -10   2   3  130.79   11.00
  10   2  -3  120.19    8.80
   9  -2  -3  210.38   11.10
  -9  -2   3  213.18   14.70
   9  -2  -3  197.88   13.90
   9   2  -3  214.28   12.50
  -9   2   3  199.58   14.00
   9   2  -3  190.28   12.00
  -9   2   3  189.28   10.80
   8  -2  -3  524.35   23.90
  -8  -2   3  524.55   27.60
   8  -2  -3  499.65   27.00
   8   2  -3  467.85   24.60
  -8   2   3  477.85   23.70
  -8   2   3  532.95   27.20
   8   2  -3  542.95   25.50
   7  -2  -3   43.60    3.70
   7  -2  -3   48.10    4.90
  -7  -2   3   51.89    5.60
  -7  -2   3   51.49    4.60
   7  -2  -3   49.10    5.50
  -7   2   3   47.00    5.10
   7   2  -3   53.29    4.70
  -7   2   3   56.79    4.00
   7   2  -3   43.10    4.20
  -7   2   3   55.39    5.60
  -6  -2   3  455.85   19.90
   6  -2  -3  408.86   24.30
  -6  -2   3  355.36   21.80
   6  -2  -3  413.46   19.30
  -6  -2   3  450.35   22.40
   6  -2  -3  403.76   21.90
  -6   2   3  446.66   22.80
   6   2  -3  405.76   20.40
  -6   2   3  377.66   19.10
   6   2  -3  416.16   21.40
  -6   2   3  404.76   21.30
  -5  -2   3  537.65   25.40
  -5  -2   3  552.34   26.80
   5  -2  -3  529.85   25.60
   5  -2  -3  499.85   26.60
  -5  -2   3  602.04   24.70
   5  -2  -3  569.24   24.50
  -5   2   3  484.35   24.20
   5   2  -3  532.35   26.20
   5   2  -3  552.84   25.50
  -5   2   3  511.25   25.90
  -5   2   3  563.74   26.90
   4  -2  -3  395.66   17.70
  -4  -2   3  356.56   18.20
   4  -2  -3  372.86   18.30
   4  -2  -3  384.56   19.70
  -4  -2   3  416.06   17.60
  -4  -2   3  390.76   19.40
  -4   2   3  372.66   18.60
  -4   2   3  368.56   17.50
  -4   2   3  369.16   19.40
   4   2  -3  355.46   18.80
   4   2  -3  393.96   18.50
   3  -2  -3  155.08   10.00
   3  -2  -3  167.38    9.00
  -3  -2   3  184.08    8.60
   3  -2  -3  179.98    8.80
  -3  -2   3  178.38    9.90
  -3  -2   3  167.98    9.20
   3   2  -3  175.58    9.30
  -3   2   3  165.18   10.00
  -3   2   3  171.58    8.80
   3   2  -3  165.88    9.60
  -3   2   3  168.68    9.20
   2  -2  -3    3.90    1.20
  -2  -2   3    9.50    1.60
   2  -2  -3    7.20    1.20
  -2  -2   3    4.00    1.00
  -2   2   3    5.90    1.50
  -2   2   3    5.20    1.00
   2   2  -3    4.90    1.10
   2   2  -3    8.30    1.50
   1  -2  -3 1390.56   59.19
  -1  -2   3 1365.36   59.69
   1  -2  -3 1454.35   59.79
  -1  -2   3 1378.46   60.19
  -1   2   3 1613.04   61.99
  -1   2   3 1338.37   59.19
   1   2  -3 1351.46   59.79
   1   2  -3 1187.68   60.59
  -1   2   3 1450.95   61.09
   0  -2  -3 3681.53  149.19
   0  -2   3 3552.24  150.18
   0  -2   3 3447.66  149.49
   0  -2  -3 3482.55  149.69
   0   2  -3 3404.16  149.88
   0   2  -3 3545.65  149.59
   0   2   3 3641.24  149.88
   0   2   3 3600.54  149.09
   1  -2   3  510.65   22.20
  -1  -2  -3  487.05   22.70
  -1  -2  -3  505.85   22.80
  -1   2  -3  506.65   25.90
  -1   2  -3  484.25   22.70
   1   2   3  488.35   22.20
   1   2   3  557.04   23.00
  -1   2  -3  479.95   22.20
  -2  -2  -3 2432.26  104.39
   2  -2   3 2472.25  103.49
   2  -2   3 2540.75  104.59
  -2  -2  -3 2532.35  104.19
  -2   2  -3 2351.26  103.49
   2   2   3 2223.18  103.99
   2   2   3 2473.55  104.39
  -2   2  -3 2581.34  104.59
  -3  -2  -3 1163.68   58.89
   3  -2   3 1482.05   57.89
   3  -2   3 1328.07   59.29
  -3  -2  -3 1415.96   59.29
  -3   2  -3 1440.56   59.59
  -3   2  -3 1226.68   57.79
   3   2   3 1471.55   59.39
   3   2   3 1359.76   59.09
   4  -2   3  184.48   10.50
   4  -2   3  211.28    9.10
  -4  -2  -3  164.38   10.40
   4   2   3  193.18   10.70
  -4   2  -3  179.28    8.90
  -4   2  -3  195.68   10.90
   4   2   3  196.18   10.40
   4   2   3  213.38   10.70
   5  -2   3   15.10    2.20
   5  -2   3   17.10    1.50
   5  -2   3   17.50    1.50
  -5  -2  -3   10.50    2.10
   5   2   3   14.00    2.50
   5   2   3   16.70    2.10
  -5   2  -3   17.90    2.60
   5   2   3   19.20    2.40
   6  -2   3  124.39    6.40
   6  -2   3  128.59    9.50
  -6  -2  -3  125.19    8.80
   6  -2   3  127.59    6.50
   6  -2   3  107.29    8.00
  -6   2  -3  122.09    8.80
   6   2   3  110.99   11.10
   6   2   3  127.09    8.10
   6   2   3  140.99    8.10
  -7  -2  -3  124.79    9.50
   7  -2   3  141.29    7.20
   7  -2   3  127.59    6.90
   7  -2   3  124.79   10.00
   7   2   3  131.39    9.70
  -7   2  -3  133.99    9.70
   7   2   3  137.69    8.50
   7   2   3  136.09    9.50
   8  -2   3   10.40    3.10
  -8  -2  -3   16.60    3.40
   8  -2   3   13.10    1.50
   8  -2   3   13.50    1.70
   8   2   3   12.20    2.70
   8   2   3   13.80    2.80
  -8   2  -3   13.80    3.00
  -9  -2  -3  198.78   14.10
   9  -2   3  211.58   10.50
   9  -2   3  206.08   14.60
   9  -2   3  200.38   10.30
   9   2   3  191.18   13.10
  -9   2  -3  221.88   14.60
 -10  -2  -3  108.79    9.90
  10  -2   3  100.39    6.00
  10  -2   3  102.49    9.80
  10  -2   3  105.89    6.30
  10   2   3   95.39    8.50
  10   2   3  110.49    8.00
 -10   2  -3  115.79   10.20
  11  -2   3   11.60    2.10
  11  -2   3    8.20    4.40
 -11  -2  -3   10.50    3.60
  11  -2   3    7.10    1.40
  11   2   3   11.10    2.90
 -11   2  -3    6.30    3.10
  11   2   3    9.10    2.70
 -12  -2  -3   92.89    9.70
  12  -2   3   98.29    5.80
  12  -2   3   98.09   10.30
  12   2   3   79.49    8.40
  12   2   3   96.79    8.00
 -12   2  -3   89.89   10.10
  13  -2   3   36.60    7.20
 -13  -2  -3   40.70    7.80
 -13   2  -3   34.60    6.70
  13   2   3   40.50    6.30
  13   2   3   47.40    5.80
  13  -3  -3    8.00    2.10
  13  -3  -3    5.40    3.20
 -13  -3   3    5.40    4.90
  13   3  -3    2.60    2.20
 -13   3   3    3.40    3.20
  12  -3  -3   15.50    4.30
  12  -3  -3   18.50    2.60
 -12  -3   3   15.10    4.70
  12   3  -3   20.20    4.20
 -12   3   3   16.70    4.60
  11  -3  -3    2.80    1.30
  11  -3  -3    1.10    1.90
 -11  -3   3    2.40    2.10
 -11   3   3    2.80    1.20
  11   3  -3    0.00    1.40
 -11   3   3   -0.50    1.60
  10  -3  -3  101.39    6.20
 -10  -3   3   73.19   10.30
  10  -3  -3   98.19    9.70
  10   3  -3   90.19    7.80
 -10   3   3   89.69    6.00
 -10   3   3   96.09    9.50
  -9  -3   3   28.40    5.70
   9  -3  -3   26.30    5.40
   9  -3  -3   24.40    2.60
  -9   3   3   25.80    2.40
   9   3  -3   21.30    3.60
  -9   3   3   27.80    5.00
   8  -3  -3  216.28   11.00
  -8  -3   3  219.28   14.70
   8  -3  -3  209.58   14.30
  -8   3   3  196.58   13.70
  -8   3   3  202.78   10.90
   8   3  -3  231.68   13.10
  -7  -3   3  686.73   33.70
   7  -3  -3  619.94   33.20
   7  -3  -3  680.63   29.70
  -7   3   3  633.74   32.60
  -7   3   3  655.13   29.60
   7   3  -3  685.33   31.80
  -6  -3   3   76.29    6.90
  -6  -3   3   71.69    5.60
   6  -3  -3   70.99    6.80
   6  -3  -3   74.69    4.60
   6  -3  -3   72.59    5.70
  -6   3   3   65.69    4.40
   6   3  -3   78.59    6.00
   6   3  -3   69.19    6.20
  -6   3   3   67.79    6.30
  -6   3   3   73.49    6.70
  -5  -3   3  167.58    8.00
  -5  -3   3  154.88   10.50
   5  -3  -3  165.68    9.60
  -5  -3   3  175.48   11.00
   5  -3  -3  153.28   10.80
   5  -3  -3  171.18    8.50
  -5   3   3  157.18   10.00
   5   3  -3  156.48   12.10
  -5   3   3  151.68    8.30
   5   3  -3  170.78    9.80
  -5   3   3  159.68   11.20
   4  -3  -3   30.90    2.50
  -4  -3   3   25.50    2.80
   4  -3  -3   27.20    2.80
  -4  -3   3   33.40    2.10
   4  -3  -3   26.20    3.60
  -4  -3   3   27.20    3.50
   4   3  -3   37.80    3.40
   4   3  -3   23.70    3.10
  -4   3   3   23.80    3.30
  -4   3   3   23.70    2.80
  -4   3   3   27.00    2.40
   3  -3  -3    5.20    1.10
  -3  -3   3    3.00    1.20
   3  -3  -3    6.00    1.70
   3  -3  -3    5.80    1.20
  -3  -3   3    5.40    1.20
  -3   3   3    6.10    1.40
   3   3  -3    5.70    1.50
  -3   3   3    7.30    1.30
  -3   3   3    5.10    1.30
   3   3  -3    5.70    1.30
  -2  -3   3  405.76   19.80
   2  -3  -3  424.26   19.70
   2  -3  -3  420.16   19.40
  -2  -3   3  440.06   20.80
   2   3  -3  388.76   19.80
   2   3  -3  391.16   20.30
  -2   3   3  452.35   19.80
  -2   3   3  431.56   21.10
  -2   3   3  466.95   19.70
  -1  -3   3 1167.08   51.79
  -1  -3   3 1140.49   50.99
  -1   3   3 1234.48   52.49
  -1   3   3 1211.78   50.99
  -1   3   3 1158.18   50.79
   1   3  -3 1152.68   51.69
  -1   3   3 1144.99   51.09
   1   3  -3 1192.38   51.19
   0  -3   3   74.89    4.60
   0  -3   3   77.99    5.50
   0  -3  -3   92.99    5.00
   0   3   3   67.49    4.50
   0   3   3   78.19    5.60
   0   3  -3   76.99    4.70
   0   3   3   77.69    4.90
   1  -3   3  668.43   29.80
  -1  -3  -3  710.83   30.70
  -1  -3  -3  691.93   30.40
  -1   3  -3  643.74   29.90
  -1   3  -3  694.73   31.40
   1   3   3  621.14   30.20
   1   3   3  719.53   30.80
  -1   3  -3  723.03   31.10
   2  -3   3  284.17   12.90
  -2  -3  -3  284.47   13.90
  -2  -3  -3  283.17   14.10
  -2   3  -3  261.97   12.90
   2   3   3  287.97   14.10
   2   3   3  288.77   14.00
  -2   3  -3  296.77   14.50
   3  -3   3  241.38   13.00
   3  -3   3  258.47   11.20
  -3   3  -3  222.58   11.40
  -3   3  -3  275.27   13.40
   3   3   3  237.48   12.70
   3   3   3  248.98   12.90
   4  -3   3 1052.19   50.49
   4  -3   3 1187.88   48.10
  -4  -3  -3 1066.39   50.59
  -4   3  -3 1185.48   51.19
  -4   3  -3 1160.28   48.10
   4   3   3 1109.89   50.29
   4   3   3 1091.09   50.69
   4   3   3 1220.28   50.89
  -5  -3  -3  194.18   11.50
   5  -3   3  169.48   13.70
   5  -3   3  201.58   16.70
   5   3   3  176.08   10.60
  -5   3  -3  196.28   11.60
   5   3   3  182.78   11.20
   5   3   3  209.28   11.30
  -6  -3  -3  478.25   27.40
   6  -3   3  485.45   26.10
   6  -3   3  485.15   24.50
  -6   3  -3  494.75   25.10
   6   3   3  493.85   23.90
   6   3   3  491.75   24.30
   6   3   3  494.05   24.80
  -7  -3  -3  144.29   10.50
   7  -3   3  147.39   11.30
  -7   3  -3  147.69   10.60
   7   3   3  151.88    9.80
   7   3   3  157.38   10.80
  -8  -3  -3  101.99    8.80
   8  -3   3   96.89    9.20
   8   3   3  107.09    7.90
  -8   3  -3  115.49    9.40
   9  -3   3   22.00    5.30
  -9  -3  -3   17.00    3.60
  -9   3  -3   19.60    4.30
   9   3   3   25.90    4.20
 -10  -3  -3  191.68   14.00
  10  -3   3  171.78   13.90
 -10   3  -3  171.28   13.70
  10   3   3  170.78   11.70
  10   3   3  180.68   11.80
 -11  -3  -3   17.70    4.60
  11  -3   3   10.30    3.50
  11   3   3   11.70    3.30
 -11   3  -3   13.60    4.00
  11   3   3   14.50    3.20
  12  -3   3   16.10    4.70
 -12  -3  -3   12.80    4.00
  12   3   3   10.90    2.80
 -12   3  -3   29.00    6.20
  12   3   3   12.10    3.40
 -13  -3  -3   27.10    6.30
  13  -3   3   33.60    7.10
  13   3   3   37.50    5.30
 -13   3  -3   28.30    8.20
  13   3   3   27.60    5.30
 -13  -4   3  153.48   15.20
  13  -4  -3  177.58   15.40
 -13   4   3  182.88   17.60
  13   4  -3  181.78   13.10
 -12  -4   3   17.40    4.90
  12  -4  -3   23.70    5.80
  12   4  -3   25.00    4.70
 -12   4   3   27.50    6.00
  11  -4  -3   32.50    7.10
  11  -4  -3   44.80    3.40
 -11  -4   3   52.49    7.20
 -11   4   3   52.49    7.30
  11   4  -3   53.09    5.80
  10  -4  -3  106.79    6.20
 -10  -4   3  109.59   10.60
  10  -4  -3  122.89   13.10
 -10   4   3   98.69    6.20
  10   4  -3  110.99    8.90
 -10   4   3  112.89   10.40
  -9  -4   3   13.90    4.20
   9  -4  -3    9.30    3.60
   9  -4  -3   11.90    1.80
  -9   4   3   14.10    1.90
  -9   4   3   12.30    3.30
   9   4  -3   10.80    2.60
   8  -4  -3   71.59    7.90
  -8  -4   3   82.09    8.30
   8  -4  -3   83.49    5.00
  -8   4   3   77.69    4.90
   8   4  -3   80.19    6.90
  -8   4   3   75.69    7.50
   7  -4  -3   42.50    5.40
  -7  -4   3   45.70    5.60
   7  -4  -3   38.10    3.00
   7   4  -3   34.00    4.10
  -7   4   3   34.50    2.80
  -7   4   3   43.10    5.00
   6  -4  -3  576.74   30.00
   6  -4  -3  538.85   27.90
  -6  -4   3  600.34   29.80
   6  -4  -3  590.14   25.80
  -6   4   3  582.54   28.90
  -6   4   3  562.84   25.80
   6   4  -3  583.24   28.20
   5  -4  -3   56.19    6.00
  -5  -4   3   57.29    5.00
  -5  -4   3   54.29    5.70
   5  -4  -3   60.69    3.90
   5  -4  -3   60.09    5.10
  -5   4   3   64.89    6.10
   5   4  -3   62.59    5.70
  -5   4   3   58.09    5.20
   5   4  -3   63.99    5.20
  -5   4   3   50.59    3.70
   4  -4  -3  288.67   16.50
  -4  -4   3  298.67   16.20
   4  -4  -3  291.07   14.80
  -4  -4   3  234.28   16.80
   4  -4  -3  298.77   13.50
  -4   4   3  261.77   13.40
   4   4  -3  307.57   15.20
  -4   4   3  271.47   14.90
  -4   4   3  270.87   19.80
   4   4  -3  280.17   15.70
  -3  -4   3  368.96   19.20
  -3  -4   3  327.37   17.80
   3  -4  -3  378.96   19.80
   3  -4  -3  379.66   17.10
   3  -4  -3  371.16   18.10
  -3   4   3  366.56   19.50
  -3   4   3  359.46   17.20
  -3   4   3  375.26   18.20
   3   4  -3  371.76   19.00
  -2  -4   3  354.26   18.10
  -2  -4   3  386.86   19.40
   2  -4  -3  410.66   20.10
   2  -4  -3  389.36   17.60
  -2   4   3  365.66   17.70
  -2   4   3  384.96   18.20
   2   4  -3  351.46   18.90
   2   4  -3  390.16   18.40
  -2   4   3  370.26   18.90
  -2   4   3  369.46   19.60
  -1  -4   3   42.70    3.30
  -1   4   3   40.10    3.60
   1   4  -3   40.20    3.80
  -1   4   3   34.50    3.10
  -1   4   3   42.50    3.40
   1   4  -3   42.40    3.40
  -1   4   3   35.90    3.80
   0  -4  -3 1619.34   66.69
   0  -4   3 1480.25   67.49
   0  -4   3 1458.85   65.69
   0  -4  -3 1583.84   66.19
   0   4  -3 1498.55   65.89
   0   4   3 1588.84   66.29
   0   4   3 1431.56   66.19
   0   4   3 1575.94   67.39
   0   4  -3 1528.25   67.29
  -1  -4  -3  181.38   10.00
  -1  -4  -3  189.18   10.10
   1  -4   3  187.78    9.20
  -1   4  -3  194.68   10.60
  -1   4  -3  200.18    9.40
   1   4   3  183.48   10.10
   1   4   3  172.38    9.90
  -1   4  -3  174.08   10.70
   1   4   3  181.48   10.60
  -2  -4  -3 1245.68   60.39
   2  -4   3 1459.35   59.19
  -2  -4  -3 1436.16   60.79
   2   4   3 1286.07   60.49
  -2   4  -3 1325.67   61.79
   2   4   3 1345.67   60.59
  -2   4  -3 1471.95   59.29
  -2   4  -3 1505.05   61.49
   3  -4   3  460.45   24.30
   3  -4   3  508.65   25.50
   3  -4   3  503.15   22.00
  -3   4  -3  535.45   24.80
  -3   4  -3  533.75   22.20
   3   4   3  508.65   24.10
   3   4   3  454.25   24.00
   3   4   3  540.15   24.60
   4  -4   3   70.29    6.40
  -4  -4  -3   73.09    5.70
   4  -4   3   72.59    5.90
   4   4   3   65.29    5.40
   4   4   3   68.29    5.50
   4   4   3   64.59    7.40
  -4   4  -3   62.99    5.60
   5  -4   3  111.19    8.20
  -5  -4  -3  122.89    8.70
   5  -4   3  124.79    9.60
   5   4   3  122.89    8.40
   5   4   3  130.09    8.20
   5   4   3  126.89    8.60
  -5   4  -3  134.49    9.10
   6  -4   3  188.58   12.90
  -6  -4  -3  173.58   11.70
   6   4   3  185.68   11.80
   6   4   3  178.18   11.30
  -6   4  -3  183.38   12.00
  -7  -4  -3   64.69    6.20
   7  -4   3   56.99    6.60
  -7   4  -3   59.79    6.30
   7   4   3   64.09    5.80
  -8  -4  -3   27.50    4.90
   8  -4   3   21.10    4.40
  -8   4  -3   31.00    4.50
   8   4   3   29.40    4.00
  -9  -4  -3   48.10    6.30
   9  -4   3   46.00    6.40
   9   4   3   44.30    4.80
  -9   4  -3   53.29    6.50
   9   4   3   51.09    5.50
  10  -4   3   87.99    9.50
 -10  -4  -3  110.89   10.90
  10   4   3   88.59    8.00
 -10   4  -3   99.89    9.40
  10   4   3   80.29    8.70
 -11  -4  -3   82.99    8.70
  11  -4   3   58.99    8.10
 -11   4  -3   73.49    8.50
  11   4   3   69.69    6.90
  11   4   3   62.19    6.20
  12  -4   3    4.30    3.80
 -12  -4  -3    6.50    2.90
  12   4   3    9.60    2.90
 -12   4  -3    9.30    3.20
  12   4   3    6.80    2.70
 -13  -4  -3   51.39   11.20
  13  -4   3   44.90    8.50
 -13   4  -3   46.80    8.80
  13   4   3   45.40    6.10
  13   4   3   49.00    5.60
 -13  -5   3   17.30    5.40
  13  -5  -3   15.50    7.10
  13   5  -3   13.10    3.30
 -13   5   3   14.40    4.60
 -12  -5   3    2.20    3.00
  12  -5  -3   -1.10    2.60
  12   5  -3    0.00    2.20
 -12   5   3    1.70    2.30
  11  -5  -3    6.80    3.40
 -11  -5   3    2.80    2.90
  11   5  -3    3.10    2.20
 -11   5   3    7.60    3.10
  10  -5  -3   99.49   10.70
 -10  -5   3   99.09   10.30
 -10   5   3  108.89   10.40
  10   5  -3  122.19    9.60
   9  -5  -3  154.78   13.30
   9  -5  -3  169.58    8.10
  -9   5   3  178.58   13.20
   9   5  -3  167.98   11.80
  -9   5   3  161.08    8.40
  -8  -5   3  170.88   13.10
   8  -5  -3  180.78    8.40
   8  -5  -3  156.08   13.00
   8   5  -3  168.08   11.50
  -8   5   3  157.38   12.10
   7  -5  -3  427.56   19.00
  -7  -5   3  427.46   24.00
   7  -5  -3  405.96   24.30
  -7   5   3  426.76   23.10
  -7   5   3  398.96   19.10
   7   5  -3  428.76   22.30
   6  -5  -3   28.80    4.50
  -6  -5   3   26.90    4.90
   6  -5  -3   26.30    2.30
   6   5  -3   26.00    3.60
  -6   5   3   21.90    2.20
  -6   5   3   28.60    4.00
   5  -5  -3  448.36   25.20
  -5  -5   3  490.05   25.10
   5  -5  -3  455.45   23.20
   5  -5  -3  482.95   21.20
  -5   5   3  465.15   23.80
  -5   5   3  461.45   21.20
   5   5  -3  452.45   23.40
  -4  -5   3   68.69    5.50
   4  -5  -3   74.09    6.90
   4  -5  -3   75.39    5.70
  -4  -5   3   65.59    6.40
   4  -5  -3   68.29    4.40
  -4   5   3   65.59    4.40
  -4   5   3   74.69    6.70
  -4   5   3   62.29    5.50
   4   5  -3   64.89    6.00
   4   5  -3   70.49    5.70
   3  -5  -3   15.10    1.90
  -3  -5   3   12.50    2.60
   3  -5  -3   16.30    3.50
  -3  -5   3   18.60    3.60
   3   5  -3   10.40    2.20
  -3   5   3   15.40    4.10
   3   5  -3   11.10    2.50
  -3   5   3   17.60    2.00
  -3   5   3   12.60    2.30
  -2  -5   3 2444.26   97.59
   2  -5  -3 2477.35   98.09
  -2  -5   3 2311.87  100.29
  -2  -5   3 2302.97   98.79
   2  -5  -3 2374.06  100.89
  -2   5   3 2345.57  100.59
   2   5  -3 2233.88   99.99
   2   5  -3 2244.48   98.89
  -2   5   3 2147.69   97.99
  -2   5   3 2168.08   99.39
  -2   5   3 2146.39   98.79
  -1  -5   3  838.22   39.00
   1  -5  -3  916.51   39.70
  -1  -5   3  886.71   37.20
  -1  -5   3  789.62   37.10
  -1   5   3  775.62   37.80
   1   5  -3  850.71   38.90
   1   5  -3  801.92   37.30
  -1   5   3  860.01   39.10
  -1   5   3  790.92   37.50
  -1   5   3  801.02   37.10
   0  -5   3   48.10    4.80
   0  -5   3   43.40    3.50
   0  -5  -3   47.20    3.80
   0  -5   3   49.00    4.20
   0   5   3   39.40    4.10
   0   5  -3   45.40    3.50
   0   5   3   39.70    3.90
   0   5   3   41.80    3.70
  -1  -5  -3  233.58   12.10
   1  -5   3  226.68   11.10
   1   5   3  210.38   12.00
   1   5   3  204.68   12.30
  -1   5  -3  214.18   12.90
  -1   5  -3  239.78   12.80
  -1   5  -3  216.28   11.10
   1   5   3  226.18   11.90
   2  -5   3  117.79    6.40
   2  -5   3  118.89    8.40
  -2   5  -3  110.59    8.20
   2   5   3  110.59    7.60
  -2   5  -3  132.39    6.60
   2   5   3  110.29    7.60
   2   5   3  122.89    7.70
   2   5   3  122.29    7.90
  -2   5  -3  119.39    8.10
   3  -5   3  364.46   15.60
   3  -5   3  357.16   19.00
  -3  -5  -3  336.97   17.90
   3   5   3  328.77   17.80
   3   5   3  336.77   17.60
  -3   5  -3  332.37   19.00
  -3   5  -3  356.46   20.20
  -3   5  -3  343.47   15.60
   4  -5   3  157.48   10.30
  -4  -5  -3  164.38   10.20
   4  -5   3  145.89   10.80
  -4   5  -3  153.68   10.30
   4   5   3  163.68   10.20
   4   5   3  157.38   10.10
   4   5   3  154.38    9.70
  -5  -5  -3   49.50    5.00
   5  -5   3   57.19    6.20
  -5   5  -3   58.69    5.60
   5   5   3   51.49    5.00
   5   5   3   47.00    5.00
  -6  -5  -3  315.97   18.10
   6  -5   3  308.37   19.10
  -6   5  -3  314.27   18.30
   6   5   3  324.77   17.80
   7  -5   3  157.08   12.60
  -7  -5  -3  165.98   11.80
  -7   5  -3  163.08   12.00
   7   5   3  171.28   11.30
   8  -5   3   48.70    6.60
  -8  -5  -3   48.50    6.10
  -8   5  -3   48.50    6.00
   8   5   3   42.20    5.10
  -9  -5  -3    9.70    3.60
   9  -5   3    7.10    3.30
   9   5   3   10.00    2.80
  -9   5  -3    9.70    3.30
   9   5   3    8.90    2.40
 -10  -5  -3    7.60    3.00
  10  -5   3   13.40    4.20
  10   5   3   11.20    3.60
 -10   5  -3    9.70    3.40
  10   5   3   10.40    2.50
 -11  -5  -3   52.89    8.30
  11  -5   3   46.60    8.60
  11   5   3   48.70    4.90
 -11   5  -3   35.10    6.40
  11   5   3   53.39    6.20
  12  -5   3   78.89   10.10
 -12  -5  -3   83.79    9.40
  12   5   3   92.59    7.20
 -12   5  -3   86.09   10.00
  12   5   3   80.49    8.20
 -13  -5  -3   29.50    6.20
  13  -5   3   33.40    7.70
 -13   5  -3   34.10    7.10
  13   5   3   36.20    6.00
  12  -6  -3   25.00    5.70
 -12  -6   3   34.60    7.50
  12   6  -3   22.40    5.00
 -12   6   3   25.40    5.80
  11  -6  -3   80.89    9.50
 -11  -6   3   96.09   10.40
  11   6  -3   75.69    7.90
 -11   6   3   73.49    9.00
  10  -6  -3   23.30    5.50
 -10  -6   3   34.70    6.40
  10   6  -3   37.30    6.00
 -10   6   3   39.40    5.70
  -9  -6   3   23.30    5.00
   9  -6  -3   21.70    5.20
  -9   6   3   24.20    5.20
   9   6  -3   28.50    5.00
  -8  -6   3  670.23   35.10
   8  -6  -3  614.84   35.10
  -8   6   3  597.54   33.40
   8   6  -3  691.53   33.00
  -7  -6   3    5.00    2.50
   7  -6  -3    6.10    1.10
   7  -6  -3    2.30    2.30
  -7   6   3    7.40    2.30
   7   6  -3    6.20    2.30
  -7   6   3    5.00    1.00
   6  -6  -3  169.68    8.30
   6  -6  -3  147.89   12.30
  -6  -6   3  186.48   12.90
  -6   6   3  157.18    8.30
   6   6  -3  175.98   11.40
  -6   6   3  154.88   11.30
   5  -6  -3  107.19    6.00
   5  -6  -3   99.19    9.20
  -5  -6   3  117.49    9.30
   5   6  -3  105.59    8.00
  -5   6   3  109.39    8.30
  -5   6   3   99.69    6.10
   4  -6  -3  238.28   15.70
   4  -6  -3  263.07   12.40
  -4  -6   3  246.58   15.50
   4   6  -3  266.17   14.50
  -4   6   3  233.98   12.40
  -4   6   3  243.98   14.40
   3  -6  -3  182.58    9.50
   3  -6  -3  176.78   12.20
  -3  -6   3  180.78   10.70
  -3  -6   3  195.08   12.30
  -3   6   3  157.58   10.50
  -3   6   3  181.78   12.00
   3   6  -3  177.88   11.70
   3   6  -3  174.68   10.70
  -3   6   3  176.38   13.70
  -3   6   3  162.88    9.40
  -2  -6   3  187.28   10.90
   2  -6  -3  206.58   17.00
  -2  -6   3  198.88   10.00
   2  -6  -3  204.18   10.50
  -2  -6   3  191.78   12.30
  -2   6   3  184.98   11.20
   2   6  -3  199.18   12.60
  -2   6   3  187.88   11.60
  -2   6   3  185.18   12.20
  -2   6   3  178.78   10.20
   2   6  -3  183.48   12.00
   1  -6  -3   72.39    6.40
  -1  -6   3   59.09    5.90
  -1  -6   3   69.39    5.00
  -1  -6   3   68.39    5.00
  -1   6   3   60.79    5.20
  -1   6   3   60.69    5.70
  -1   6   3   56.09    5.00
   1   6  -3   64.29    5.90
  -1   6   3   60.49    4.60
   1   6  -3   58.39    4.80
   0  -6   3  602.34   27.40
   0  -6   3  575.74   26.50
   0  -6   3  594.94   29.10
   0   6   3  567.14   26.90
   0   6  -3  511.95   26.30
   0   6  -3  572.64   28.60
   0   6   3  587.44   28.20
   0   6   3  566.64   27.70
  -1  -6  -3  137.59    9.70
   1  -6   3  164.98    8.80
   1   6   3  161.08   10.70
  -1   6  -3  166.68   10.90
   1   6   3  164.28   10.00
   1   6   3  167.28    9.90
   1   6   3  162.68   10.00
  -1   6  -3  148.89    8.70
  -1   6  -3  171.18   10.60
   2  -6   3  117.49    8.40
  -2  -6  -3  108.59    7.80
   2  -6   3  114.99    6.30
   2   6   3  106.49    7.30
   2   6   3   99.49    7.20
   2   6   3  106.69    7.60
  -2   6  -3  107.29    8.00
   2   6   3  108.09    7.70
  -2   6  -3  114.79    8.70
  -2   6  -3  103.29    6.20
   3  -6   3  276.67   13.90
   3  -6   3  241.28   15.40
  -3  -6  -3  269.97   15.10
   3   6   3  261.27   14.90
   3   6   3  257.77   16.70
  -3   6  -3  260.07   12.50
   3   6   3  273.87   14.70
  -3   6  -3  268.87   15.40
  -3   6  -3  292.27   16.50
   3   6   3  245.78   14.00
  -4  -6  -3   38.10    4.40
   4  -6   3   33.60    4.70
   4   6   3   30.20    3.40
  -4   6  -3   35.40    4.40
  -4   6  -3   33.10    2.80
   4   6   3   33.70    3.90
   4   6   3   35.70    4.10
  -5  -6  -3   31.80    4.00
   5  -6   3   29.00    4.60
   5   6   3   28.20    3.50
   5   6   3   29.50    4.00
  -5   6  -3   23.90    4.30
   6  -6   3   49.00    6.30
  -6  -6  -3   58.89    6.10
  -6   6  -3   47.80    5.80
   6   6   3   47.80    5.40
  -7  -6  -3   22.90    4.60
   7  -6   3   20.90    5.20
   7   6   3   17.50    3.80
  -7   6  -3   20.40    4.40
   8  -6   3  140.29   12.70
  -8  -6  -3  145.89   11.60
   8   6   3  146.09   10.70
  -8   6  -3  134.89   11.50
  -9  -6  -3   74.59   11.10
   9  -6   3   68.39    8.60
  -9   6  -3   82.89    8.70
   9   6   3   65.09    5.20
   9   6   3   79.89    7.60
 -10  -6  -3    4.00    2.30
  10  -6   3   -0.10    2.40
  10   6   3    4.30    2.20
  10   6   3    0.20    0.90
 -10   6  -3   -0.90    1.70
 -11  -6  -3   19.80    5.60
  11  -6   3    8.60    3.10
 -11   6  -3   13.90    3.80
  11   6   3   19.70    4.30
  11   6   3   10.80    2.40
  12  -6   3   15.40    5.50
 -12  -6  -3   34.00    7.00
  12   6   3   30.60    4.10
 -12   6  -3   16.30    4.60
  12  -7  -3   19.50    6.10
 -12  -7   3   16.90    5.40
 -12   7   3   10.80    4.10
  12   7  -3   11.00    3.80
 -11  -7   3   29.00    6.50
  11  -7  -3   19.50    4.90
 -11   7   3   33.90    7.20
  11   7  -3   31.20    6.10
  10  -7  -3  379.76   25.90
 -10  -7   3  408.76   25.80
  10   7  -3  414.26   23.70
 -10   7   3  407.36   25.20
  -9  -7   3   89.59    9.80
   9  -7  -3   60.29    8.90
  -9   7   3   73.19    8.50
   9   7  -3   82.79    7.80
  -8  -7   3   -1.40    1.70
   8  -7  -3    0.10    1.90
  -8   7   3    0.60    1.30
   8   7  -3   -0.30    1.80
   7  -7  -3    9.10    3.10
  -7  -7   3   13.80    3.80
  -7   7   3    8.50    2.70
   7   7  -3    8.20    2.50
   6  -7  -3    9.10    3.20
  -6  -7   3   18.30    4.50
  -6   7   3   14.10    1.80
  -6   7   3   18.30    3.80
   6   7  -3   19.30    3.90
   5  -7  -3    1.80    1.80
  -5  -7   3   -1.00    1.00
   5   7  -3    0.90    1.20
  -5   7   3   -1.00    1.00
  -5   7   3    2.50    1.00
  -4  -7   3  348.97   20.00
   4  -7  -3  321.47   19.80
  -4   7   3  310.67   16.00
   4   7  -3  331.77   18.20
  -4   7   3  333.07   18.40
   3  -7  -3   36.20    5.10
  -3  -7   3   30.80    4.60
  -3   7   3   34.10    4.10
  -3   7   3   33.40    4.30
   3   7  -3   30.50    3.90
  -3   7   3   35.00    3.20
  -2  -7   3  489.75   21.90
  -2  -7   3  461.85   25.00
  -2  -7   3  450.25   22.90
   2  -7  -3  480.85   25.40
  -2   7   3  412.06   22.00
  -2   7   3  499.95   25.10
  -2   7   3  483.85   22.30
  -2   7   3  450.95   23.90
   2   7  -3  433.16   22.90
  -2   7   3  455.65   23.50
  -1  -7   3  250.37   13.50
  -1  -7   3  245.58   15.40
  -1  -7   3  253.87   13.30
  -1   7   3  267.97   13.40
  -1   7   3  225.38   14.10
  -1   7   3  251.07   14.80
  -1   7   3  238.28   14.30
   1   7  -3  238.88   14.80
  -1   7   3  231.38   13.30
   0  -7   3    4.00    1.60
   0  -7   3    3.10    1.30
   0  -7   3    2.90    1.20
   0   7   3    6.60    1.60
   0   7   3    6.80    1.30
   0   7   3    4.30    1.60
   0   7   3    5.60    1.70
   0   7  -3    3.70    1.10
  -1  -7  -3  266.37   17.60
   1  -7   3  264.27   14.80
   1  -7   3  253.97   13.20
   1   7   3  246.18   14.30
   1   7   3  251.47   14.60
   1   7   3  265.57   14.20
  -1   7  -3  242.48   13.10
  -1   7  -3  272.97   15.40
   1   7   3  241.18   14.50
  -2  -7  -3   58.49    5.80
   2  -7   3   61.59    4.30
   2  -7   3   57.99    5.90
  -2   7  -3   56.59    4.20
   2   7   3   61.69    5.50
   2   7   3   55.99    5.00
  -2   7  -3   57.79    5.70
   2   7   3   56.89    5.50
  -3  -7  -3   18.00    3.30
   3  -7   3   17.80    3.50
   3   7   3   16.20    3.10
   3   7   3   23.00    2.90
  -3   7  -3   23.90    3.50
   3   7   3   17.60    3.20
  -3   7  -3   23.20    2.10
  -4  -7  -3   11.60    3.10
   4  -7   3   12.10    3.60
  -4   7  -3   14.80    1.30
   4   7   3   10.20    2.20
  -4   7  -3   15.20    1.40
  -4   7  -3   10.80    2.60
   4   7   3   12.40    2.80
   5  -7   3  265.57   17.10
  -5  -7  -3  263.37   16.20
   5   7   3  250.67   15.60
  -5   7  -3  282.77   16.60
   5   7   3  245.58   13.60
  -6  -7  -3  101.89    8.70
   6  -7   3   86.99    9.00
   6   7   3   94.99    6.30
   6   7   3  102.99    8.40
  -6   7  -3   87.79    8.40
   7  -7   3   31.60    6.00
  -7  -7  -3   39.40    5.70
  -7   7  -3   31.50    5.50
   7   7   3   44.10    5.40
   7   7   3   32.80    3.30
  -8  -7  -3   43.00    6.00
   8  -7   3   30.30    6.10
   8   7   3   48.30    5.60
  -8   7  -3   26.60    5.10
   8   7   3   36.60    4.50
  -9  -7  -3    9.40    2.90
   9  -7   3   13.20    4.60
  -9   7  -3    7.70    2.90
   9   7   3    8.80    3.10
 -10  -7  -3   20.80    4.90
  10  -7   3   13.40    4.30
 -10   7  -3   10.40    3.80
  10   7   3   17.20    4.00
  11  -7   3   71.29    9.80
 -11  -7  -3   54.29    8.40
  11   7   3   80.69    8.30
 -11   7  -3   85.49   10.30
 -12  -7  -3  124.49   13.20
  12  -7   3  164.28   14.50
  12   7   3  170.88   13.10
 -12   7  -3  163.38   15.00
  11  -8  -3   29.60    7.20
 -11  -8   3   28.30    6.30
  11   8  -3   37.60    6.10
 -10  -8   3    8.70    3.10
  10  -8  -3   13.00    4.20
  10   8  -3   11.00    3.70
 -10   8   3   14.80    4.80
   9  -8  -3   -1.70    2.20
  -9  -8   3    4.90    2.60
  -9   8   3    0.00    1.90
   9   8  -3   -3.40    1.50
   8  -8  -3  159.38   14.10
  -8  -8   3  164.38   13.80
   8   8  -3  162.78   12.20
  -8   8   3  155.08   12.80
   7  -8  -3   75.09    9.00
  -7  -8   3   73.39    8.50
   7   8  -3   75.39    7.60
  -7   8   3   78.49    8.00
  -6  -8   3   57.09    7.30
   6  -8  -3   57.09    7.70
  -6   8   3   55.89    6.50
  -6   8   3   65.99    4.10
   6   8  -3   55.99    6.30
  -6   8   3   64.69    4.10
   5  -8  -3  137.39   11.60
  -5  -8   3  144.09   11.70
  -5   8   3  130.79   10.30
   5   8  -3  138.69   10.20
  -5   8   3  124.89    7.50
  -5   8   3  122.49    7.50
  -4  -8   3   25.20    5.10
   4  -8  -3   24.40    5.30
   4   8  -3   29.90    4.20
  -4   8   3   22.30    2.70
  -4   8   3   22.00    4.10
  -4   8   3   29.70    2.80
  -3  -8   3  300.07   18.50
   3  -8  -3  293.67   18.60
  -3   8   3  284.27   16.90
   3   8  -3  300.27   16.80
  -3   8   3  290.07   15.10
  -3   8   3  289.97   15.30
  -2  -8   3    7.00    1.70
   2  -8  -3   12.30    3.70
  -2  -8   3    5.80    2.20
  -2   8   3    6.30    2.20
  -2   8   3    6.50    1.70
  -2   8   3    8.50    2.50
   2   8  -3    3.60    1.30
  -1  -8   3    7.70    2.10
  -1  -8   3   10.20    2.10
  -1  -8   3    5.70    2.30
  -1   8   3    9.60    2.60
  -1   8   3    2.80    1.40
   1   8  -3    9.00    1.70
  -1   8   3    5.70    1.60
  -1   8   3    4.40    1.30
   0  -8   3   47.10    4.90
   0  -8   3   45.50    6.10
   0  -8   3   54.29    4.50
   0   8   3   48.80    5.30
   0   8   3   61.79    5.10
   0   8  -3   54.59    4.70
   0   8   3   44.20    5.00
   0   8   3   48.70    4.70
   1  -8   3  118.59    8.70
   1  -8   3  114.89    7.20
  -1  -8  -3  106.09    8.80
  -1   8  -3  101.09    7.00
   1   8   3  114.39    8.20
  -1   8  -3  108.99    9.00
   1   8   3  114.09   11.10
  -2  -8  -3   31.50    4.30
   2  -8   3   31.00    4.30
  -2   8  -3   27.10    2.90
   2   8   3   29.10    3.40
  -2   8  -3   27.40    4.80
   2   8   3   26.80    4.50
   3  -8   3   99.49    8.60
  -3  -8  -3   92.19    8.00
  -3   8  -3   91.89    5.70
  -3   8  -3   87.69    5.60
  -3   8  -3   90.69    8.10
   3   8   3   90.39    6.50
   3   8   3   93.49    7.80
   4  -8   3   31.80    5.70
  -4  -8  -3   31.10    4.60
   4   8   3   23.50    3.30
  -4   8  -3   35.60    5.00
   4   8   3   33.60    4.30
  -4   8  -3   36.60    2.60
  -4   8  -3   32.70    2.50
   5  -8   3   70.89    7.80
  -5  -8  -3   61.89    6.90
   5   8   3   56.09    5.00
   5   8   3   70.69    6.80
  -5   8  -3   73.29    7.40
  -6  -8  -3   15.50    3.90
   6  -8   3    8.50    3.00
  -6   8  -3   20.60    5.70
   6   8   3   11.60    3.60
   6   8   3   18.50    2.40
   7  -8   3   79.89    8.90
  -7  -8  -3   86.19    8.80
  -7   8  -3   73.59    8.30
   7   8   3   96.09    8.40
  -8  -8  -3   69.69    8.20
   8  -8   3   79.99    9.20
   8   8   3   85.09    8.20
  -8   8  -3   77.09    8.40
  -9  -8  -3    7.00    3.00
   9  -8   3   14.90    4.80
   9   8   3    9.40    3.20
  -9   8  -3    7.80    3.20
  10  -8   3   21.10    6.20
 -10  -8  -3   22.20    5.70
 -10   8  -3   17.40    4.50
  10   8   3   16.40    3.90
 -11  -8  -3  148.79   17.20
  11  -8   3  151.78   15.40
  11   8   3  179.48   13.60
 -11   8  -3  200.08   16.00
 -10  -9   3    4.10    3.30
  10  -9  -3   17.40    5.30
 -10   9   3    8.80    3.90
  10   9  -3   14.70    4.40
   9  -9  -3   65.59    9.00
  -9  -9   3   44.60    8.10
   9   9  -3   59.19    7.10
  -9   9   3   55.89    7.90
  -8  -9   3   19.60    5.40
   8  -9  -3   17.70    4.90
  -8   9   3   10.30    3.30
   8   9  -3   18.30    4.20
   7  -9  -3   55.29    8.10
  -7  -9   3   59.39    7.60
   7   9  -3   53.29    6.40
  -7   9   3   50.39    6.70
   6  -9  -3   95.09   10.30
  -6  -9   3   92.29    9.80
  -6   9   3   99.99    5.70
   6   9  -3   87.89    8.40
  -6   9   3   89.19    5.50
   5  -9  -3   22.60    5.60
  -5  -9   3   21.70    5.00
  -5   9   3   31.30    3.00
  -5   9   3   33.80    3.20
  -5   9   3   33.60    4.90
  -4  -9   3  154.18   12.60
   4  -9  -3  158.78   13.00
  -4   9   3  164.98   11.80
  -4   9   3  152.78    8.90
  -4   9   3  152.48    9.20
   4   9  -3  142.29   10.80
   3  -9  -3   10.00    3.60
  -3  -9   3    6.90    3.50
  -3   9   3   12.60    2.90
   3   9  -3    9.40    2.40
  -3   9   3    8.30    2.40
  -2  -9   3  185.88   13.90
  -2  -9   3  192.38   10.60
   2  -9  -3  173.88   13.50
  -2   9   3  178.98   11.00
   2   9  -3  174.78   11.50
  -2   9   3  175.08   12.20
  -2   9   3  175.88   10.50
  -1  -9   3  128.69   11.20
  -1  -9   3  144.79    8.90
   1   9  -3  135.29    9.00
  -1   9   3  120.79    8.70
  -1   9   3  112.29    9.30
   0   9   3   94.59    7.40
   0   9   3   94.39    7.90
   0   9  -3   89.29    6.80
  -1  -9  -3   46.40    5.80
   1  -9   3   43.30    5.20
  -1   9  -3   46.20    5.80
   1   9   3   43.50    4.70
   1   9   3   38.10    4.40
  -1   9  -3   45.80    4.30
  -2  -9  -3  156.78   11.70
   2   9   3  160.58   10.90
  -2   9  -3  145.49   11.30
  -2   9  -3  139.29    8.70
   2   9   3  156.38   10.80
  -2   9  -3  154.78    9.10
   3  -9   3    7.30    3.00
  -3  -9  -3    6.10    2.10
  -3   9  -3   17.70    1.70
   3   9   3   11.80    2.40
   3   9   3   12.20    3.30
  -3   9  -3   13.40    3.40
  -3   9  -3   12.00    2.00
   4  -9   3  209.78   14.70
  -4  -9  -3  200.08   13.90
  -4   9  -3  184.08    9.70
   4   9   3  187.48   11.30
  -4   9  -3  212.88   10.00
   4   9   3  190.28   13.10
  -4   9  -3  208.28   14.40
   5  -9   3   22.70    4.80
  -5  -9  -3   29.80    5.80
   5   9   3   18.40    3.70
  -5   9  -3   14.10    3.30
   5   9   3   22.70    3.00
  -6  -9  -3  141.09   12.10
   6  -9   3  136.59   12.30
   6   9   3  138.59    8.10
   6   9   3  138.59   11.10
  -6   9  -3  146.79   12.10
   7  -9   3   27.50    5.50
  -7  -9  -3   29.10    5.80
   7   9   3   47.10    6.10
  -7   9  -3   38.00    5.60
   8  -9   3    8.60    2.90
  -8  -9  -3    2.10    2.50
  -8   9  -3    3.40    2.40
   8   9   3   13.20    3.70
   9  -9   3    1.70    3.10
  -9  -9  -3   -2.50    2.40
   9   9   3   -3.50    1.50
  -9   9  -3    1.00    2.20
  10  -9   3   26.80    6.50
 -10  -9  -3   29.70    5.70
  10   9   3   26.40    5.80
 -10   9  -3   31.00    6.60
  -9 -10   3   21.90    5.90
   9 -10  -3   27.20    7.20
   9  10  -3   25.30    5.40
  -9  10   3   14.90    4.50
   8 -10  -3   18.40    5.00
  -8 -10   3   13.30    4.50
  -8  10   3   12.50    4.20
   8  10  -3   12.50    3.60
  -7 -10   3   69.89    8.50
   7 -10  -3   54.99    8.30
  -7  10   3   52.29    7.10
   7  10  -3   57.39    6.70
   6 -10  -3    5.40    3.50
  -6 -10   3    4.20    2.20
   6  10  -3    3.20    2.20
  -6  10   3    4.10    1.30
  -6  10   3    5.80    1.20
  -6  10   3    4.70    2.30
   5 -10  -3   22.30    5.40
  -5 -10   3   31.80    6.30
  -5  10   3   27.00    2.80
  -5  10   3   25.10    4.70
   5  10  -3   27.20    5.10
  -5  10   3   24.10    3.00
  -4 -10   3   80.89    8.40
   4 -10  -3   37.50    9.40
  -4  10   3   51.89    6.60
   4  10  -3   59.59    6.50
  -4  10   3   58.79    5.40
  -4  10   3   64.39    5.10
   3 -10  -3   66.59    8.20
  -3 -10   3   68.99    8.10
  -3  10   3   72.59    5.50
  -3  10   3   61.29    7.00
   3  10  -3   60.99    6.60
  -3  10   3   57.69    5.30
  -2 -10   3   20.70    4.70
  -2 -10   3   28.50    3.60
   2  10  -3   28.40    4.10
  -2  10   3   34.30    5.60
  -2  10   3   29.00    3.70
  -1 -10   3    5.10    4.10
  -1 -10   3    7.30    2.10
   1  10  -3    6.70    2.30
  -1  10   3    5.80    1.80
  -1  10   3    5.60    2.00
   0 -10   3   15.90    3.50
   0  10   3   10.40    2.80
   0  10   3   13.50    3.30
   0  10  -3   19.10    3.30
   1 -10   3  161.58   11.30
  -1  10  -3  141.49    9.40
  -1  10  -3  137.29   13.90
   1  10   3  145.29   10.50
  -2 -10  -3  199.58   14.30
  -2  10  -3  165.18   10.40
   2  10   3  188.38   12.00
  -2  10  -3  194.98   11.00
   2  10   3  196.98   12.90
  -2  10  -3  185.48   13.60
   3 -10   3  132.09   11.10
  -3 -10  -3  139.69   11.30
   3  10   3  131.19   11.60
  -3  10  -3  114.79    7.50
  -3  10  -3  138.19    8.00
  -3  10  -3  128.19   11.00
   3  10   3  138.89   12.80
   4 -10   3   12.90    3.90
  -4 -10  -3   19.40    5.10
   4  10   3   26.30    4.90
  -4  10  -3   19.60    4.40
  -4  10  -3   18.00    2.00
  -4  10  -3   13.80    2.00
   4  10   3   18.40    2.80
   5 -10   3   98.49   10.00
  -5 -10  -3  100.09    9.60
   5  10   3   87.29    6.40
   5  10   3   93.89    8.80
  -5  10  -3  109.59   10.10
   6 -10   3   48.10    7.40
  -6 -10  -3   53.59    7.10
   6  10   3   60.29    7.00
  -6  10  -3   53.69    7.20
   7 -10   3   -1.70    2.10
  -7 -10  -3    3.00    2.40
  -7  10  -3    1.20    2.00
   7  10   3   -0.50    1.80
  -8 -10  -3   -1.50    2.20
   8 -10   3    4.70    2.90
   8  10   3    3.20    2.20
  -8  10  -3   -2.20    1.80
   9 -10   3  161.78   15.20
  -9 -10  -3  139.89   13.50
  -9  10  -3  182.88   15.00
   9  10   3  144.29   12.80
  -8 -11   3   61.89   10.10
   8 -11  -3   58.89    9.30
  -8  11   3   73.69   16.20
   8  11  -3   58.69    7.70
  -7 -11   3   86.19   12.00
   7 -11  -3   88.89   11.10
   7  11  -3  107.69   10.00
  -7  11   3  112.09   10.80
  -6 -11   3   26.30    6.20
   6 -11  -3   29.10    5.90
  -6  11   3   40.60    5.80
   6  11  -3   28.40    5.10
  -6  11   3   41.30    3.20
   5 -11  -3    9.00    3.90
  -5 -11   3   15.70    4.70
  -5  11   3   18.10    2.70
   5  11  -3   17.80    4.00
  -5  11   3   20.70    4.60
  -4 -11   3    7.80    3.50
   4 -11  -3    9.40    4.40
  -4  11   3    5.80    2.00
  -4  11   3    9.00    2.80
   4  11  -3    4.10    2.20
   3 -11  -3  144.09   13.10
  -3 -11   3  149.09   13.60
   3  11  -3  145.19   11.00
  -3  11   3  136.79   11.30
  -3  11   3  142.19    9.50
  -2 -11   3   34.20    7.20
  -2  11   3   38.50    5.70
  -2  11   3   46.50    5.00
   2  11  -3   45.40    6.00
  -1 -11   3    7.00    2.30
  -1  11   3    4.90    2.50
   1  11  -3    8.90    2.30
  -1  11   3    8.20    2.10
   0 -11   3  110.29    9.10
   0  11  -3  114.19    8.60
   0  11   3  131.09   11.40
   0  11   3  102.09    8.60
   0  11  -3  112.39   10.30
   1 -11   3   60.09    6.80
   1  11   3   58.69    6.40
  -1  11  -3   70.49    7.80
   1  11   3   69.89    7.60
  -1  11  -3   63.49    5.60
   2 -11   3   31.20    5.60
  -2 -11  -3   24.20    5.70
  -2  11  -3   27.30    3.40
   2  11   3   28.00    5.10
  -2  11  -3   22.70    4.90
   3 -11   3    0.50    1.90
  -3  11  -3    4.70    2.10
   3  11   3    1.30    1.80
  -4 -11  -3  265.67   18.40
   4 -11   3  270.97   18.50
  -4  11  -3  265.67   13.10
   4  11   3  269.57   17.30
  -4  11  -3  252.07   15.00
  -4  11  -3  253.17   17.80
  -5 -11  -3   22.70    4.40
   5 -11   3   13.20    3.50
  -5  11  -3   22.30    5.30
   5  11   3   24.10    4.70
  -6 -11  -3    3.20    2.20
   6 -11   3    0.80    3.00
   6  11   3    7.50    3.00
  -6  11  -3    3.40    2.90
  -7 -11  -3    2.10    2.40
   7 -11   3    0.90    2.40
   7  11   3   -5.30    2.60
   8 -11   3   16.50    5.40
  -8 -11  -3   21.60    5.30
   8  11   3   30.70    6.30
  -8  11  -3   22.20    5.50
   6 -12  -3   -0.70    3.00
  -6 -12   3    6.60    4.10
  -6  12   3    5.50    3.10
   6  12  -3    7.80    3.20
   5 -12  -3    4.30    3.30
  -5 -12   3   -0.60    3.00
   5  12  -3    4.80    2.70
  -5  12   3    9.70    1.80
  -5  12   3    5.70    2.70
  -4 -12   3   11.60    4.20
   4 -12  -3   13.10    4.80
  -4  12   3   15.00    3.60
  -4  12   3   13.90    2.50
   4  12  -3   11.30    3.40
  -3 -12   3    4.70    3.10
  -3  12   3    4.30    2.40
   3  12  -3    4.40    2.30
  -3  12   3    6.00    2.20
  -2 -12   3   19.00    5.20
   2  12  -3   28.10    5.00
  -2  12   3   20.20    4.70
  -2  12   3   16.00    3.50
  -1 -12   3   28.40    4.70
  -1  12   3   18.80    4.10
   1  12  -3   30.80    5.90
  -1  12   3   25.70    4.10
   1  12  -3   24.20    4.30
   0 -12   3   27.90    4.60
   0  12  -3   31.70    6.20
   0  12   3   22.50    4.80
   0  12  -3   27.60    4.60
   0  12   3   30.70    4.30
   1 -12   3   54.39    6.80
  -1  12  -3   69.59    8.30
  -1  12  -3   69.99    6.40
   1  12   3   71.89    7.10
   1  12   3   61.79    7.50
   2 -12   3   86.19    9.50
   2  12   3   99.69    9.00
  -2  12  -3   94.19    7.40
  -2  12  -3  104.29   10.20
  -3 -12  -3   15.50    3.90
  -3  12  -3   17.20    4.20
   3  12   3   28.50    5.00
  -4 -12  -3    6.20    3.60
   4 -12   3   12.70    4.10
  -4  12  -3   14.00    2.30
   4  12   3   18.80    4.00
  -4  12  -3    6.70    2.90
   5 -12   3   15.60    4.40
  -5 -12  -3   15.80    4.10
   5  12   3   11.10    4.20
   6 -12   3   12.40    3.40
  -6 -12  -3    2.70    2.90
  -6  12  -3    5.50    3.20
   6  12   3   12.40    4.10
  -4 -13   3   19.90    6.20
  -4  13   3   32.90    4.50
   4  13  -3   47.30    6.60
  -4  13   3   52.39    8.90
  -3 -13   3   36.50    7.40
   3  13  -3   43.30    6.20
  -3  13   3   39.30    4.70
  -3  13   3   45.10    6.60
  -2  13   3   35.80    7.80
  -2  13   3   45.40    7.40
   2  13  -3   46.70    5.40
   2  13  -3   37.10    7.00
   1  13  -3    6.70    3.10
   1  13  -3    7.20    4.60
  -1  13   3    3.80    2.30
  -1  13   3   11.10    3.30
   0 -13   3   29.40    5.50
   0  13  -3   30.20    5.00
   0  13   3   28.60    5.00
   0  13   3   28.70    5.40
   1 -13   3    9.60    4.00
  -1  13  -3   13.10    5.10
   1  13   3   15.90    4.40
  -1  13  -3   20.30    3.90
   1  13   3   15.30    3.20
   2 -13   3   48.40    7.30
   2  13   3   52.49    6.50
   2  13   3   51.49    7.30
  -2  13  -3   41.40    7.50
  -2  13  -3   36.90    5.00
   3 -13   3   31.20    5.90
  -3  13  -3   31.60    3.90
   3  13   3   23.20    4.70
  -3  13  -3   36.90    6.80
   4 -13   3   21.10    5.50
  -4 -13  -3   25.30    6.20
   4  13   3   14.10    4.10
  -4  13  -3   18.10    5.00
  14   0  -4   -0.40    2.20
 -14   0   4    4.90    3.70
  13   0  -4    2.70    2.50
 -13   0   4    4.20    2.90
  13   0  -4    4.60    3.10
  12   0  -4    4.50    2.50
 -12   0   4    6.10    3.20
  12   0  -4    5.40    1.80
  11   0  -4   14.90    3.90
 -11   0   4   17.50    4.30
  11   0  -4   22.30    3.70
  10   0  -4  172.58   12.70
  10   0  -4  194.98   11.60
 -10   0   4  194.78   14.20
   9   0  -4   19.00    2.60
   9   0  -4   14.50    3.40
  -9   0   4   17.50    3.20
  -9   0   4    9.20    2.60
  -8   0   4  156.88   11.20
  -8   0   4  155.48   10.40
   8   0  -4  132.99    9.00
  -8   0   4  149.79    9.30
   7   0  -4  486.15   25.40
  -7   0   4  478.25   25.70
   7   0  -4  479.75   25.10
  -7   0   4  510.45   24.50
  -7   0   4  537.85   25.40
   6   0  -4  324.17   18.30
  -6   0   4  347.37   18.60
   6   0  -4  323.97   17.00
  -6   0   4  341.87   17.10
   6   0  -4  358.06   19.30
  -6   0   4  371.16   18.30
   5   0  -4  791.12   37.60
   5   0  -4  845.92   37.20
  -5   0   4  806.82   37.10
  -5   0   4  909.31   38.30
  -5   0   4  774.72   38.10
  -4   0   4   55.29    4.10
   4   0  -4   54.59    4.20
   4   0  -4   54.09    4.10
  -4   0   4   57.69    4.60
  -4   0   4   50.59    4.30
   3   0  -4 1833.52   78.49
  -3   0   4 1828.12   78.39
   3   0  -4 1732.23   78.19
  -3   0   4 1903.31   78.69
  -3   0   4 1821.52   79.09
  -2   0   4 2811.92  116.39
  -2   0   4 2661.03  115.89
   2   0  -4 2716.23  116.39
   2   0  -4 2754.02  115.79
   1   0  -4  717.43   30.50
  -1   0   4  661.23   30.50
  -1   0   4  766.12   31.60
   1   0  -4  691.83   31.40
   0   0  -4 1115.59   46.00
   0   0   4 1063.49   47.20
   0   0  -4 1132.09   47.40
   0   0  -4 1043.20   46.00
  -1   0  -4   11.70    1.00
   1   0   4   11.20    1.50
   1   0   4   12.40    1.10
   2   0   4  825.12   35.20
  -2   0  -4  808.52   35.10
  -2   0  -4  822.82   34.80
   2   0   4  734.43   34.60
   3   0   4  807.82   36.70
  -3   0  -4  811.22   36.70
   3   0   4  872.41   36.80
  -3   0  -4  845.32   36.90
   4   0   4    2.10    0.80
   4   0   4    3.70    1.00
   5   0   4  176.68   10.20
  -5   0  -4  173.48   10.30
  -5   0  -4  160.98    9.30
   5   0   4  190.38    9.50
   6   0   4  575.64   25.80
  -6   0  -4  554.94   27.30
   6   0   4  570.54   26.00
   6   0   4  523.55   27.20
  -7   0  -4   74.99    6.90
   7   0   4   88.89    7.00
   7   0   4   90.09    5.80
   7   0   4   89.29    6.00
   8   0   4    8.10    1.70
   8   0   4   10.30    1.90
  -8   0  -4    4.30    1.80
   9   0   4    6.20    1.60
   9   0   4    5.70    1.90
  -9   0  -4    4.00    2.10
  10   0   4   83.19    6.10
  10   0   4   67.99    5.70
  10   0   4   74.69    8.10
 -10   0  -4   75.29    8.10
  11   0   4   96.59    7.00
 -11   0  -4   90.59    9.30
  11   0   4   87.79    9.10
  12   0   4    0.60    1.30
  12   0   4   -1.50    1.90
 -12   0  -4   -3.00    1.80
 -13   0  -4   21.50    5.40
  13   0   4   20.00    5.40
  13   0   4   13.50    2.40
  13  -1  -4   79.79    9.40
  13  -1  -4   77.89    6.50
 -13  -1   4   75.59    9.60
  13   1  -4   77.59    7.30
 -13   1   4   76.69   10.00
  12  -1  -4   80.59    6.80
  12  -1  -4   65.39    8.10
 -12  -1   4   88.39   10.00
  12   1  -4   85.19    7.40
 -12   1   4   89.29    9.80
 -11  -1   4    3.90    2.20
  11  -1  -4    1.80    2.20
  11  -1  -4    7.90    2.20
  11   1  -4    7.70    2.30
 -11   1   4    8.20    2.80
  11   1  -4    3.90    2.00
  10  -1  -4   44.30    6.10
 -10  -1   4   49.40    6.70
  10  -1  -4   45.20    4.50
  10   1  -4   47.90    5.50
 -10   1   4   51.99    6.20
  -9  -1   4  144.59   11.50
   9  -1  -4  150.98    9.20
   9  -1  -4  144.09   10.90
  -9   1   4  149.49   11.40
  -9   1   4  134.39    8.80
   9   1  -4  144.19    9.60
   9   1  -4  143.09   11.60
  -8  -1   4  182.38   12.90
  -8  -1   4  188.98   11.80
   8  -1  -4  191.18   10.80
  -8  -1   4  209.78   11.90
   8  -1  -4  172.78   12.40
  -8   1   4  195.88   12.60
   8   1  -4  188.28   11.90
  -8   1   4  167.18   11.50
   8   1  -4  191.08   11.30
  -8   1   4  176.68   12.60
  -7  -1   4  136.49    8.50
  -7  -1   4  144.39    9.00
   7  -1  -4  130.09    9.10
  -7  -1   4  124.69    9.70
   7  -1  -4  137.79    8.30
   7   1  -4  119.99    8.80
   7   1  -4  136.99   10.80
  -7   1   4  136.09    8.10
  -7   1   4  138.89    9.70
   7   1  -4  140.69    8.70
  -7   1   4  135.19    9.70
   6  -1  -4  353.46   19.90
   6  -1  -4  380.06   18.20
  -6  -1   4  355.16   20.30
  -6  -1   4  392.86   18.90
   6  -1  -4  393.46   19.60
  -6  -1   4  382.26   18.60
  -6   1   4  352.56   19.40
  -6   1   4  344.87   18.00
  -6   1   4  392.96   19.90
   6   1  -4  372.46   18.60
   6   1  -4  368.76   19.50
  -5  -1   4  120.39    8.40
  -5  -1   4  145.59    8.10
  -5  -1   4  125.29    7.70
   5  -1  -4  136.19    8.00
   5  -1  -4  118.69    8.60
  -5   1   4  119.59    7.20
  -5   1   4  114.59    8.00
  -5   1   4  122.09    8.40
   5   1  -4  125.59    7.70
   5   1  -4  117.19    8.00
  -4  -1   4   43.80    3.60
   4  -1  -4   42.90    3.60
  -4  -1   4   48.50    3.80
   4  -1  -4   43.70    4.50
  -4  -1   4   43.10    4.00
   4   1  -4   46.00    3.70
   4   1  -4   41.20    3.80
  -4   1   4   45.30    3.90
  -4   1   4   44.50    4.20
  -4   1   4   45.10    3.60
  -3  -1   4  947.51   42.60
  -3  -1   4  932.31   42.20
   3  -1  -4  966.90   42.10
   3  -1  -4  914.61   41.80
  -3  -1   4  959.20   42.50
   3   1  -4  952.50   42.40
  -3   1   4 1016.40   42.20
  -3   1   4  980.40   42.20
  -3   1   4  943.11   43.30
   3   1  -4  954.60   42.40
   2  -1  -4  594.64   26.50
   2  -1  -4  580.14   25.70
  -2  -1   4  569.14   26.50
  -2  -1   4  599.04   26.50
   2   1  -4  579.34   26.60
  -2   1   4  547.95   25.80
  -2   1   4  631.14   26.60
   2   1  -4  567.34   26.40
  -2   1   4  610.24   27.80
   1  -1  -4   42.20    2.30
   1  -1  -4   43.20    3.30
  -1  -1   4   45.90    3.20
  -1  -1   4   38.60    2.90
  -1   1   4   45.40    3.30
  -1   1   4   41.40    2.40
   1   1  -4   41.30    2.90
   0  -1  -4 1185.18   52.39
   0  -1   4 1164.98   52.19
   0  -1   4 1156.88   51.89
   0   1  -4 1212.88   52.29
   0   1   4 1307.67   52.59
   0   1  -4 1220.88   51.79
  -1  -1  -4  155.48    8.40
  -1  -1  -4  160.68    7.30
   1  -1   4  162.38    8.20
   1   1   4  157.68    8.50
   1   1   4  147.19    7.20
  -1   1  -4  170.38    8.00
  -1   1  -4  156.28    8.30
  -1   1  -4  173.88    8.40
   2  -1   4  729.13   32.20
  -2  -1  -4  739.23   32.50
   2  -1   4  758.22   32.40
  -2  -1  -4  742.63   31.90
  -2   1  -4  759.32   32.30
   2   1   4  656.03   31.70
   2   1   4  700.33   32.50
  -2   1  -4  753.92   32.20
  -3  -1  -4  392.46   18.80
   3  -1   4  411.66   18.50
  -3  -1  -4  397.16   18.90
   3  -1   4  395.46   18.80
   3   1   4  398.16   18.90
  -3   1  -4  425.56   18.50
   3   1   4  394.16   18.70
   4  -1   4    9.20    1.80
  -4  -1  -4    5.50    1.20
   4  -1   4   11.10    1.40
  -4  -1  -4    6.00    1.50
  -4   1  -4   10.60    1.30
  -4   1  -4    6.40    1.60
   4   1   4    8.90    1.70
   4   1   4    6.80    1.60
   5  -1   4   19.90    2.00
   5  -1   4   16.60    2.30
  -5  -1  -4   19.50    2.70
   5   1   4   21.50    2.30
  -5   1  -4   19.90    2.10
   5   1   4   15.90    2.30
  -5   1  -4   17.80    2.60
   6  -1   4  185.28    9.40
   6  -1   4  185.08    9.50
  -6  -1  -4  183.68   11.10
   6  -1   4  150.28   10.30
  -6   1  -4  179.68   11.60
   6   1   4  185.78   10.10
   6   1   4  164.58   10.50
   7  -1   4  213.78   10.90
   7  -1   4  208.38   10.90
   7  -1   4  209.58   14.30
  -7  -1  -4  194.78   12.70
   7   1   4  211.18   11.70
   7   1   4  198.08   11.70
   7   1   4  217.98   12.90
  -7   1  -4  212.78   13.10
   8  -1   4  136.99    7.80
   8  -1   4  138.19    7.90
   8  -1   4  124.09   10.50
  -8  -1  -4  138.39   10.10
   8   1   4  133.09    8.70
   8   1   4  136.29    8.70
  -8   1  -4  137.69   10.30
   9  -1   4  105.59   10.00
   9  -1   4  123.09    7.30
   9  -1   4  122.59    7.30
  -9  -1  -4  110.39    9.60
   9   1   4   98.19    9.10
  -9   1  -4  118.49    9.90
   9   1   4  121.99    9.10
   9   1   4  124.29    8.20
  10  -1   4  286.07   19.50
  10  -1   4  325.47   15.90
  10  -1   4  321.07   16.00
 -10  -1  -4  308.97   19.60
  10   1   4  313.67   19.50
 -10   1  -4  325.27   20.00
  10   1   4  305.37   16.90
  11  -1   4   62.49    8.20
  11  -1   4   63.49    5.10
  11  -1   4   61.19    6.40
 -11  -1  -4   59.49    7.60
  11   1   4   66.49    5.80
 -11   1  -4   61.99    7.60
  11   1   4   59.49    7.20
  12  -1   4   14.40    4.40
 -12  -1  -4    4.20    2.90
  12  -1   4   21.10    2.70
  12   1   4   17.20    3.40
  12   1   4   12.90    3.80
 -12   1  -4   11.40    3.60
  13  -1   4   48.90    7.30
  13  -1   4   44.30    4.50
 -13  -1  -4   38.40    7.10
 -13   1  -4   39.20    6.90
  13   1   4   38.50    7.00
  13   1   4   52.29    5.50
  13  -2  -4   24.30    3.70
  13  -2  -4   16.90    5.10
 -13  -2   4   16.60    4.40
  13   2  -4   23.90    4.20
 -12  -2   4   19.40    4.50
  12  -2  -4   14.70    3.80
  12  -2  -4   15.70    2.90
  12   2  -4   13.60    3.10
 -12   2   4   17.20    4.70
 -11  -2   4   14.20    3.80
  11  -2  -4    8.60    3.70
  11  -2  -4   15.60    2.70
 -11   2   4   19.60    3.30
  11   2  -4   19.70    3.80
 -11   2   4   16.50    4.20
  10  -2  -4   28.60    3.20
  10  -2  -4   31.30    4.80
 -10  -2   4   20.50    4.60
  10   2  -4   29.20    3.90
 -10   2   4   35.80    3.40
 -10   2   4   29.30    5.60
  -9  -2   4    7.80    2.70
   9  -2  -4    4.20    1.90
   9  -2  -4    9.10    2.00
  -9   2   4    8.00    2.50
   9   2  -4   11.40    2.80
  -9   2   4    6.20    2.30
   8  -2  -4   92.69    6.30
  -8  -2   4   89.29    8.30
   8  -2  -4   93.29    8.30
  -8   2   4   86.79    7.90
  -8   2   4   96.19    6.20
   8   2  -4   95.79    7.20
   7  -2  -4  101.89    6.50
  -7  -2   4  110.69    7.00
  -7  -2   4  106.69    8.70
  -7  -2   4   95.69    7.10
   7  -2  -4  100.89    7.60
   7  -2  -4   93.29    8.30
  -7   2   4   94.09    6.30
  -7   2   4  107.49    8.40
   7   2  -4  102.09    7.40
  -7   2   4  102.99    8.10
  -6  -2   4  357.56   16.80
  -6  -2   4  351.56   18.90
   6  -2  -4  344.07   16.50
  -6  -2   4  300.87   17.00
   6   2  -4  317.97   17.30
  -6   2   4  361.96   18.80
   6   2  -4  344.57   18.20
  -6   2   4  315.27   16.20
  -6   2   4  325.27   17.90
  -5  -2   4  111.19    6.60
   5  -2  -4  111.29    6.50
  -5  -2   4  111.19    7.90
   5  -2  -4  106.49    8.20
  -5  -2   4  100.19    6.80
   5  -2  -4  108.49    7.00
   5   2  -4  106.69    7.10
   5   2  -4  108.29    7.30
  -5   2   4   99.89    7.20
  -5   2   4   93.39    6.20
  -5   2   4  110.89    7.90
   4  -2  -4   43.20    3.40
  -4  -2   4   42.00    3.70
  -4  -2   4   43.40    4.30
   4  -2  -4   57.69    5.30
   4  -2  -4   43.60    3.60
  -4  -2   4   46.10    3.50
  -4   2   4   37.80    3.20
   4   2  -4   39.90    3.80
   4   2  -4   44.40    3.90
  -4   2   4   41.80    4.40
  -4   2   4   41.00    3.70
   3  -2  -4  294.37   13.90
  -3  -2   4  301.07   15.10
  -3  -2   4  262.67   14.20
   3   2  -4  289.57   14.80
  -3   2   4  282.07   14.00
  -3   2   4  274.37   15.30
  -3   2   4  309.67   14.30
   3   2  -4  291.27   14.50
  -2  -2   4  500.75   24.40
   2  -2  -4  546.15   23.80
  -2  -2   4  549.35   25.00
   2  -2  -4  551.54   24.40
   2   2  -4  540.75   24.70
  -2   2   4  565.94   24.50
   2   2  -4  542.85   24.80
  -2   2   4  508.55   23.80
  -2   2   4  512.75   25.60
  -1  -2   4  103.09    6.20
   1  -2  -4  102.59    6.10
  -1  -2   4  106.19    6.10
   1   2  -4   97.59    6.00
  -1   2   4  115.49    6.30
   1   2  -4  105.09    6.10
  -1   2   4   92.49    5.20
   0  -2   4   36.90    2.80
   0  -2  -4   37.40    3.00
   0  -2   4   40.30    3.20
   0   2   4   38.20    3.10
   0   2   4   34.40    2.10
   0   2  -4   36.80    2.90
   0   2   4   32.30    2.10
   1  -2   4  706.33   31.60
  -1  -2  -4  721.93   31.10
  -1   2  -4  742.93   32.40
   1   2   4  667.83   31.00
   1   2   4  736.63   32.30
  -1   2  -4  743.03   31.80
  -2  -2  -4    7.90    1.50
  -2  -2  -4   10.70    1.40
   2  -2   4    8.80    1.60
   2  -2   4    7.60    1.40
   2   2   4    8.60    1.40
   2   2   4    7.50    1.30
   3  -2   4  229.38   10.70
  -3  -2  -4  227.58   11.50
  -3  -2  -4  206.98   11.50
   3  -2   4  208.98   11.50
   3   2   4  226.88   11.40
  -3   2  -4  242.98   10.80
   3   2   4  210.68   11.50
  -3   2  -4  223.28   11.80
   4  -2   4  214.58    9.60
  -4  -2  -4  186.88   10.70
  -4  -2  -4  194.18   10.70
   4  -2   4  177.28   10.60
  -4   2  -4  202.78    9.50
  -4   2  -4  201.58   11.10
   4   2   4  203.48   10.70
   4   2   4  166.28   10.40
   5  -2   4   46.40    4.40
   5  -2   4   53.79    4.80
   5   2   4   55.99    4.70
   5   2   4   57.39    4.70
   5   2   4   61.99    4.60
  -5   2  -4   49.50    3.40
  -5   2  -4   53.99    4.90
   6  -2   4  100.09    7.80
  -6  -2  -4  124.49    8.50
   6  -2   4  119.09    6.40
   6  -2   4  124.99    6.50
   6   2   4  118.79    7.90
   6   2   4  100.09   10.60
   6   2   4  118.69   10.40
  -6   2  -4  117.89    8.40
   7  -2   4   30.40    2.60
  -7  -2  -4   27.20    4.00
   7  -2   4   25.60    2.40
   7  -2   4   31.00    4.60
   7   2   4   32.00    3.60
   7   2   4   30.80    3.80
  -7   2  -4   18.10    3.50
   7   2   4   35.70    3.50
   8  -2   4   84.59    5.10
   8  -2   4   73.79    7.90
  -8  -2  -4   83.29    7.60
   8  -2   4   87.19    5.20
   8   2   4   78.19    6.50
  -8   2  -4   82.09    7.70
   9  -2   4  187.18    9.90
  -9  -2  -4  196.48   13.60
   9  -2   4  185.88   14.00
   9  -2   4  189.08    9.80
  -9   2  -4  192.38   13.50
  10  -2   4   81.39    5.20
  10  -2   4   94.39    5.50
 -10  -2  -4   83.69    8.50
  10  -2   4   78.29    8.90
  10   2   4   81.29    7.90
  10   2   4   80.79    6.90
 -10   2  -4   72.99   10.40
  11  -2   4   25.60    2.90
  11  -2   4   20.70    2.50
  11  -2   4   20.00    4.90
 -11  -2  -4   22.30    5.10
  11   2   4   23.60    4.80
 -11   2  -4   22.80    5.00
  11   2   4   23.70    4.00
 -12  -2  -4   39.30    7.10
  12  -2   4   47.70    3.80
  12  -2   4   40.50    7.50
  12   2   4   42.10    5.10
 -12   2  -4   48.20    7.00
  12   2   4   43.70    6.50
 -13  -2  -4   31.80    6.50
  13  -2   4   25.10    5.90
  13   2   4   26.60    4.30
 -13   2  -4   18.80    6.50
  13   2   4   15.60    4.40
  13  -3  -4   47.20    8.40
 -13  -3   4   38.50    8.20
  13  -3  -4   44.70    4.80
  13   3  -4   43.50    5.90
 -13   3   4   65.19    9.20
 -12  -3   4   14.70    4.20
  12  -3  -4    7.10    3.40
  12   3  -4   10.10    2.80
 -12   3   4    8.50    3.60
 -11  -3   4    1.20    1.30
  11  -3  -4    0.80    2.20
  11  -3  -4    1.60    2.20
 -11   3   4    6.40    1.60
 -11   3   4    1.40    2.20
  11   3  -4    2.90    2.20
  10  -3  -4    0.50    2.40
 -10  -3   4    6.80    2.30
  10  -3  -4    9.30    1.80
  10   3  -4    7.30    2.10
 -10   3   4   13.60    1.90
 -10   3   4    6.80    2.50
   9  -3  -4   52.19    4.20
   9  -3  -4   44.90    6.50
  -9  -3   4   59.09    6.80
  -9   3   4   48.70    4.00
  -9   3   4   45.30    5.80
   9   3  -4   51.59    5.50
   8  -3  -4   89.89    6.00
  -8  -3   4   87.49    8.40
   8  -3  -4   77.69    7.90
  -8   3   4   85.29    5.60
   8   3  -4   98.79    7.40
  -8   3   4   90.59    7.90
  -7  -3   4   27.50    4.80
   7  -3  -4   12.90    3.20
   7  -3  -4   19.70    2.30
  -7   3   4   20.40    2.30
  -7   3   4   23.70    4.10
   7   3  -4   21.90    3.10
  -6  -3   4 1114.19   49.10
   6  -3  -4 1079.89   47.50
  -6  -3   4 1095.29   50.69
   6  -3  -4 1046.60   48.80
  -6  -3   4 1121.49   47.10
   6  -3  -4 1039.40   50.89
   6   3  -4 1054.09   49.90
  -6   3   4 1052.99   50.69
  -6   3   4 1060.49   47.40
  -6   3   4 1114.19   50.89
   6   3  -4 1081.09   49.10
  -5  -3   4    7.00    1.80
  -5  -3   4    5.80    1.50
   5  -3  -4    3.20    2.10
   5  -3  -4    8.90    1.80
  -5  -3   4    6.70    1.30
   5  -3  -4    7.90    1.60
  -5   3   4    8.60    1.90
  -5   3   4    7.00    1.40
   5   3  -4    3.20    1.10
  -5   3   4    7.30    1.70
   5   3  -4    8.00    2.00
   4  -3  -4  712.23   31.40
   4  -3  -4  697.13   33.70
   4  -3  -4  702.43   30.90
  -4  -3   4  643.74   31.60
  -4  -3   4  683.73   32.80
  -4  -3   4  737.33   30.40
  -4   3   4  645.94   31.60
   4   3  -4  721.43   32.10
  -4   3   4  625.34   30.70
  -4   3   4  697.73   33.40
   4   3  -4  680.93   32.40
   3  -3  -4  169.28    8.60
  -3  -3   4  145.29    8.90
  -3  -3   4  166.08    9.90
   3  -3  -4  164.88    8.70
   3  -3  -4  151.88   10.40
   3   3  -4  162.98    9.60
  -3   3   4  158.48    8.80
  -3   3   4  146.79    8.50
   3   3  -4  162.78    9.20
  -3   3   4  148.79   10.00
  -2  -3   4  190.38   11.10
  -2  -3   4  180.68   10.30
   2  -3  -4  213.88   10.10
   2   3  -4  188.08   10.90
  -2   3   4  196.28   10.30
  -2   3   4  215.08   10.20
   2   3  -4  196.88   10.60
   1  -3  -4   23.30    2.40
  -1  -3   4   21.00    2.20
  -1  -3   4   20.00    2.50
   1   3  -4   27.10    2.60
  -1   3   4   21.80    2.30
  -1   3   4   23.50    2.00
  -1   3   4   20.70    2.00
  -1   3   4   22.00    3.00
   1   3  -4   24.80    2.70
   0  -3   4   92.89    5.40
   0  -3   4   87.79    6.10
   0  -3  -4   97.89    5.80
   0   3  -4   89.49    5.50
   0   3   4   92.79    5.90
   0   3  -4   95.99    6.20
   0   3   4   85.09    5.10
   1  -3   4   52.19    3.60
  -1  -3  -4   54.29    3.60
  -1  -3  -4   54.09    4.10
  -1   3  -4   50.29    4.30
  -1   3  -4   58.19    4.30
   1   3   4   55.69    4.10
   1   3   4   51.39    3.50
  -1   3  -4   56.89    3.80
  -2  -3  -4  423.76   20.30
  -2  -3  -4  435.36   20.90
   2   3   4  459.75   22.40
  -2   3  -4  471.35   20.10
  -2   3  -4  458.15   21.20
  -2   3  -4  437.76   21.80
   2   3   4  400.06   20.80
  -3  -3  -4  220.38   11.50
   3  -3   4  202.28   11.70
   3  -3   4  225.28   10.40
  -3  -3  -4  219.98   11.80
   3   3   4  213.88   11.70
  -3   3  -4  236.58   12.20
  -3   3  -4  221.68   10.50
   3   3   4  204.68   11.40
  -4  -3  -4    3.70    1.40
  -4  -3  -4    4.30    1.30
   4  -3   4    5.10    0.90
   4  -3   4    3.40    1.10
  -4   3  -4    7.50    1.90
   4   3   4    3.30    1.20
   4   3   4    5.30    1.30
  -4   3  -4    4.80    0.90
   5  -3   4  557.94   30.10
   5  -3   4  649.83   27.80
   5   3   4  681.63   30.20
  -5   3  -4  658.83   27.80
  -5   3  -4  649.64   31.60
   5   3   4  643.44   32.90
   5   3   4  623.44   30.40
   6  -3   4  323.17   14.50
   6  -3   4  315.37   19.00
   6  -3   4  308.17   17.30
   6  -3   4  323.17   14.50
  -6   3  -4  324.27   18.00
   6   3   4  322.27   16.90
   6   3   4  318.67   17.40
   6   3   4  330.67   17.30
   7  -3   4    6.40    2.40
   7  -3   4    8.80    1.00
   7  -3   4    7.90    1.10
  -7  -3  -4    6.20    1.70
   7   3   4    6.20    1.90
  -7   3  -4   11.80    2.90
  -8  -3  -4  147.79   11.00
   8  -3   4  135.79   11.60
   8  -3   4  153.58    7.30
   8  -3   4  146.79    7.20
  -8   3  -4  156.68   11.50
   8   3   4  159.18   10.30
   9  -3   4  102.49    5.30
  -9  -3  -4   99.69    9.20
   9  -3   4   89.89    9.60
  -9   3  -4  108.79    9.60
   9   3   4  103.99    8.20
  10  -3   4   76.79   10.90
 -10  -3  -4   77.39    8.30
  10   3   4   69.49    7.00
 -10   3  -4   86.59    8.60
  10   3   4   81.39    7.30
 -11  -3  -4   57.29    7.20
  11  -3   4   49.00    7.20
 -11   3  -4   51.89    7.10
  11   3   4   53.99    5.90
  11   3   4   33.90    4.60
 -12  -3  -4   12.40    3.90
  12  -3   4   27.30    6.70
  12   3   4   12.70    3.80
 -12   3  -4   10.50    4.10
  12   3   4   14.70    3.30
 -13  -3  -4    6.70    3.60
  13  -3   4   10.80    3.90
  13   3   4    6.70    2.80
  13   3   4    5.20    3.20
 -13   3  -4    5.40    3.20
 -13  -4   4   44.50    7.80
  13  -4  -4   48.80    9.10
  13   4  -4   59.89    6.80
 -13   4   4   64.89   11.00
  12  -4  -4   10.90    1.80
 -12  -4   4   11.00    3.80
  12  -4  -4   11.90    4.40
  12   4  -4    5.90    2.50
 -12   4   4    9.00    3.80
  11  -4  -4    3.80    1.30
 -11  -4   4   -0.80    2.50
  11  -4  -4    4.60    2.70
 -11   4   4    5.90    1.20
 -11   4   4    4.80    2.10
  11   4  -4    3.20    2.10
 -10  -4   4   11.70    3.90
  10  -4  -4   10.20    3.20
  10  -4  -4   10.00    2.00
 -10   4   4    9.90    1.70
 -10   4   4    6.70    3.10
  10   4  -4    7.00    3.80
   9  -4  -4   27.40    5.30
   9  -4  -4   37.80    3.20
  -9  -4   4   27.00    5.00
   9   4  -4   39.00    4.90
  -9   4   4   30.50    5.40
  -9   4   4   32.70    2.90
   8  -4  -4  269.87   18.00
  -8  -4   4  286.27   17.90
   8  -4  -4  279.37   13.70
  -8   4   4  267.77   16.90
  -8   4   4  250.07   13.50
   8   4  -4  291.37   16.30
  -7  -4   4  199.58   13.70
   7  -4  -4  208.58   10.60
   7  -4  -4  205.78   14.30
  -7   4   4  179.88   10.20
   7   4  -4  208.48   12.60
  -7   4   4  197.18   12.90
   6  -4  -4  193.78   11.80
   6  -4  -4  207.28   10.50
  -6  -4   4  203.08   13.40
   6  -4  -4  196.68   13.70
  -6   4   4  203.78   10.50
   6   4  -4  192.28   12.00
  -6   4   4  198.68   12.40
  -5  -4   4   41.70    5.00
  -5  -4   4   44.00    4.30
   5  -4  -4   47.20    3.60
   5  -4  -4   39.10    4.00
   5  -4  -4   47.90    5.40
  -5   4   4   40.70    3.50
  -5   4   4   47.30    5.10
   5   4  -4   44.70    4.70
  -5   4   4   42.80    4.40
   5   4  -4   49.80    4.60
   4  -4  -4   58.59    4.70
  -4  -4   4   65.19    3.50
   4  -4  -4   66.69    6.70
   4  -4  -4   66.99    4.40
  -4  -4   4   54.89    4.80
  -4  -4   4   55.19    5.60
  -4   4   4   59.49    5.80
   4   4  -4   67.99    5.60
  -4   4   4   55.09    4.20
   4   4  -4   61.19    6.50
  -4   4   4   51.19    4.70
   3  -4  -4  238.28   12.20
   3  -4  -4  248.08   11.80
  -3  -4   4  213.38   12.20
  -3  -4   4  237.98   13.60
  -3   4   4  231.88   13.90
  -3   4   4  226.98   12.20
   3   4  -4  228.38   13.20
  -3   4   4  214.38   11.70
   3   4  -4  232.68   12.60
  -2  -4   4   30.40    3.50
  -2  -4   4   25.50    2.70
  -2   4   4   30.10    2.80
   2   4  -4   27.80    3.00
   2   4  -4   31.60    3.50
  -2   4   4   28.30    3.60
  -2   4   4   26.20    2.90
  -2   4   4   25.90    2.70
  -1  -4   4  167.08    9.30
  -1  -4   4  166.08   10.30
   1  -4  -4  173.88    9.40
   1   4  -4  173.78    9.60
  -1   4   4  156.48    9.30
  -1   4   4  192.08    9.40
  -1   4   4  176.28    9.60
  -1   4   4  170.98   10.70
   1   4  -4  179.58   10.40
   0  -4   4  177.28   10.90
   0  -4  -4  190.98   10.00
   0  -4   4  195.28    9.70
   0   4  -4  178.88    9.70
   0   4  -4  185.58   10.80
   0   4   4  172.68    9.60
   0   4   4  179.68   10.00
   0   4   4  186.68   11.10
  -1  -4  -4  160.38    8.80
  -1  -4  -4  144.89    8.30
   1  -4   4  154.88    8.00
   1   4   4  141.49    8.60
  -1   4  -4  147.29    8.10
   1   4   4  152.98    8.40
  -1   4  -4  150.68    9.40
  -1   4  -4  144.49    9.00
   2  -4   4  323.87   14.90
  -2  -4  -4  321.37   15.90
  -2  -4  -4  336.37   16.40
  -2   4  -4  337.97   15.20
  -2   4  -4  336.77   16.70
   2   4   4  303.97   16.20
   2   4   4  286.57   15.70
  -2   4  -4  317.47   17.20
  -3  -4  -4  176.28   10.20
  -3  -4  -4  177.98   10.00
   3  -4   4  170.58    8.40
  -3   4  -4  176.28    8.60
  -3   4  -4  183.48   10.60
   3   4   4  153.78    9.70
   3   4   4  169.88   10.10
   4  -4   4  153.48    7.40
   4  -4   4  157.18   10.20
   4   4   4  162.98    9.70
  -4   4  -4  170.58   10.40
   4   4   4  155.28    9.90
   4   4   4  147.59    9.50
  -4   4  -4  154.58    7.60
   5  -4   4   77.19    7.30
   5  -4   4   69.79    6.00
  -5  -4  -4   57.49    5.60
   5   4   4   75.79    6.20
  -5   4  -4   81.29    6.60
   5   4   4   74.99    5.90
   5   4   4   83.09    6.30
   6  -4   4   76.59    7.80
  -6  -4  -4   80.09    7.00
   6   4   4   92.39    7.10
  -6   4  -4   90.89    7.60
   6   4   4   83.19    6.90
   7  -4   4   82.99    8.60
  -7  -4  -4  101.09    8.10
  -7   4  -4   89.99    8.00
   7   4   4   91.39    7.50
   8  -4   4    7.00    2.90
  -8  -4  -4    6.50    2.30
   8   4   4    5.40    1.90
  -8   4  -4    4.90    2.30
   9  -4   4   47.00    6.90
  -9  -4  -4   50.59    6.40
  -9   4  -4   53.79    6.60
   9   4   4   57.29    6.00
 -10  -4  -4    6.90    3.00
  10  -4   4    3.20    2.50
 -10   4  -4    3.10    1.70
  10   4   4    3.90    1.60
  10   4   4    3.80    1.80
 -11  -4  -4    6.00    2.90
  11  -4   4    8.20    3.50
 -11   4  -4   11.00    3.00
  11   4   4    9.40    3.10
  11   4   4    6.10    2.00
  12  -4   4    1.70    3.30
 -12  -4  -4   -1.40    2.50
  12   4   4    1.30    1.80
 -12   4  -4   -4.00    2.20
  12   4   4   -2.10    1.70
  13  -4   4   30.60    6.80
 -13  -4  -4   19.60    5.50
 -13   4  -4   14.80    5.20
  13   4   4   12.50    3.60
  13   4   4   22.70    4.40
  13  -5  -4   13.10    5.00
 -13  -5   4   23.00    5.80
 -13   5   4   26.50    6.10
  12  -5  -4   16.00    4.80
 -12  -5   4   10.30    4.10
 -12   5   4   15.70    4.60
  12   5  -4   16.90    4.00
  11  -5  -4   44.90    6.90
 -11  -5   4   52.39    8.90
  11   5  -4   42.90    6.00
 -11   5   4   50.29    7.10
  10  -5  -4    0.70    0.90
  10  -5  -4    3.80    2.20
 -10  -5   4    2.90    2.50
  10   5  -4    1.10    1.50
 -10   5   4    4.20    2.30
 -10   5   4    3.60    1.10
   9  -5  -4   75.29    4.90
  -9  -5   4   89.39    9.20
   9  -5  -4   78.69   16.40
  -9   5   4   70.49    4.80
  -9   5   4   81.49    8.30
   9   5  -4   80.39    8.50
   8  -5  -4   50.19    3.70
  -8  -5   4   58.29    7.00
   8  -5  -4   38.70    6.00
   8   5  -4   57.69    5.90
  -8   5   4   46.20    5.90
  -8   5   4   45.30    3.60
   7  -5  -4  199.68   10.00
   7  -5  -4  187.38   14.20
  -7  -5   4  201.48   14.10
  -7   5   4  176.68    9.80
  -7   5   4  186.58   12.70
   7   5  -4  192.28   12.40
  -6  -5   4  511.85   27.40
   6  -5  -4  498.75   27.80
   6  -5  -4  515.55   23.40
  -6   5   4  522.95   26.30
  -6   5   4  478.85   23.30
   6   5  -4  521.15   25.90
   5  -5  -4   50.49    4.80
   5  -5  -4   52.19    3.90
   5  -5  -4   49.00    6.00
  -5  -5   4   55.29    5.90
  -5   5   4   57.29    4.10
   5   5  -4   52.89    5.10
  -5   5   4   49.20    5.00
   4  -5  -4  139.29    8.90
  -4  -5   4  137.09   10.20
  -4  -5   4  133.89    8.90
   4  -5  -4  141.19   10.70
   4  -5  -4  152.78    8.10
  -4   5   4  132.69    8.00
  -4   5   4  154.88   10.60
   4   5  -4  147.39    9.30
   4   5  -4  142.99    9.80
  -4   5   4  133.79    9.00
  -3  -5   4  251.07   14.50
   3  -5  -4  247.28   12.10
  -3  -5   4  225.08   12.80
   3   5  -4  236.98   13.80
  -3   5   4  231.58   12.20
   3   5  -4  253.27   13.40
  -3   5   4  217.28   12.70
  -3   5   4  223.68   14.30
   2  -5  -4  521.05   22.90
  -2  -5   4  485.75   23.30
  -2  -5   4  478.65   24.70
  -2   5   4  497.35   23.10
  -2   5   4  479.25   23.20
  -2   5   4  474.55   23.80
  -2   5   4  498.75   25.80
   2   5  -4  448.16   25.90
   2   5  -4  490.15   23.50
  -1  -5   4   26.60    2.70
  -1  -5   4   28.90    3.80
   1  -5  -4   26.80    2.80
  -1   5   4   26.80    3.60
   1   5  -4   27.00    3.30
  -1   5   4   26.80    2.80
  -1   5   4   26.60    3.00
   1   5  -4   23.70    2.80
  -1   5   4   29.00    2.90
   0  -5   4  281.37   13.70
   0  -5  -4  282.97   14.20
   0  -5   4  267.07   15.50
   0   5   4  286.97   15.60
   0   5  -4  259.57   15.10
   0   5  -4  256.57   13.80
   0   5   4  256.97   14.10
   0   5   4  297.97   14.50
  -1  -5  -4   68.89    5.10
  -1  -5  -4   64.19    4.90
   1  -5   4   61.19    4.20
  -1   5  -4   59.49    5.40
  -1   5  -4   66.89    5.40
   1   5   4   53.89    5.20
  -1   5  -4   55.29    4.20
   1   5   4   59.19    4.70
   1   5   4   52.49    4.50
  -2  -5  -4  450.45   21.10
   2  -5   4  439.26   19.60
  -2  -5  -4  436.66   21.50
   2   5   4  410.26   21.00
   2   5   4  418.66   21.80
  -2   5  -4  469.45   22.00
  -2   5  -4  404.56   19.70
   2   5   4  455.95   21.70
  -2   5  -4  362.66   23.30
  -3  -5  -4  142.39    9.00
  -3   5  -4  151.98    9.70
   3   5   4  133.19    8.70
  -3   5  -4  148.89   10.20
   3   5   4  137.09    9.10
   3   5   4  145.19    9.00
  -3   5  -4  132.69    7.30
   4  -5   4   17.60    1.50
   4  -5   4   19.50    4.10
  -4   5  -4   21.20    1.70
   4   5   4   21.10    2.90
  -4   5  -4   15.50    2.90
   4   5   4   18.70    3.80
   4   5   4   23.30    3.30
  -5  -5  -4  528.75   27.40
   5  -5   4  537.75   28.60
  -5   5  -4  557.04   27.70
   5   5   4  504.35   26.70
   5   5   4  557.34   27.10
   6  -5   4  225.08   15.30
  -6  -5  -4  229.48   14.00
  -6   5  -4  217.48   14.30
   6   5   4  230.38   13.90
   7  -5   4   17.50    4.60
  -7  -5  -4   10.00    2.70
   7   5   4    8.20    2.40
  -7   5  -4   14.20    3.40
  -8  -5  -4   12.20    3.50
   8  -5   4   11.30    3.70
   8   5   4   10.60    2.60
  -8   5  -4   15.60    3.90
  -9  -5  -4   72.79    7.90
   9  -5   4   62.19    8.20
  -9   5  -4   66.19    7.60
   9   5   4   83.09    7.60
 -10  -5  -4   10.70    3.60
  10  -5   4   13.60    4.50
  10   5   4   20.90    3.50
 -10   5  -4    9.30    3.50
  10   5   4   19.70    4.20
 -11  -5  -4   10.90    3.70
  11  -5   4   12.50    4.00
  11   5   4   12.30    2.60
  11   5   4   11.70    2.70
 -11   5  -4   12.50    3.60
 -12  -5  -4   18.00    5.00
  12  -5   4   24.80    6.20
  12   5   4   30.80    5.60
 -12   5  -4   37.40    8.20
  12   5   4   19.40    3.70
 -12  -6   4   72.09   11.20
  12  -6  -4   83.89   12.90
 -12   6   4   94.29   11.10
  12   6  -4   86.39    8.80
 -11  -6   4   33.10    6.70
  11  -6  -4   29.40    6.30
 -11   6   4   40.60    7.60
  11   6  -4   40.70    5.50
 -10  -6   4  196.98   15.70
  10  -6  -4  187.78   16.00
 -10   6   4  187.28   14.80
  10   6  -4  197.98   14.00
   9  -6  -4   17.70    4.50
  -9  -6   4   20.00    5.00
   9  -6  -4   21.30    2.10
  -9   6   4   18.70    4.50
   9   6  -4   26.20    4.90
  -9   6   4   26.10    2.70
   8  -6  -4   15.90    5.50
  -8  -6   4   14.20    4.10
   8  -6  -4   21.70    2.20
  -8   6   4   21.50    2.10
  -8   6   4   20.40    4.20
   8   6  -4   17.00    4.20
   7  -6  -4   84.59    5.10
   7  -6  -4   79.59    8.80
  -7  -6   4   72.79    8.20
  -7   6   4   73.09    4.90
   7   6  -4   90.39    7.60
  -7   6   4   76.49    7.50
   6  -6  -4   47.40    6.40
  -6  -6   4   44.20    6.00
   6  -6  -4   45.00    3.50
  -6   6   4   42.10    4.90
  -6   6   4   43.40    3.60
   6   6  -4   47.40    5.20
   5  -6  -4  122.99   10.60
  -5  -6   4  126.69   10.20
   5  -6  -4  127.29    7.30
  -5   6   4  128.69    9.20
  -5   6   4  124.79    7.40
   5   6  -4  123.79    9.00
   4  -6  -4  140.29   11.20
  -4  -6   4  144.29   10.80
   4  -6  -4  153.18    8.30
  -4   6   4  141.09    8.30
  -4   6   4  141.19    9.60
   4   6  -4  149.49    9.80
  -3  -6   4   66.19    5.70
   3  -6  -4   71.59    7.20
   3  -6  -4   68.19    4.90
  -3  -6   4   68.99    4.10
  -3  -6   4   63.59    6.50
  -3   6   4   67.69    6.10
  -3   6   4   70.99    5.10
  -3   6   4   63.29    5.50
   3   6  -4   70.39    5.90
  -3   6   4   78.09    8.50
  -2  -6   4  256.47   13.90
  -2  -6   4  255.97   15.40
  -2  -6   4  273.17   13.10
   2  -6  -4  267.27   13.40
  -2   6   4  259.47   14.40
  -2   6   4  275.07   13.70
   2   6  -4  242.48   13.90
  -2   6   4  217.28   15.00
  -2   6   4  241.38   13.90
   2   6  -4  263.57   15.20
   1  -6  -4   73.69    5.60
  -1  -6   4   89.29    6.00
  -1  -6   4   82.19    7.20
  -1  -6   4   80.69    5.70
   1   6  -4   82.69    6.90
  -1   6   4   77.69    6.00
  -1   6   4   90.29    6.00
   1   6  -4   73.39    5.80
  -1   6   4   83.99    6.30
  -1   6   4   82.09    7.30
   0  -6  -4  368.56   18.40
   0  -6   4  377.56   20.40
   0  -6   4  379.66   18.90
   0  -6   4  372.46   17.90
   0   6  -4  328.17   17.80
   0   6  -4  389.26   20.10
   0   6   4  342.17   18.50
   0   6   4  370.66   19.60
   0   6   4  345.57   19.30
   1  -6   4  141.69    8.00
  -1  -6  -4  142.09    9.20
  -1  -6  -4  147.29    9.10
  -1   6  -4  140.69    9.60
   1   6   4  134.79    8.80
   1   6   4  140.89    9.50
   1   6   4  134.49    8.70
  -1   6  -4  132.19    8.00
  -1   6  -4  151.08   10.10
   2  -6   4  167.58   11.30
   2  -6   4  166.38    9.00
  -2  -6  -4  167.98   10.50
   2   6   4  175.58   10.50
  -2   6  -4  159.58    9.00
  -2   6  -4  171.08   11.00
   2   6   4  178.28   10.90
   2   6   4  193.28   10.80
  -2   6  -4  162.88   11.30
   2   6   4  175.28   10.70
   3  -6   4  186.18    9.20
   3  -6   4  171.68   12.00
   3   6   4  178.58   11.10
   3   6   4  185.88   11.50
  -3   6  -4  174.08    9.30
  -3   6  -4  188.98   11.90
   3   6   4  186.28   11.30
   4  -6   4   78.69    4.30
   4  -6   4   80.59    7.70
   4   6   4   83.89    6.90
   4   6   4   84.69    6.80
  -4   6  -4   77.39    4.40
  -4   6  -4   74.89    6.80
   4   6   4   80.79    6.30
   5  -6   4   51.39    6.10
  -5  -6  -4   43.90    4.90
   5   6   4   43.20    5.00
  -5   6  -4   40.10    4.90
   5   6   4   39.10    4.70
  -6  -6  -4   91.19    8.00
   6  -6   4   92.59    9.00
   6   6   4  104.99    8.30
  -6   6  -4   92.19    8.30
  -7  -6  -4   11.80    3.40
   7  -6   4    1.40    2.00
  -7   6  -4    7.10    2.50
   7   6   4   12.50    3.30
   8  -6   4   -1.20    1.50
  -8  -6  -4    0.60    1.60
   8   6   4    0.40    1.50
   9  -6   4  122.29   12.00
   9   6   4  139.59   10.80
  -9   6  -4  134.49   11.90
 -10  -6  -4    8.90    2.80
  10  -6   4    5.80    3.20
  10   6   4    3.30    2.00
 -10   6  -4    8.10    3.20
  10   6   4    9.50    3.10
 -11  -6  -4   57.99    8.00
  11  -6   4   63.39    8.60
 -11   6  -4   61.79    8.60
  11   6   4   65.69    7.30
  11   6   4   61.49    5.50
  12  -6   4  130.69   13.80
 -12  -6  -4  154.08   13.50
  12   6   4  144.79   11.70
 -12   6  -4  141.09   13.60
  12  -7  -4    4.60    3.80
 -12  -7   4   15.10    4.50
  12   7  -4    5.60    3.00
 -12   7   4    5.50    2.90
 -11  -7   4   62.79   11.10
  11  -7  -4   41.90    8.10
  11   7  -4   47.90    6.70
 -11   7   4   63.09    8.00
  10  -7  -4   48.00    7.70
 -10  -7   4   55.89    9.20
  10   7  -4   49.50    6.60
 -10   7   4   55.99    7.50
  -9  -7   4  155.88   13.70
   9  -7  -4  149.29   14.30
  -9   7   4  167.88   13.30
   9   7  -4  178.98   12.80
   8  -7  -4  137.59   12.70
  -8  -7   4  133.19   12.20
  -8   7   4  131.09   11.30
   8   7  -4  141.29   10.90
   7  -7  -4   11.90    1.70
  -7  -7   4   10.00    3.70
   7  -7  -4   11.50    4.90
  -7   7   4   12.30    3.50
  -7   7   4   14.10    1.80
   7   7  -4   10.40    3.30
  -6  -7   4   82.19    8.50
   6  -7  -4   78.59    5.10
   6  -7  -4   66.29    8.20
  -6   7   4   77.49    7.30
  -6   7   4   68.89    5.00
   6   7  -4   81.99    7.30
   5  -7  -4  202.58   15.20
  -5  -7   4  218.38   15.20
   5  -7  -4  229.08   11.40
   5   7  -4  227.08   13.80
  -5   7   4  208.58   13.50
  -5   7   4  208.08   11.40
   4  -7  -4   71.69    5.20
   4  -7  -4   68.29    7.70
  -4  -7   4   75.89    7.70
   4   7  -4   69.59    6.20
  -4   7   4   83.19    6.80
  -4   7   4   78.59    5.20
   3  -7  -4   90.29    6.10
  -3  -7   4   86.49    5.20
  -3  -7   4   94.69    8.30
   3  -7  -4   91.59    8.70
  -3   7   4   92.79    6.20
   3   7  -4   81.29    6.80
  -3   7   4   81.89    7.10
  -3   7   4   86.49    7.00
  -2  -7   4  133.59    8.10
  -2  -7   4  130.09   10.50
   2  -7  -4  139.79    8.50
  -2   7   4  150.68    8.80
   2   7  -4  140.49    9.20
  -2   7   4  127.19    9.10
  -2   7   4  143.29    9.70
  -1  -7   4  173.38   10.40
  -1  -7   4  167.58   12.30
  -1  -7   4  174.28   10.40
  -1   7   4  189.78   12.80
  -1   7   4  172.78   12.30
  -1   7   4  183.48   10.60
   1   7  -4  175.38   10.60
  -1   7   4  179.28   12.00
   0  -7   4   30.90    3.30
   0  -7   4   15.90    3.70
   0  -7   4   27.30    3.50
   0   7   4   25.50    3.30
   0   7  -4   28.70    3.20
   0   7   4   30.40    3.60
   0   7   4   28.50    3.10
   1  -7   4  128.89    9.20
   1  -7   4  124.49    7.60
  -1   7  -4  111.09    7.50
   1   7   4  134.29    9.70
   1   7   4  145.79   10.40
  -1   7  -4  128.89    9.40
   1   7   4  133.99   10.20
   1   7   4  122.59    8.70
   2  -7   4  415.66   19.40
   2  -7   4  403.26   22.00
  -2   7  -4  398.66   22.00
   2   7   4  399.96   21.40
   2   7   4  419.26   21.40
   2   7   4  435.46   21.70
  -2   7  -4  381.66   19.30
   3  -7   4  268.97   12.90
   3  -7   4  255.97   16.10
   3   7   4  260.07   15.40
  -3   7  -4  252.67   12.90
  -3   7  -4  272.67   16.00
   3   7   4  251.47   15.10
   3   7   4  268.37   14.80
  -4  -7  -4   13.70    3.00
   4  -7   4    6.80    2.50
  -4   7  -4    9.70    1.50
   4   7   4    7.30    2.20
  -4   7  -4    8.50    2.60
   4   7   4    7.50    2.10
   5  -7   4   -0.50    1.50
  -5  -7  -4    1.10    1.20
   5   7   4    2.90    1.80
  -5   7  -4    2.70    1.70
   5   7   4    4.70    1.50
   6  -7   4   -1.50    1.40
  -6  -7  -4    0.00    1.40
   6   7   4    3.20    1.60
  -6   7  -4   -0.80    1.30
  -7  -7  -4   38.30    6.30
  -7   7  -4   32.90    7.40
   7   7   4   32.60    3.90
   8  -7   4  166.68   14.00
  -8  -7  -4  172.68   13.20
  -8   7  -4  164.98   13.30
   8   7   4  178.48   12.80
   9  -7   4    4.40    3.60
  -9  -7  -4    8.50    2.90
  -9   7  -4    8.20    2.90
   9   7   4    7.70    3.00
  10  -7   4   81.69   10.10
 -10  -7  -4   73.49    8.60
  10   7   4   88.59    8.80
 -10   7  -4   82.99    9.60
  10   7   4   78.09    5.70
 -11  -7  -4   40.90    6.90
  11  -7   4   58.49   13.50
 -11   7  -4   40.40   11.50
  11  -8  -4    9.70    4.20
 -11  -8   4   13.20    4.50
  11   8  -4   14.30    4.30
 -11   8   4   16.90    6.90
 -10  -8   4   13.70    3.70
  10  -8  -4   20.50    6.00
 -10   8   4   22.10    5.00
  10   8  -4   22.50    4.70
  -9  -8   4    6.50    2.70
   9  -8  -4    4.70    3.10
  -9   8   4    3.00    2.30
   9   8  -4    8.00    2.70
   8  -8  -4   -3.10    1.40
  -8  -8   4   -0.20    2.10
   8   8  -4    1.40    1.70
  -8   8   4    1.20    1.60
   7  -8  -4   58.59    8.30
  -7  -8   4   66.29    8.10
  -7   8   4   54.99    6.70
  -7   8   4   60.49    4.20
  -7   8   4   58.49    4.00
   7   8  -4   68.69    7.00
  -6  -8   4  201.78   18.10
  -6   8   4  185.58   10.00
   6   8  -4  193.98   17.10
  -6   8   4  171.18   12.80
  -5  -8   4  309.87   19.80
   5  -8  -4  313.37   20.40
  -5   8   4  289.87   17.90
  -5   8   4  299.07   15.20
   5   8  -4  309.27   17.90
  -4  -8   4   15.00    3.60
   4  -8  -4   16.90    4.60
   4   8  -4   19.60    3.90
  -4   8   4   15.00    3.00
   3  -8  -4  297.87   19.50
  -3  -8   4  315.97   14.60
  -3  -8   4  285.97   18.80
  -3   8   4  310.47   17.50
   3   8  -4  302.17   17.20
  -3   8   4  306.57   17.10
  -2  -8   4   80.29    8.00
  -2  -8   4   76.09    5.40
  -2   8   4   64.29    5.50
  -2   8   4   70.89    5.80
  -2   8   4   69.29    6.30
   2   8  -4   76.39    6.40
  -1  -8   4  122.69    8.20
  -1  -8   4  126.39   10.60
   1   8  -4  114.09    8.20
  -1   8   4  116.89    8.30
  -1   8   4  121.99    8.30
  -1   8   4  110.19    8.50
  -1   8   4  127.79   11.00
   0  -8   4   52.79    4.80
   0  -8   4   53.69    5.30
   0   8   4   52.79    5.20
   0   8   4   50.39    5.10
   0   8   4   49.00    5.50
   0   8   4   54.39    5.70
   0   8  -4   59.49    5.00
   1  -8   4   19.80    3.10
   1  -8   4   14.50    3.80
  -1   8  -4   10.70    2.80
   1   8   4   20.80    4.20
   1   8   4   20.00    3.70
  -1   8  -4   20.90    2.70
   1   8   4   18.50    2.90
   2  -8   4   58.59    4.50
  -2  -8  -4   55.39    6.00
   2  -8   4   65.69    6.50
   2   8   4   58.59    5.90
   2   8   4   67.59    6.00
  -2   8  -4   57.59    6.30
  -2   8  -4   57.59    4.60
   3  -8   4  146.99   11.20
  -3  -8  -4  143.99   10.60
  -3   8  -4  144.39    8.20
  -3   8  -4  158.58   11.30
   3   8   4  143.39   10.40
   3   8   4  145.69    9.50
  -4  -8  -4   76.79    7.20
   4  -8   4   79.49    8.30
   4   8   4   80.49    6.40
   4   8   4   89.89    7.90
  -4   8  -4   81.09    4.90
  -4   8  -4   86.39    4.90
  -4   8  -4   84.69    8.00
  -5  -8  -4    0.10    1.60
   5  -8   4    3.90    2.40
   5   8   4    2.20    1.30
  -5   8  -4    0.00    0.90
   5   8   4    0.40    0.90
  -6  -8  -4    1.30    1.40
   6  -8   4   -3.10    1.70
  -6   8  -4   -0.10    1.00
   6   8   4   -1.70    1.00
   6   8   4   -0.80    1.10
  -7  -8  -4   24.50    5.10
   7  -8   4   21.50    5.20
   7   8   4   19.70    3.00
   7   8   4   24.90    4.70
  -7   8  -4   24.40    5.10
   8  -8   4    4.90    2.70
  -8  -8  -4    2.30    2.10
   8   8   4    4.90    1.60
  -8   8  -4    6.00    2.30
   8   8   4    5.10    2.50
  -9  -8  -4    5.30    2.40
   9  -8   4    7.40    3.20
   9   8   4   12.30    3.30
  -9   8  -4    5.80    3.10
  10  -8   4   -2.00    2.50
 -10   8  -4   -3.00    2.30
  10   8   4    2.30    2.20
 -11  -8  -4   54.89   10.60
  11  -8   4   38.20    7.70
 -11   8  -4   35.30    7.50
  11   8   4   47.50    6.40
 -10  -9   4   18.40    5.40
  10  -9  -4   23.70    7.00
 -10   9   4   17.50    4.70
  10   9  -4   20.90    4.90
  -9  -9   4   92.49   10.70
   9  -9  -4   77.19   10.30
  -9   9   4   99.69   10.30
   9   9  -4   95.99    9.20
  -8  -9   4   23.00    5.80
  -8   9   4   21.00    5.20
   8   9  -4   18.60    4.50
   7  -9  -4   -2.30    1.40
  -7  -9   4    5.10    2.60
  -7   9   4    0.60    1.50
  -7   9   4    2.10    1.10
  -7   9   4    1.50    0.90
   7   9  -4    2.10    1.60
  -6  -9   4   19.00    4.70
   6  -9  -4   18.50    4.70
  -6   9   4   23.80    2.60
  -6   9   4   20.10    4.20
   6   9  -4   22.20    4.20
  -6   9   4   26.30    2.70
  -5  -9   4   14.70    3.70
   5  -9  -4   21.30    5.30
  -5   9   4   23.20    2.80
  -5   9   4   23.80    2.80
  -5   9   4   16.20    3.50
   5   9  -4   20.50    3.90
   4  -9  -4  100.09   10.20
  -4  -9   4  103.49   13.10
  -4   9   4   93.39    8.20
  -4   9   4   98.69    6.60
   4   9  -4   99.79    8.40
  -4   9   4   91.59    7.10
   3  -9  -4   -1.50    1.60
  -3  -9   4   -1.70    1.20
  -3  -9   4    0.00    0.70
   3   9  -4    0.50    1.50
  -3   9   4    0.60    0.90
  -3   9   4   -0.40    0.90
  -3   9   4   -0.20    0.90
  -2  -9   4   12.80    2.60
  -2  -9   4   12.70    3.40
  -2   9   4   11.90    2.30
  -2   9   4   13.80    3.10
   2   9  -4   13.70    2.90
  -1  -9   4   25.90    5.00
  -1  -9   4   40.40    4.30
  -1   9   4   37.40    4.30
   1   9  -4   40.90    4.10
  -1   9   4   35.50    4.30
   0  -9   4   26.90    3.70
   0   9   4   27.60    3.60
   0   9   4   27.40    3.70
   0   9  -4   22.20    4.30
   0   9  -4   22.10    3.20
   1  -9   4   56.49    4.90
   1  -9   4   57.29    5.90
  -1   9  -4   55.09    4.80
   1   9   4   57.59    5.90
  -1   9  -4   66.79    7.00
  -2  -9  -4   29.30    5.10
   2   9   4   32.10    4.40
  -2   9  -4   31.80    3.30
  -2   9  -4   30.70    5.20
   2   9   4   28.10    4.00
   3  -9   4   62.29    7.10
  -3  -9  -4   80.59    7.40
   3   9   4   72.29    6.00
  -3   9  -4   53.59    4.40
  -3   9  -4   68.29    7.30
   3   9   4   62.09    6.50
  -3   9  -4   67.79    4.90
   4  -9   4  202.78   14.50
  -4  -9  -4  186.88   13.20
  -4   9  -4  187.38    9.50
   4   9   4  168.68   11.30
  -4   9  -4  205.78    9.80
  -4   9  -4  195.28   18.80
   4   9   4  178.98   13.30
   5  -9   4  121.59   11.90
  -5  -9  -4  127.29   10.50
   5   9   4  110.89    8.10
  -5   9  -4  150.38   11.50
   5   9   4  129.09   10.40
   6  -9   4   57.19    7.60
  -6  -9  -4   51.69    6.40
  -6   9  -4   59.39    7.10
   6   9   4   47.10    4.50
   6   9   4   53.09    6.30
  -7  -9  -4   20.30    4.50
   7  -9   4   26.80    6.30
   7   9   4   20.70    3.00
  -7   9  -4   23.80    4.80
   7   9   4   14.10    3.60
  -8  -9  -4    9.60    3.70
   8  -9   4    5.70    2.80
  -8   9  -4    5.60    2.40
   8   9   4    4.60    2.90
   9  -9   4   -5.70    2.70
  -9  -9  -4    2.90    2.70
   9   9   4   -0.40    2.50
  -9   9  -4    4.10    2.40
 -10  -9  -4   57.19    8.60
  10  -9   4   65.99    8.80
 -10   9  -4   73.99    9.10
  10   9   4   58.89    8.00
  -9 -10   4    6.90    3.10
   9 -10  -4    4.30    3.90
  -9  10   4    1.00    3.00
   9  10  -4    2.40    2.60
   8 -10  -4    2.90    3.90
  -8 -10   4    8.40    3.80
  -8  10   4    1.40    2.40
   8  10  -4    5.10    2.50
   7 -10  -4   23.80    6.70
  -7 -10   4   19.00    4.90
  -7  10   4   24.60    5.10
   7  10  -4   36.70    6.10
   6 -10  -4  122.09   12.50
  -6 -10   4  124.79   11.90
  -6  10   4  119.19    7.20
   6  10  -4  123.89   10.50
  -6  10   4  108.09   10.30
   5 -10  -4   27.60    6.30
  -5 -10   4   28.80    6.20
   5  10  -4   37.30    5.30
  -5  10   4   32.40    4.10
  -5  10   4   23.50    4.50
  -5  10   4   29.70    5.40
  -4 -10   4   13.70    3.90
   4 -10  -4   13.00    4.40
  -4  10   4   19.00    3.00
  -4  10   4   17.30    2.80
   4  10  -4   17.20    3.80
  -4  10   4   12.40    3.30
  -3 -10   4    4.40    2.20
  -3  10   4    4.20    1.50
   3  10  -4    3.90    2.00
  -3  10   4    3.20    1.50
  -2 -10   4   32.50    6.40
  -2 -10   4   32.60    3.70
   2  10  -4   33.90    4.60
  -2  10   4   34.60    4.10
  -2  10   4   32.30    5.30
  -1 -10   4   -0.90    1.50
  -1 -10   4    2.70    1.60
  -1  10   4    2.60    1.50
   1  10  -4    3.50    1.80
  -1  10   4    2.70    1.80
   0 -10   4   24.30    3.90
   0  10  -4   27.30    3.60
   0  10   4   20.60    3.70
   0  10   4   21.70    4.10
   0  10  -4   23.30    4.70
   1 -10   4  145.89   10.60
  -1  10  -4  133.79   11.30
   1  10   4  127.49    9.90
  -1  10  -4  130.69    9.00
  -2 -10  -4   32.40    5.90
   2 -10   4   36.20    5.40
  -2  10  -4   45.20    5.90
  -2  10  -4   38.40    3.70
   2  10   4   41.30    5.20
  -2  10  -4   30.70    3.50
   3 -10   4  228.88   15.90
  -3 -10  -4  229.48   15.90
  -3  10  -4  220.58   12.00
  -3  10  -4  234.28   16.00
   3  10   4  226.58   13.80
   3  10   4  251.87   15.60
  -3  10  -4  217.68   12.20
   4 -10   4  210.58   17.50
  -4 -10  -4  235.48   15.70
  -4  10  -4  202.58   10.70
   4  10   4  213.18   14.70
   4  10   4  218.48   13.30
  -4  10  -4  214.28   11.00
  -4  10  -4  230.68   15.80
   5 -10   4   25.60    4.90
  -5 -10  -4   24.80    5.00
   5  10   4   25.90    3.30
  -5  10  -4   27.10    5.50
   5  10   4   27.30    5.40
   6 -10   4   14.60    3.90
  -6 -10  -4   13.80    4.10
  -6  10  -4    9.60    3.30
   6  10   4   15.30    3.80
   7 -10   4    1.60    2.60
  -7 -10  -4    0.50    1.80
  -7  10  -4    0.90    1.90
   7  10   4    0.20    2.10
   8 -10   4   40.50    8.10
  -8 -10  -4   38.40    6.80
  -8  10  -4   46.30    8.60
   8  10   4   66.19   11.70
   9 -10   4   18.90    5.10
  -9 -10  -4   31.00    6.50
  -9  10  -4   23.40    5.30
   9  10   4   27.00    5.20
   8 -11  -4   35.00    8.80
  -8 -11   4   36.30    7.20
  -8  11   4   51.39    9.60
   8  11  -4   42.90    6.90
  -7 -11   4   57.59   11.60
   7 -11  -4   48.50   10.30
   7  11  -4   37.70    9.60
  -7  11   4   61.29    7.70
  -6 -11   4    5.10    3.40
   6 -11  -4   17.00    4.90
  -6  11   4    9.20    2.00
   6  11  -4    7.90    3.10
  -6  11   4   16.80    4.60
   5 -11  -4    4.90    2.90
  -5 -11   4    4.40    2.70
   5  11  -4    3.80    2.60
  -5  11   4    7.90    2.00
  -5  11   4    7.10    3.10
  -4 -11   4   75.29    8.30
  -4  11   4   57.99    7.00
  -4  11   4   78.49    6.00
   4  11  -4   65.09    7.30
  -3 -11   4    3.40    2.70
  -3  11   4    6.00    2.40
   3  11  -4    1.80    1.90
  -3  11   4    2.80    1.40
  -2 -11   4    0.40    1.50
  -2  11   4    1.60    1.50
  -2  11   4   -2.50    1.20
   2  11  -4    2.20    2.70
  -1 -11   4   41.00    4.70
   1  11  -4   33.00    5.10
  -1  11   4   28.40    4.80
   0 -11   4   51.39    5.80
   0  11  -4   51.29    6.70
   0  11   4   44.50    5.60
   0  11  -4   49.60    5.30
   0  11   4   52.89    9.20
   1 -11   4   23.50    4.70
   1  11   4   10.00    3.20
  -1  11  -4   13.30    2.80
  -1  11  -4   18.30    4.20
   2 -11   4   17.50    4.10
   2  11   4   19.70    3.60
  -2  11  -4   20.80    4.40
  -2  11  -4   28.00    3.60
   3 -11   4   53.29   11.10
  -3 -11  -4   54.99    7.20
  -3  11  -4   60.49    4.20
  -3  11  -4   57.39    7.30
  -3  11  -4   52.19    5.10
   3  11   4   46.90    6.10
   4 -11   4   43.60    6.40
  -4 -11  -4   47.10    6.50
   4  11   4   56.49    6.50
  -4  11  -4   43.00    6.30
  -4  11  -4   55.19    3.90
  -5 -11  -4  110.29   10.40
   5 -11   4  107.99   10.90
  -5  11  -4   99.99   10.10
   5  11   4  102.69    9.90
  -6 -11  -4    1.30    2.80
   6 -11   4    4.80    2.50
  -6  11  -4    2.50    2.70
   6  11   4    7.20    2.40
  -7 -11  -4   94.19    9.80
   7 -11   4   87.59   10.60
  -7  11  -4   88.29   10.00
   7  11   4  108.29   10.50
   8 -11   4   51.79    7.90
  -8 -11  -4   64.29    7.90
  -8  11  -4   46.90    8.60
   8  11   4   39.20    6.60
   6 -12  -4    4.10    3.10
  -6 -12   4    6.20    4.30
   6  12  -4    5.70    2.90
  -6  12   4    1.00    3.20
  -5 -12   4    1.70    2.90
  -5  12   4    1.70    1.70
  -5  12   4   -1.50    2.20
   5  12  -4   -2.90    2.30
  -4 -12   4   24.90    5.80
  -4  12   4   32.10    4.50
  -4  12   4   31.50    5.70
   4  12  -4   29.50    5.60
  -3 -12   4    1.80    3.00
  -3  12   4    3.50    2.40
  -3  12   4    2.50    2.00
   3  12  -4    7.10    2.60
   2  12  -4   17.50    3.80
  -2  12   4   22.20    4.00
  -2  12   4   19.00    4.50
  -1 -12   4    5.70    2.50
   1  12  -4    8.50    2.80
  -1  12   4    9.80    4.00
  -1  12   4    2.90    2.20
   1  12  -4   11.60    3.80
   0 -12   4   15.80    3.20
   0  12  -4   22.60    4.90
   0  12   4   16.20    3.60
   0  12  -4   19.70    3.90
   0  12   4   18.70    3.90
   1 -12   4   15.20    4.20
  -1  12  -4   12.20    3.00
  -1  12  -4   20.20    4.60
   1  12   4   11.80    3.30
   1  12   4   17.90    3.80
   2  12   4   52.29    6.60
  -2  12  -4   50.59    6.70
   2  12   4   49.80    6.70
  -2  12  -4   42.10    4.80
  -3 -12  -4   91.39   10.30
  -3  12  -4   94.19    6.90
   3  12   4  114.19    9.60
  -3  12  -4   85.09    9.70
   4 -12   4    3.10    2.60
  -4 -12  -4    0.80    2.30
   4  12   4    2.20    2.30
  -4  12  -4    2.60    2.20
  -5 -12  -4    1.40    2.00
   5 -12   4    6.00    2.70
   5  12   4    6.60    3.60
  -5  12  -4    1.30    2.70
  -6 -12  -4    2.50    3.10
   6 -12   4   10.50    3.90
   6  12   4   13.20    3.90
  -6  12  -4   11.10    4.20
  -4 -13   4   -0.10    3.40
  -4  13   4    2.20    2.70
  -4  13   4   -2.90    2.00
  -3 -13   4    7.60    3.90
   3  13  -4    2.10    3.10
  -3  13   4    8.30    3.40
  -3  13   4   18.80    3.30
   2  13  -4    6.10    3.00
   2  13  -4    2.50    2.40
  -2  13   4    0.90    2.00
  -2  13   4   -2.50    1.80
  -1 -13   4   34.40    5.80
  -1  13   4   36.50    6.20
   1  13  -4   55.59    6.60
   1  13  -4   47.70    8.20
  -1  13   4   40.40    5.50
   0 -13   4   -3.00    1.80
   0  13   4   -0.30    1.90
   0  13  -4    5.80    2.20
   0  13   4    3.50    2.20
   0  13  -4    1.10    2.20
   1 -13   4   23.30    8.70
   1  13   4   17.00    4.10
   1  13   4   14.30    3.60
  -1  13  -4   16.70    4.40
  -1  13  -4   21.00    4.00
   2 -13   4   -1.20    2.30
  -2  13  -4   -1.40    1.90
  -2  13  -4    0.20    2.20
   2  13   4    3.40    2.60
   2  13   4    1.00    1.80
   3 -13   4   61.79    7.90
   3  13   4   49.10    7.10
  -3  13  -4   43.70    7.40
  13   0  -5   37.50    5.70
 -13   0   5   46.10    8.30
 -12   0   5  427.26   26.30
  12   0  -5  410.66   22.40
  11   0  -5    1.30    1.80
 -11   0   5    4.90    2.30
 -10   0   5   -0.10    1.80
  10   0  -5   -0.50    1.00
  -9   0   5    5.60    2.30
   9   0  -5    6.40    1.60
  -8   0   5   -1.30    1.00
  -8   0   5    0.30    1.00
  -8   0   5    0.20    0.80
   8   0  -5   -0.80    0.60
   7   0  -5  175.88   10.10
   7   0  -5  156.58   10.40
  -7   0   5  159.88   11.10
  -7   0   5  164.58   10.70
  -7   0   5  153.58    9.60
   6   0  -5    4.90    1.50
  -6   0   5    0.50    0.80
  -6   0   5    1.10    1.00
  -6   0   5    1.30    1.20
  -5   0   5  225.38   12.20
   5   0  -5  244.28   12.50
  -5   0   5  225.98   13.00
   5   0  -5  238.88   12.60
  -5   0   5  210.48   12.80
  -4   0   5  538.05   26.10
  -4   0   5  533.85   25.40
  -4   0   5  534.15   25.70
   4   0  -5  567.64   25.40
   4   0  -5  536.55   25.40
   3   0  -5   23.40    2.50
  -3   0   5   17.90    2.60
  -3   0   5   18.90    2.30
  -3   0   5   18.90    2.20
   3   0  -5   20.20    2.10
   2   0  -5  350.26   16.60
   2   0  -5  346.77   15.70
  -2   0   5  326.67   15.80
  -2   0   5  339.47   16.50
  -1   0   5 2460.45  113.09
  -1   0   5 2820.52  114.59
   1   0  -5 2799.82  113.09
   1   0  -5 2654.53  114.49
   0   0   5 1983.10   89.39
   0   0  -5 1978.60   89.49
   0   0  -5 2181.98   87.89
   0   0  -5 2200.48   87.79
  -1   0  -5  820.42   36.70
  -1   0  -5  834.22   35.40
   1   0   5  823.12   36.70
  -2   0  -5  438.66   20.20
  -2   0  -5  449.36   19.50
   2   0   5  387.56   19.20
   2   0   5  449.95   20.30
   3   0   5  244.38   12.70
  -3   0  -5  252.77   13.10
   3   0   5  273.77   13.20
  -3   0  -5  279.87   13.10
   4   0   5  102.79    6.80
   4   0   5  138.39    7.30
  -4   0  -5  126.49    7.40
  -4   0  -5  102.89    6.70
  -5   0  -5    0.90    0.30
  -5   0  -5    0.20    0.50
   5   0   5    1.10    0.70
   5   0   5    2.60    0.80
  -6   0  -5  276.77   15.80
   6   0   5  268.77   19.00
   6   0   5  313.07   14.90
  -7   0  -5   27.00    3.80
   7   0   5   29.60    3.00
   7   0   5   31.20    3.20
  -8   0  -5   -1.40    0.80
   8   0   5    0.60    0.90
   9   0   5    0.30    0.70
  -9   0  -5   -0.70    1.20
   9   0   5    1.40    1.00
  10   0   5  106.29    7.30
  10   0   5   87.49    9.30
 -10   0  -5  102.39    9.60
  11   0   5  350.96   23.10
 -11   0  -5  379.36   23.10
  11   0   5  367.86   19.10
  12   0   5   16.80    2.90
 -12   0  -5   19.80    4.90
  12   0   5   21.10    5.50
 -13   0  -5    6.00    3.30
  13   0   5    3.20    2.50
  13   0   5    6.40    2.40
  13  -1  -5   15.20    3.10
 -13  -1   5   12.90    4.10
 -13   1   5   10.40    4.20
  13   1  -5   16.40    3.50
  12  -1  -5  124.09   13.60
 -12  -1   5  144.19   12.90
  12  -1  -5  124.29    9.10
 -12   1   5  117.59   11.90
 -11  -1   5   49.00    7.30
  11  -1  -5   42.90    6.40
  11  -1  -5   51.19    5.00
 -11   1   5   54.69    7.50
 -10  -1   5   16.30    4.10
  10  -1  -5   19.20    4.50
  10  -1  -5   13.70    2.70
 -10   1   5   16.60    4.30
  10   1  -5   18.50    3.70
   9  -1  -5   32.50    5.20
   9  -1  -5   40.20    4.10
  -9  -1   5   40.00    4.70
  -9  -1   5   37.80    5.30
   9   1  -5   36.60    4.30
  -9   1   5   39.70    5.30
  -8  -1   5  443.36   24.70
  -8  -1   5  491.55   23.50
   8  -1  -5  432.16   24.70
   8  -1  -5  461.45   22.40
   8   1  -5  462.65   23.00
  -8   1   5  443.06   22.20
  -8   1   5  421.66   24.20
  -7  -1   5  282.67   14.60
   7  -1  -5  257.87   15.90
   7  -1  -5  246.08   14.40
   7  -1  -5  242.08   13.60
  -7  -1   5  249.28   15.40
  -7  -1   5  257.27   14.10
  -7   1   5  228.38   15.90
   7   1  -5  259.67   14.20
  -7   1   5  257.67   15.20
  -7   1   5  245.88   15.10
   6  -1  -5   76.19    6.10
  -6  -1   5   69.49    5.50
  -6  -1   5   73.99    5.80
  -6   1   5   69.69    5.30
   6   1  -5   75.69    6.00
  -6   1   5   65.29    6.00
   6   1  -5   69.09    5.80
  -6   1   5   79.09    7.40
   5  -1  -5   49.50    4.20
  -5  -1   5   47.40    4.10
   5  -1  -5   46.00    4.00
  -5  -1   5   48.90    4.40
  -5  -1   5   43.00    4.50
   5   1  -5   55.09    4.50
   5   1  -5   48.10    4.30
  -5   1   5   43.40    3.90
  -5   1   5   42.60    4.30
  -5   1   5   57.89    5.20
  -4  -1   5  723.13   34.50
   4  -1  -5  774.72   33.70
  -4  -1   5  797.12   34.50
   4  -1  -5  757.62   33.90
  -4  -1   5  699.33   33.90
  -4   1   5  715.63   33.70
  -4   1   5  726.13   35.00
   4   1  -5  767.72   34.20
  -4   1   5  705.43   33.90
   4   1  -5  792.02   34.30
   3  -1  -5  454.15   20.20
  -3  -1   5  432.06   21.00
   3  -1  -5  448.56   20.90
  -3  -1   5  410.86   20.80
  -3   1   5  433.96   20.80
   3   1  -5  430.26   21.00
  -3   1   5  487.45   20.70
   3   1  -5  429.86   20.70
  -3   1   5  418.26   21.80
  -2  -1   5   79.99    5.10
   2  -1  -5   83.19    4.30
   2  -1  -5   77.09    5.20
  -2  -1   5   69.79    5.00
  -2   1   5   72.69    4.40
  -2   1   5   74.89    5.20
   2   1  -5   79.79    5.50
   1  -1  -5    0.90    0.60
  -1  -1   5    1.00    0.40
  -1  -1   5    0.70    0.60
   1   1  -5    0.30    0.50
   1   1  -5   -0.10    0.40
  -1   1   5    0.10    0.50
  -1   1   5    0.90    0.30
   0  -1   5   88.79    5.60
   0   1   5   98.19    5.90
   0   1  -5   85.69    5.60
   0   1  -5   93.29    5.10
   1  -1   5 2528.35  106.39
  -1  -1  -5 2439.66  106.59
  -1   1  -5 2408.36  106.39
  -1   1  -5 2642.04  106.09
   1   1   5 2330.77  106.59
  -1   1  -5 2619.94  105.79
  -2  -1  -5 1055.99   46.80
  -2  -1  -5 1098.59   45.70
   2  -1   5 1069.39   46.40
  -2   1  -5 1096.79   46.20
   2   1   5  983.60   45.50
   2   1   5 1042.80   46.80
  -2   1  -5 1081.49   46.50
  -3  -1  -5   43.50    3.70
   3  -1   5   48.80    3.60
  -3  -1  -5   48.30    3.60
   3  -1   5   39.80    3.40
   3   1   5   41.80    3.30
   3   1   5   47.10    3.90
  -3   1  -5   59.59    3.90
  -3   1  -5   50.59    3.80
   4  -1   5  292.77   13.20
  -4  -1  -5  282.77   13.70
  -4  -1  -5  248.48   13.30
   4  -1   5  235.38   13.30
   4   1   5  271.37   13.60
   4   1   5  249.68   13.30
  -4   1  -5  255.97   12.90
   5  -1   5   72.79    5.50
  -5  -1  -5   65.49    5.50
  -5  -1  -5   67.69    5.30
   5  -1   5   83.09    5.10
  -5   1  -5   68.69    4.80
   5   1   5   78.39    5.60
   5   1   5   82.29    5.50
  -5   1  -5   76.49    5.80
   6  -1   5   47.60    4.40
   6  -1   5   50.69    3.80
  -6  -1  -5   39.90    4.40
   6   1   5   45.30    4.40
  -6   1  -5   36.40    3.40
   6   1   5   48.10    4.20
   7  -1   5  171.78    9.30
   7  -1   5  162.68    9.10
  -7  -1  -5  153.38   10.70
   7   1   5  165.38    9.80
   7   1   5  159.88   10.60
  -7   1  -5  156.98   10.80
   8  -1   5   27.20    3.00
   8  -1   5   28.40    3.10
  -8  -1  -5   34.00    4.60
   8   1   5   31.50    3.50
   8   1   5   34.30    3.80
  -8   1  -5   31.90    4.50
   9  -1   5  163.88   13.70
  -9  -1  -5  186.88   13.40
   9  -1   5  205.68   11.00
   9  -1   5  191.78   10.80
   9   1   5  208.38   11.80
  -9   1  -5  196.98   13.70
  10  -1   5   23.40    2.90
  10  -1   5   16.70    2.50
  10  -1   5   11.20    4.20
 -10  -1  -5   19.50    4.70
  10   1   5   17.80    3.30
  10   1   5   18.20    4.50
 -10   1  -5   12.70    3.10
  11  -1   5  279.77   14.70
  11  -1   5  294.67   15.10
 -11  -1  -5  281.17   18.90
  11  -1   5  261.07   18.90
  11   1   5  258.77   18.20
  11   1   5  296.07   16.20
 -11   1  -5  279.37   19.00
 -12  -1  -5    0.80    2.40
  12  -1   5    0.40    1.30
  12  -1   5    3.10    2.70
 -12   1  -5    0.30    2.30
  12   1   5    1.40    2.00
  12   1   5    3.50    1.60
 -13  -1  -5   23.80    5.50
  13  -1   5   21.40    3.10
  13  -1   5   20.00    5.90
  13   1   5   26.80    4.30
  13   1   5   24.00    5.30
 -13   1  -5   20.10    4.90
  13  -2  -5   31.40    7.00
  13  -2  -5   35.80    4.70
 -13  -2   5   45.70   11.00
 -13   2   5   41.60    7.70
 -12  -2   5   17.50    5.50
  12  -2  -5   21.30    3.30
  12  -2  -5   19.60    5.00
  12   2  -5   23.70    4.40
 -12   2   5   17.50    5.10
 -11  -2   5   10.60    3.30
  11  -2  -5    6.50    1.90
  11  -2  -5    7.20    3.30
 -11   2   5    4.70    2.40
  11   2  -5    8.00    2.50
  10  -2  -5   38.70    4.00
  10  -2  -5   41.00    6.40
  10   2  -5   36.00    4.40
 -10   2   5   39.60    5.70
  -9  -2   5   13.60    3.40
   9  -2  -5   19.20    4.50
   9  -2  -5   20.80    2.70
  -9   2   5   21.30    2.60
   9   2  -5   27.70    3.80
  -9   2   5   17.60    3.70
   8  -2  -5   49.70    4.60
   8  -2  -5   48.00    6.00
  -8  -2   5   52.99    4.90
  -8  -2   5   57.49    6.50
  -8   2   5   53.59    4.30
  -8   2   5   50.49    5.80
   8   2  -5   47.70    4.90
   7  -2  -5   12.50    3.30
   7  -2  -5   14.20    2.60
  -7  -2   5   15.70    2.80
  -7  -2   5    8.50    2.30
   7  -2  -5   14.10    2.40
  -7   2   5   17.10    2.10
   7   2  -5   12.70    2.50
  -7   2   5   13.30    3.00
   6  -2  -5    7.60    2.60
  -6  -2   5   11.40    2.20
  -6  -2   5   11.20    2.20
  -6  -2   5    9.60    2.50
   6  -2  -5    7.70    1.70
  -6   2   5    7.60    2.10
  -6   2   5    9.50    1.70
  -6   2   5    8.00    2.10
   6   2  -5    5.70    1.60
   6   2  -5   11.50    2.50
  -5  -2   5   41.70    3.90
   5  -2  -5   40.10    3.60
  -5  -2   5   47.20    3.90
   5  -2  -5   43.00    3.80
  -5  -2   5   39.70    4.50
  -5   2   5   41.50    4.10
   5   2  -5   40.90    5.30
  -5   2   5   45.50    3.70
   5   2  -5   46.20    4.40
  -4  -2   5   61.19    5.30
  -4  -2   5   62.59    4.90
   4  -2  -5   66.09    4.60
  -4  -2   5   66.19    4.80
   4   2  -5   65.09    5.00
  -4   2   5   57.29    4.50
  -4   2   5   59.09    4.60
   4   2  -5   68.09    5.20
  -4   2   5   60.19    5.50
  -3  -2   5  232.58   13.00
   3  -2  -5  267.17   13.10
   3  -2  -5  265.37   12.50
  -3  -2   5  253.57   13.60
  -3   2   5  246.18   13.00
  -3   2   5  227.88   14.10
   3   2  -5  252.57   13.40
   3   2  -5  263.77   13.50
  -3   2   5  271.27   12.80
  -2  -2   5   50.49    4.30
   2  -2  -5   71.09    4.80
   2  -2  -5   68.79    3.90
  -2  -2   5   63.89    4.80
   2   2  -5   67.09    4.70
  -2   2   5   68.49    4.00
  -2   2   5   64.19    4.60
   2   2  -5   67.29    4.90
  -1  -2   5  217.48   10.90
  -1  -2   5  206.28   10.80
  -1   2   5  205.28    9.40
  -1   2   5  198.48    9.50
   1   2  -5  206.38   10.70
  -1   2   5  204.18   10.90
   0  -2   5  620.54   27.70
   0  -2  -5  610.04   27.70
   0  -2   5  593.24   27.30
   0   2  -5  584.14   27.30
   0   2  -5  589.94   27.50
   0   2   5  622.14   27.80
  -1  -2  -5  234.88   10.30
   1  -2   5  230.08   11.40
  -1  -2  -5  221.08   11.80
  -1   2  -5  228.38   11.60
   1   2   5  214.08   10.30
   1   2   5  219.58   11.80
  -1   2  -5  227.78   11.70
  -1   2  -5  242.68   11.50
   2  -2   5   39.00    3.00
  -2  -2  -5   34.90    3.30
  -2  -2  -5   41.10    2.90
   2   2   5   35.80    3.30
  -2   2  -5   40.40    3.20
   2   2   5   37.50    2.70
  -2   2  -5   40.40    3.30
  -3  -2  -5  578.74   27.20
   3  -2   5  550.74   27.00
   3  -2   5  612.14   26.40
  -3  -2  -5  602.24   26.70
   3   2   5  582.34   26.50
   3   2   5  554.24   27.20
  -3   2  -5  612.44   26.50
   4  -2   5  424.16   21.70
   4  -2   5  489.85   20.80
  -4  -2  -5  465.15   21.70
  -4  -2  -5  455.95   21.90
   4   2   5  413.16   21.40
  -4   2  -5  456.65   22.10
  -4   2  -5  423.66   20.60
   4   2   5  482.95   22.00
   5  -2   5   70.19    5.50
  -5  -2  -5   70.19    5.50
  -5  -2  -5   69.19    5.60
   5  -2   5   79.39    4.70
   5   2   5   81.99    6.50
   5   2   5   70.49    5.50
  -5   2  -5   77.39    6.00
  -5   2  -5   68.99    4.60
   6  -2   5   74.39    4.70
   6  -2   5   69.69    5.80
   6   2   5   73.29    5.90
   6   2   5   71.09    5.60
  -6   2  -5   76.69    6.40
   6   2   5   65.39    6.40
  -6   2  -5   73.79    4.70
  -7  -2  -5   85.19    7.30
   7  -2   5   84.79    5.40
   7  -2   5   84.49    5.40
   7   2   5   83.79    6.90
   7   2   5   89.79    6.60
  -7   2  -5   85.69    7.30
   7   2   5   93.39    7.00
  -8  -2  -5  115.89    9.20
   8  -2   5  119.09    6.90
   8  -2   5  111.19    6.70
   8  -2   5  105.49   10.00
  -8   2  -5  112.69    9.30
   8   2   5  124.39    8.60
   9  -2   5    1.00    0.90
   9  -2   5    2.20    1.00
  -9  -2  -5    2.40    1.50
   9  -2   5    0.30    1.70
   9   2   5    0.70    0.50
  -9   2  -5    3.10    2.30
 -10  -2  -5   92.49    8.90
  10  -2   5   67.39    9.20
  10  -2   5   88.19    5.50
  10  -2   5   84.99    5.50
  10   2   5   90.59    7.40
 -10   2  -5  105.29   12.10
  10   2   5   77.69    8.20
  11  -2   5   92.99   10.30
  11  -2   5  115.29    6.70
  11  -2   5  116.59    7.00
 -11  -2  -5  108.39   10.40
  11   2   5  123.69    9.00
 -11   2  -5  114.39   10.70
  11   2   5  100.79    9.70
  12  -2   5    0.90    2.50
  12  -2   5    5.50    1.30
 -12  -2  -5   -1.10    2.00
 -12   2  -5    7.80    3.00
  12   2   5    0.90    1.90
  12   2   5    2.70    2.40
 -13  -2  -5   14.60    4.70
  13  -2   5   22.80    5.40
  13   2   5   14.40    4.00
  13   2   5   15.20    3.50
 -13   2  -5   17.00    7.80
  13  -3  -5   10.70    2.50
  13  -3  -5   10.90    3.70
 -13  -3   5   16.90    4.70
  13   3  -5    8.20    3.40
 -13   3   5    9.10    4.10
  12  -3  -5    9.00    2.10
 -12  -3   5    5.00    3.10
  12  -3  -5    1.50    3.00
 -12   3   5    3.40    3.00
  12   3  -5    8.30    2.90
  11  -3  -5   39.70    7.40
  11  -3  -5   42.40    4.20
 -11  -3   5   29.40    6.10
 -11   3   5   46.70    4.20
  11   3  -5   50.39    5.50
 -11   3   5   41.70    7.20
  10  -3  -5   -2.40    1.50
  10  -3  -5    0.60    1.20
 -10  -3   5   -0.10    1.70
 -10   3   5    0.20    1.40
 -10   3   5   -2.40    1.00
  10   3  -5   -0.90    0.90
  -9  -3   5   85.89    8.90
   9  -3  -5   85.69    6.80
   9  -3  -5   71.99    8.40
   9   3  -5  101.49    7.90
  -9   3   5   75.69    5.80
  -9   3   5   90.39    8.50
  -8  -3   5   67.39    7.30
   8  -3  -5   74.79    5.40
   8  -3  -5   69.09    7.70
   8   3  -5   68.59    6.30
  -8   3   5   62.79    4.90
  -8   3   5   73.79    7.00
   7  -3  -5   37.70    5.60
  -7  -3   5   49.10    4.00
  -7  -3   5   46.30    5.70
   7  -3  -5   53.69    4.30
   7   3  -5   49.80    5.00
  -7   3   5   46.30    4.00
  -7   3   5   44.40    5.00
   6  -3  -5   15.70    3.60
  -6  -3   5   25.80    2.70
   6  -3  -5   21.60    2.50
  -6  -3   5   21.00    4.00
   6  -3  -5   24.60    3.00
  -6   3   5   17.20    3.70
  -6   3   5   24.20    2.60
   6   3  -5   17.90    3.20
   6   3  -5   30.60    4.40
   5  -3  -5  419.86   19.80
  -5  -3   5  429.66   19.60
  -5  -3   5  416.76   24.00
   5  -3  -5  398.36   20.10
  -5  -3   5  404.16   20.60
   5  -3  -5  428.66   23.10
   5   3  -5  407.56   21.30
  -5   3   5  401.96   19.70
  -5   3   5  365.76   20.40
   5   3  -5  417.06   20.90
  -5   3   5  424.36   22.40
  -4  -3   5 1175.88   56.19
  -4  -3   5 1342.37   56.59
  -4  -3   5 1334.47   57.59
   4  -3  -5 1309.77   55.69
   4  -3  -5 1315.17   55.69
  -4   3   5 1167.38   58.39
   4   3  -5 1240.68   59.39
  -4   3   5 1224.08   55.99
  -4   3   5 1212.78   55.59
   4   3  -5 1354.26   57.19
  -3  -3   5  266.77   15.10
   3  -3  -5  295.87   13.90
  -3  -3   5  258.47   14.40
   3   3  -5  290.27   15.10
   3   3  -5  298.47   14.90
  -3   3   5  272.27   14.20
  -3   3   5  265.57   15.70
  -3   3   5  296.77   14.10
   2  -3  -5  366.66   16.50
  -2  -3   5  313.07   16.60
  -2  -3   5  318.37   17.20
   2  -3  -5  370.86   16.80
  -2   3   5  369.56   16.10
  -2   3   5  328.77   16.70
   2   3  -5  330.97   17.10
   2   3  -5  328.57   16.90
  -2   3   5  327.07   18.20
   1  -3  -5  120.19    7.00
  -1  -3   5  113.59    7.30
  -1  -3   5  113.19    6.80
  -1   3   5  123.29    7.20
  -1   3   5  115.29    8.30
  -1   3   5  112.89    6.00
  -1   3   5   99.29    6.00
   1   3  -5  113.49    7.00
   1   3  -5  117.49    7.20
   0  -3   5  767.12   35.00
   0  -3  -5  835.82   34.60
   0  -3   5  758.42   34.00
   0   3   5  744.93   32.90
   0   3  -5  748.83   34.10
   0   3  -5  781.62   34.70
   0   3   5  700.03   32.90
   0   3   5  742.33   34.40
  -1  -3  -5  306.87   15.00
  -1  -3  -5  312.07   13.80
   1  -3   5  292.57   14.20
  -1   3  -5  286.77   14.40
   1   3   5  275.07   13.70
  -1   3  -5  303.97   15.30
   1   3   5  281.07   14.90
  -2  -3  -5  103.19    6.50
  -2  -3  -5   95.09    5.70
   2  -3   5   93.49    5.60
   2   3   5   91.49    6.40
  -2   3  -5   97.59    5.90
  -2   3  -5   97.09    6.40
   2   3   5  101.29    5.80
  -2   3  -5   94.69    6.80
   3  -3   5  314.77   14.40
   3  -3   5  281.17   15.50
  -3  -3  -5  304.17   15.60
  -3  -3  -5  305.17   15.00
  -3   3  -5  310.17   15.80
   3   3   5  282.67   14.90
  -3   3  -5  320.47   14.60
   3   3   5  302.27   15.70
   4  -3   5  267.87   12.40
  -4  -3  -5  252.77   14.40
   4  -3   5  237.68   13.90
  -4  -3  -5  253.17   13.70
   4   3   5  278.47   14.40
  -4   3  -5  277.97   12.60
  -4   3  -5  261.57   14.20
   4   3   5  239.98   13.50
  -5  -3  -5   46.80    4.40
   5  -3   5   43.00    4.20
   5  -3   5   40.50    3.00
   5   3   5   44.90    4.10
  -5   3  -5   49.99    5.50
  -5   3  -5   37.80    3.00
   5   3   5   49.00    4.40
   6  -3   5  369.66   17.00
   6  -3   5  353.16   22.10
   6   3   5  379.06   19.60
   6   3   5  380.66   19.70
  -6   3  -5  353.56   16.90
  -6   3  -5  385.26   20.30
  -7  -3  -5    7.50    2.10
   7  -3   5   10.70    1.50
   7  -3   5   10.90    1.40
   7   3   5   10.10    2.40
  -7   3  -5    8.30    2.40
   8  -3   5    8.00    1.40
  -8  -3  -5    8.80    2.60
   8  -3   5    8.70    1.30
   8  -3   5    2.60    2.00
  -8   3  -5    9.90    3.20
   8   3   5    7.50    2.20
  -9  -3  -5   46.60    5.80
   9  -3   5   39.50    2.80
   9  -3   5   34.50    6.70
   9  -3   5   41.70    3.70
  -9   3  -5   39.70    5.70
   9   3   5   48.00    5.20
 -10  -3  -5   51.99    6.90
  10  -3   5   48.80    7.10
  10   3   5   59.39    6.10
 -10   3  -5   48.30    6.50
  11  -3   5   37.30    7.00
 -11  -3  -5   43.60    6.30
 -11   3  -5   50.19    8.00
  11   3   5   39.90    5.90
  12  -3   5   -1.40    2.40
 -12  -3  -5    4.30    3.20
 -12   3  -5    5.70    3.10
  12   3   5   -0.90    2.30
  12   3   5    5.10    2.30
 -13  -3  -5   33.90    9.00
  13  -3   5   22.60    6.90
  13   3   5   25.50    5.60
 -13   3  -5   37.00    6.90
  13   3   5   21.30    4.60
 -13  -4   5   31.40    6.60
  13  -4  -5   41.60    8.80
 -13   4   5   53.69    8.50
  13   4  -5   41.20    6.60
  12  -4  -5   37.20    7.40
 -12  -4   5   48.00    8.00
 -12   4   5   55.79    8.10
  12   4  -5   43.60    6.10
  11  -4  -5   48.20    7.60
 -11  -4   5   73.39    8.90
  11  -4  -5   57.89    5.60
  11   4  -5   58.99    6.50
 -11   4   5   57.69    7.50
  10  -4  -5   17.60    2.70
 -10  -4   5   16.80    4.80
  10   4  -5   17.70    3.90
 -10   4   5   17.50    4.30
 -10   4   5   12.40    3.90
   9  -4  -5   70.39    8.50
   9  -4  -5   84.39    5.80
  -9  -4   5   70.59    8.20
  -9   4   5   77.29    8.00
   9   4  -5   90.19    7.70
  -9   4   5   72.99    5.30
   8  -4  -5  421.56   20.10
   8  -4  -5  381.26   24.30
  -8  -4   5  420.76   24.20
  -8   4   5  430.96   23.30
  -8   4   5  402.56   20.00
   8   4  -5  425.46   22.50
   7  -4  -5  159.28    8.90
  -7  -4   5  150.38   11.50
   7  -4  -5  137.29   11.70
  -7   4   5  152.48   10.70
  -7   4   5  145.49    8.60
   7   4  -5  158.38   10.60
  -6  -4   5  235.98   15.20
  -6  -4   5  241.48   11.40
   6  -4  -5  241.88   13.50
   6  -4  -5  240.38   16.10
   6  -4  -5  242.58   12.50
  -6   4   5  233.08   12.40
  -6   4   5  215.68   13.80
   6   4  -5  243.88   14.10
  -5  -4   5   72.39    6.80
   5  -4  -5   77.99    5.30
   5  -4  -5   87.09    8.00
  -5  -4   5   75.99    4.60
   5  -4  -5   75.09    5.70
  -5   4   5   69.49    5.90
   5   4  -5   77.89    6.30
  -5   4   5   76.39    5.30
   5   4  -5   68.19    6.30
  -4  -4   5  136.09   11.60
   4  -4  -5  134.09    8.00
   4  -4  -5  153.08   11.00
  -4  -4   5  130.59    8.70
   4  -4  -5  139.19    8.40
   4   4  -5  135.89    9.00
  -4   4   5  140.29    8.20
   4   4  -5  147.09    9.60
  -4   4   5  153.48   10.40
  -4   4   5  130.89    8.50
   3  -4  -5    8.60    1.70
  -3  -4   5    8.60    2.00
  -3  -4   5   10.50    2.00
  -3   4   5   12.20    2.10
   3   4  -5   10.10    2.50
  -3   4   5   14.20    1.90
   3   4  -5   14.80    2.70
  -3   4   5   16.90    3.40
  -2  -4   5   23.90    2.80
   2  -4  -5   30.20    3.00
  -2  -4   5   26.80    3.30
  -2   4   5   24.90    3.50
  -2   4   5   26.40    2.90
  -2   4   5   33.40    3.00
  -2   4   5   27.30    2.60
   2   4  -5   27.90    3.10
   2   4  -5   25.10    3.20
   1  -4  -5  497.45   23.10
  -1  -4   5  461.35   24.00
  -1  -4   5  494.05   23.00
  -1   4   5  523.55   22.40
  -1   4   5  473.65   22.50
   1   4  -5  470.15   23.10
  -1   4   5  484.05   23.20
  -1   4   5  481.05   24.70
   1   4  -5  491.45   23.90
   0  -4   5  203.08   10.80
   0  -4   5  204.28   12.10
   0  -4  -5  215.38   11.40
   0   4   5  218.18   12.90
   0   4   5  178.28   12.10
   0   4   5  200.78   11.30
   0   4  -5  218.18   12.00
   0   4   5  227.48   10.60
   0   4  -5  199.98   11.00
  -1  -4  -5  522.85   24.40
  -1  -4  -5  522.75   23.50
   1  -4   5  529.15   23.50
  -1   4  -5  546.65   24.80
   1   4   5  507.55   24.40
  -1   4  -5  462.65   23.50
   1   4   5  496.35   23.40
  -1   4  -5  498.35   24.90
   2  -4   5  314.47   14.70
  -2  -4  -5  317.37   15.20
  -2  -4  -5  307.17   15.90
  -2   4  -5  325.17   16.30
  -2   4  -5  292.67   14.80
   2   4   5  308.37   16.40
   2   4   5  287.97   15.10
  -2   4  -5  305.47   16.70
  -3  -4  -5  242.08   13.20
   3  -4   5  261.17   12.20
  -3  -4  -5  252.77   14.00
  -3   4  -5  253.77   14.00
  -3   4  -5  267.57   15.00
  -3   4  -5  264.07   12.50
   3   4   5  238.18   13.20
   3   4   5  240.88   13.70
  -4  -4  -5  106.99    7.60
  -4  -4  -5  111.59    7.40
   4  -4   5   98.79    7.50
   4  -4   5  114.19    6.10
  -4   4  -5  110.99    9.00
   4   4   5  120.49    7.80
  -4   4  -5   97.89    5.90
   4   4   5  113.59    7.20
  -5  -4  -5  286.57   16.20
   5  -4   5  285.97   13.60
   5  -4   5  298.27   16.60
  -5   4  -5  293.67   16.80
  -5   4  -5  303.87   13.80
   5   4   5  310.27   16.80
   5   4   5  322.47   16.50
   6  -4   5    3.80    2.10
   6  -4   5    7.90    0.90
   6   4   5    7.30    2.20
  -6   4  -5    6.90    1.90
   6   4   5    6.70    2.00
  -7  -4  -5  884.41   43.60
   7  -4   5  889.51   45.70
  -7   4  -5  934.51   44.40
   7   4   5  946.81   43.60
   8  -4   5   62.99    7.90
  -8  -4  -5   61.79    6.70
  -8   4  -5   63.39    7.10
   8   4   5   77.59    6.90
   9  -4   5   19.40    5.20
  -9  -4  -5   18.80    4.40
  -9   4  -5   15.70    3.70
   9   4   5   17.10    3.70
  10  -4   5   39.60    7.60
 -10  -4  -5   35.30    6.40
  10   4   5   39.40    9.40
 -10   4  -5   25.80    5.50
  11  -4   5   98.39   11.20
 -11  -4  -5  110.49   10.50
  11   4   5  122.69    9.80
  11   4   5   99.79    9.30
 -11   4  -5  127.29   11.20
 -12  -4  -5   12.30    4.10
  12  -4   5   12.30    4.30
  12   4   5   11.10    3.40
  12   4   5    7.70    2.90
 -12   4  -5    8.10    3.40
  13  -4   5  249.48   18.90
  13   4   5  207.48   15.00
 -12  -5   5    2.60    3.40
  12  -5  -5   11.10    2.80
  12   5  -5    0.60    2.10
 -12   5   5    5.90    2.50
  11  -5  -5   70.89    4.90
 -11  -5   5   68.99    8.70
  11  -5  -5   54.19    8.50
 -11   5   5   61.09    7.90
  11   5  -5   67.49    7.30
 -10  -5   5    9.40    3.60
  10  -5  -5   10.70    1.90
  10  -5  -5    2.70    2.80
 -10   5   5    8.20    2.60
 -10   5   5    7.80    1.60
  10   5  -5   14.00    3.50
   9  -5  -5   49.50    4.10
  -9  -5   5   52.49    7.10
   9   5  -5   50.39    5.80
  -9   5   5   54.99    6.50
  -9   5   5   48.20    3.90
   8  -5  -5    2.20    1.10
  -8  -5   5   -2.10    1.30
  -8   5   5    2.00    0.90
   8   5  -5    2.00    1.80
  -8   5   5    1.20    1.40
   7  -5  -5   69.79    5.00
  -7  -5   5   66.59    7.30
   7  -5  -5   62.89    7.60
  -7   5   5   69.29    6.80
   7   5  -5   71.79    6.60
  -7   5   5   68.59    4.90
   6  -5  -5   56.29    4.50
   6  -5  -5   63.79    7.50
  -6  -5   5   70.29    7.10
   6   5  -5   65.89    6.10
  -6   5   5   63.49    5.90
  -6   5   5   64.69    4.60
   5  -5  -5  397.26   19.30
   5  -5  -5  426.96   23.80
  -5  -5   5  413.66   22.60
   5  -5  -5  390.56   20.40
   5   5  -5  400.96   21.20
  -5   5   5  393.46   21.10
  -5   5   5  388.96   19.50
  -4  -5   5  123.79    9.40
   4  -5  -5  125.09    7.90
   4  -5  -5  115.79    7.20
   4  -5  -5  127.29   10.30
   4   5  -5  122.19    8.50
  -4   5   5  103.99    7.70
   4   5  -5  119.39    9.10
  -4   5   5  118.99    7.40
   3  -5  -5  121.09    7.60
  -3  -5   5  119.89    9.10
  -3  -5   5  135.69    8.40
  -3   5   5  130.29    8.50
  -3   5   5  132.99    9.90
  -3   5   5  115.99    7.90
   3   5  -5  124.89    8.90
  -3   5   5  133.59    7.90
   3   5  -5  131.99    8.70
  -2  -5   5  287.97   19.00
  -2  -5   5  265.77   13.90
  -2   5   5  257.17   15.40
  -2   5   5  246.58   13.80
  -2   5   5  246.18   13.40
   2   5  -5  272.37   17.10
  -2   5   5  262.57   13.90
   2   5  -5  266.57   14.90
  -1  -5   5   47.90    4.00
  -1  -5   5   44.70    4.80
   1  -5  -5   42.10    3.90
   1   5  -5   50.59    5.00
  -1   5   5   46.50    4.10
   1   5  -5   44.30    4.10
  -1   5   5   41.10    3.60
  -1   5   5   44.60    3.90
   0  -5   5   50.79    3.80
   0  -5   5   39.70    4.60
   0  -5  -5   41.90    3.90
   0   5   5   41.60    3.70
   0   5   5   37.50    3.50
   0   5   5   44.40    4.10
   0   5   5   42.80    4.70
   0   5  -5   47.10    4.50
   0   5  -5   40.60    3.70
  -1  -5  -5   49.80    4.20
   1  -5   5   52.99    3.90
  -1  -5  -5   50.89    5.50
  -1   5  -5   49.30    4.00
   1   5   5   50.79    5.20
  -1   5  -5   56.89    5.90
   1   5   5   52.09    4.60
  -1   5  -5   54.19    4.90
   1   5   5   47.40    4.10
  -2  -5  -5  325.47   16.40
   2  -5   5  306.47   14.70
  -2  -5  -5  317.07   15.80
   2   5   5  295.97   16.20
  -2   5  -5  312.87   19.30
  -2   5  -5  296.37   15.00
   2   5   5  286.57   15.50
  -2   5  -5  308.57   17.20
  -3  -5  -5   30.80    3.50
   3  -5   5   31.50    2.60
  -3  -5  -5   28.30    3.60
  -3   5  -5   29.50    2.70
   3   5   5   32.60    3.60
   3   5   5   33.70    3.50
  -3   5  -5   28.00    3.90
  -3   5  -5   36.70    4.00
   4  -5   5   22.80    2.80
  -4  -5  -5   25.70    3.30
  -4   5  -5   31.10    3.90
  -4   5  -5   16.80    4.00
   4   5   5   23.70    3.30
   4   5   5   23.00    3.10
  -4   5  -5   26.20    2.30
   5  -5   5  109.29    5.70
   5  -5   5  114.29    9.80
   5   5   5  117.09    8.80
  -5   5  -5  118.89    9.00
   5   5   5  122.79    8.50
  -5   5  -5  119.19    5.90
   6  -5   5   95.79    9.50
   6   5   5  107.89    8.50
   6   5   5  119.99   10.20
  -6   5  -5  106.19    8.80
   7  -5   5   25.60    5.10
  -7  -5  -5   33.70    4.50
   7   5   5   39.90    5.00
  -7   5  -5   32.50    4.90
   8  -5   5    4.90    2.70
   8   5   5    4.90    2.10
  -8   5  -5    4.40    2.00
   9  -5   5   12.50    3.80
  -9  -5  -5    9.60    3.00
   9   5   5   22.60    6.40
  -9   5  -5   13.30    3.90
  10  -5   5   51.69    7.50
 -10  -5  -5   50.89    6.60
 -10   5  -5   68.49    8.20
  10   5   5   68.69    6.90
 -11  -5  -5   35.00    6.30
  11  -5   5   35.80    7.70
 -11   5  -5   34.70    6.50
  11   5   5   36.10    4.80
  11   5   5   31.20    5.50
 -12  -5  -5   50.29    6.50
  12   5   5   39.90    5.40
  12   5   5   55.89    6.40
 -12   5  -5   20.70    7.90
  12  -6  -5    9.60    4.00
 -12  -6   5   26.90    6.60
 -12   6   5   19.30    6.20
  12   6  -5   15.50    4.90
  11  -6  -5    7.90    4.50
 -11  -6   5    9.40    3.70
 -11   6   5   20.10    4.80
  11   6  -5   17.50    4.00
  10  -6  -5    7.70    3.40
 -10  -6   5   11.50    4.40
  10  -6  -5   11.40    1.70
  10   6  -5   12.70    3.10
 -10   6   5    4.80    2.60
   9  -6  -5   -1.80    1.60
   9  -6  -5    1.10    1.00
  -9  -6   5    3.60    2.00
  -9   6   5    2.70    2.40
  -9   6   5   -0.60    1.00
   9   6  -5    3.80    2.00
   8  -6  -5   22.50    5.00
   8  -6  -5   31.60    3.10
  -8  -6   5   40.00    7.60
  -8   6   5   39.50    3.00
  -8   6   5   26.50    4.80
   8   6  -5   37.20    5.10
   7  -6  -5   99.29   10.30
   7  -6  -5  107.99    6.60
  -7  -6   5  110.69    9.90
   7   6  -5  107.99    8.70
  -7   6   5   97.59    6.30
  -7   6   5  104.09    8.90
   6  -6  -5   76.49    8.70
  -6  -6   5   72.69    7.80
   6  -6  -5   82.59    5.40
  -6   6   5   69.59    6.60
  -6   6   5   82.59    5.50
   6   6  -5   75.49    7.00
   5  -6  -5  106.49    7.60
   5  -6  -5  103.99    9.80
  -5  -6   5  109.39    9.10
   5  -6  -5  105.09    6.60
  -5   6   5   98.69    7.90
  -5   6   5  101.39    6.50
   5   6  -5  103.09    8.20
   4  -6  -5  557.64   31.00
   4  -6  -5  582.84   26.80
  -4  -6   5  568.44   29.90
   4   6  -5  588.54   28.60
  -4   6   5  551.84   28.40
  -4   6   5  583.64   27.10
  -4   6   5  573.54   29.20
   3  -6  -5  362.16   17.90
  -3  -6   5  334.47   20.00
  -3  -6   5  369.36   17.10
  -3   6   5  381.46   18.30
   3   6  -5  363.36   19.10
  -3   6   5  369.96   19.40
  -3   6   5  331.37   18.40
  -2  -6   5   21.30    2.90
  -2  -6   5   33.60    4.40
   2   6  -5   31.10    4.50
  -2   6   5   26.50    4.20
   2   6  -5   28.80    3.50
  -2   6   5   29.50    3.20
  -2   6   5   22.00    2.90
  -2   6   5   26.20    3.10
  -1  -6   5  723.43   35.80
   1  -6  -5  721.73   34.00
  -1  -6   5  735.03   33.60
  -1   6   5  716.03   33.90
  -1   6   5  728.73   35.70
  -1   6   5  675.73   33.30
   1   6  -5  733.93   35.40
   1   6  -5  730.03   37.30
  -1   6   5  757.22   34.20
   0  -6   5  132.19   10.20
   0  -6   5  138.29    8.30
   0  -6  -5  147.59    8.90
   0   6   5  136.39    8.70
   0   6  -5  135.49    9.70
   0   6  -5  126.79    8.30
   0   6   5  149.88   10.10
   0   6   5  145.49    9.00
   0   6   5  121.99    8.20
  -1  -6  -5  111.29    7.70
  -1  -6  -5  106.59    7.60
   1  -6   5  111.29    6.70
   1   6   5   98.39    7.10
  -1   6  -5   99.69    6.80
   1   6   5  113.59    7.80
  -1   6  -5  115.89    8.60
  -1   6  -5  118.69    8.40
   1   6   5  108.09    9.40
  -2  -6  -5  189.38   11.20
  -2  -6  -5  185.98   11.40
   2  -6   5  192.58   12.30
   2  -6   5  185.08    9.90
  -2   6  -5  171.58    9.90
  -2   6  -5  188.88   11.90
   2   6   5  179.68   10.90
   2   6   5  197.68   12.10
   3  -6   5  247.68   15.60
  -3  -6  -5  249.38   14.20
   3  -6   5  243.58   12.30
   3   6   5  278.37   15.40
   3   6   5  266.47   14.50
  -3   6  -5  220.38   12.40
  -3   6  -5  259.57   15.20
   3   6   5  260.37   14.80
   4  -6   5  379.86   18.20
   4  -6   5  389.96   22.80
  -4  -6  -5  410.46   25.20
   4   6   5  399.06   21.00
  -4   6  -5  420.56   22.00
  -4   6  -5  393.86   18.40
   4   6   5  430.66   21.90
   5  -6   5  276.17   17.90
  -5   6  -5  293.47   17.10
   5   6   5  270.47   16.40
   5   6   5  274.57   16.00
   6  -6   5  116.69   10.80
  -6   6  -5  138.79   10.50
   6   6   5  136.59   10.20
   7  -6   5    2.00    2.00
  -7  -6  -5    3.20    1.60
  -7   6  -5    8.20    2.50
   7   6   5    2.90    1.70
  -8  -6  -5   10.40    3.10
   8  -6   5    6.90    3.30
   8   6   5    8.30    2.10
  -8   6  -5    8.90    3.00
   9   6   5   34.80    5.90
  -9   6  -5   42.50    6.30
  10  -6   5   23.60    5.80
 -10  -6  -5   14.30    3.90
 -10   6  -5   21.80    4.70
  10   6   5   28.10    5.20
  11  -6   5   56.99    7.80
 -11  -6  -5   32.80    6.10
 -11   6  -5   53.39    7.60
  11   6   5   49.10    5.40
  11   6   5   44.20    6.40
  12  -6   5   56.69    9.90
 -12  -6  -5   59.99    8.60
 -12   6  -5   52.39    8.70
  12   6   5   59.49    8.60
 -11  -7   5   -4.00    4.30
  11   7  -5    1.00    2.30
 -11   7   5    3.90    2.60
 -10  -7   5   14.00    4.60
  10  -7  -5   18.10    5.20
 -10   7   5   21.90    5.20
  10   7  -5   13.30    3.30
  -9  -7   5    1.70    2.40
   9  -7  -5    0.80    0.80
   9  -7  -5    0.30    2.00
  -9   7   5    1.90    1.00
  -9   7   5    1.50    1.90
   9   7  -5    2.20    2.00
  -8  -7   5   53.29    7.40
   8  -7  -5   68.49    4.40
   8  -7  -5   56.19    8.10
  -8   7   5   54.29    4.20
  -8   7   5   61.29    7.00
   8   7  -5   56.39    6.80
   7  -7  -5   25.60    2.90
  -7  -7   5   34.20    7.00
   7  -7  -5   25.30    6.10
  -7   7   5   29.80    2.80
  -7   7   5   22.10    4.20
   7   7  -5   35.80    4.70
   6  -7  -5   54.29    7.30
  -6  -7   5   62.59    7.40
   6  -7  -5   47.40    4.00
  -6   7   5   51.09    3.90
  -6   7   5   47.40    5.50
   6   7  -5   45.40    5.60
   5  -7  -5   58.69    4.50
  -5  -7   5   58.89    6.90
   5  -7  -5   51.89    7.00
  -5   7   5   47.60    5.30
  -5   7   5   60.49    4.60
   5   7  -5   50.49    5.80
   4  -7  -5   -0.80    1.90
   4  -7  -5    0.50    0.70
  -4  -7   5    1.20    1.40
   4   7  -5   -0.10    1.10
  -4   7   5    1.60    1.20
  -4   7   5    0.90    1.00
  -4   7   5    0.10    1.00
  -3  -7   5  551.94   29.60
  -3  -7   5  574.04   25.40
   3  -7  -5  572.94   27.00
  -3   7   5  542.25   28.10
   3   7  -5  542.35   27.80
  -3   7   5  530.75   27.40
  -3   7   5  580.64   27.30
  -2  -7   5   77.39    7.60
   2  -7  -5   64.69    5.50
  -2  -7   5   84.89    5.70
   2   7  -5   78.99    6.50
  -2   7   5   82.99    6.20
  -2   7   5   78.39    6.60
  -1  -7   5  130.89    8.60
   1  -7  -5  130.29    8.50
  -1  -7   5  124.39    8.20
  -1  -7   5  129.89   10.30
  -1   7   5  132.59    8.70
  -1   7   5  124.39    8.40
   1   7  -5  123.79    8.60
  -1   7   5  130.59    9.00
   0  -7   5    7.00    1.40
   0  -7   5    7.30    2.10
   0  -7   5    2.80    1.40
   0  -7  -5    5.00    1.60
   0   7   5    9.20    2.20
   0   7   5    2.30    1.30
   0   7  -5    8.40    2.00
   0   7   5    6.20    1.60
   1  -7   5  112.09    7.20
  -1  -7  -5  128.59    8.80
   1  -7   5   99.79    9.10
   1   7   5  126.59    9.10
  -1   7  -5  120.69    9.10
  -1   7  -5  116.49    7.50
   1   7   5  113.29    8.10
  -2  -7  -5  132.59    9.80
   2  -7   5  144.29   10.40
   2  -7   5  136.49    8.00
   2   7   5  144.89    9.60
  -2   7  -5  151.08   10.40
  -2   7  -5  126.89    8.10
   2   7   5  138.09    9.80
   2   7   5  146.89   10.00
   3  -7   5  380.56   17.70
   3  -7   5  386.76   21.60
  -3  -7  -5  361.66   19.90
  -3   7  -5  387.86   21.10
   3   7   5  369.16   24.90
   3   7   5  374.66   20.10
   3   7   5  369.76   20.50
  -3   7  -5  351.96   17.80
  -4  -7  -5   97.49    7.70
   4  -7   5   85.19    8.50
   4  -7   5   89.79    5.20
   4   7   5   88.59    7.20
   4   7   5   84.99    7.60
  -4   7  -5   89.39    5.30
  -4   7  -5   88.59    7.80
   4   7   5   83.09    7.60
   5  -7   5   86.89    9.10
   5   7   5  105.89    8.70
  -5   7  -5  106.49    9.10
   5   7   5  101.29    7.70
   6  -7   5    9.10    3.40
  -6  -7  -5   10.00    2.90
  -6   7  -5    9.90    2.80
   6   7   5    7.20    2.30
  -7  -7  -5   67.79    7.20
   7  -7   5   59.69    8.00
  -7   7  -5   77.09    8.00
   7   7   5   73.19    7.40
   8  -7   5   88.39    9.90
  -8  -7  -5   85.19    8.60
   8   7   5  104.79    9.30
  -8   7  -5   98.09    9.70
   9  -7   5   59.59    7.90
  -9  -7  -5   57.89    7.10
  -9   7  -5   52.89    7.20
   9   7   5   50.99    6.30
  10  -7   5   10.70    3.90
 -10  -7  -5    7.20    2.80
  10   7   5    4.60    2.70
  10   7   5    5.10    2.50
 -10   7  -5    4.30    3.10
  11  -7   5   48.70    9.20
 -11  -7  -5   53.09    8.30
  11   7   5   41.00    7.00
 -11   7  -5   60.29    8.10
 -11  -8   5    3.40    3.70
 -11   8   5    8.90    6.20
  11   8  -5    0.40    2.20
 -10  -8   5   12.70    5.20
  10  -8  -5   14.00    6.10
  10   8  -5   11.80    3.40
 -10   8   5   15.90    5.00
  -9  -8   5  108.29   11.20
   9  -8  -5   71.59   10.20
   9   8  -5   88.89    8.90
  -9   8   5   75.39    8.80
  -8  -8   5   55.29    7.70
   8  -8  -5   33.70    7.70
  -8   8   5   40.60    5.90
  -8   8   5   40.30    3.30
   8   8  -5   34.50    5.70
   7  -8  -5   46.70    7.40
   7  -8  -5   41.80    3.80
  -7  -8   5   50.49    7.40
  -7   8   5   49.99    3.70
  -7   8   5   47.60    6.20
   7   8  -5   49.90    6.20
   6  -8  -5    2.80    1.30
  -6  -8   5    2.30    1.90
   6  -8  -5    0.50    2.50
   6   8  -5    4.70    2.40
  -6   8   5    3.30    2.20
  -6   8   5    3.80    1.20
   5  -8  -5  162.58   13.80
  -5  -8   5  151.08   12.70
   5  -8  -5  167.08    9.50
  -5   8   5  150.38   11.90
   5   8  -5  150.78   11.20
  -5   8   5  154.48   11.30
   4  -8  -5  100.29    7.20
  -4  -8   5  104.99    9.80
   4   8  -5   98.99    8.30
  -4   8   5   96.39    6.60
  -4   8   5   96.29    7.90
  -3  -8   5   58.89    4.10
  -3  -8   5   56.39    6.80
   3  -8  -5   49.90    4.60
   3   8  -5   55.99    5.70
  -3   8   5   46.90    4.90
  -3   8   5   51.29    4.50
  -2  -8   5   48.80    4.40
  -2  -8   5   42.70    5.90
   2  -8  -5   54.39    4.70
  -2   8   5   47.70    5.80
  -2   8   5   41.30    4.60
   2   8  -5   45.90    4.90
  -1  -8   5  164.18   10.10
  -1  -8   5  162.38   12.50
  -1   8   5  145.99   10.10
  -1   8   5  152.18   10.50
   1   8  -5  149.99   10.10
   0  -8   5   25.50    3.90
   0   8   5   36.00    4.00
   0   8   5   26.60    3.60
   0   8  -5   23.30    3.20
   0   8   5   31.10    3.80
   1  -8   5   -1.00    1.00
   1  -8   5    1.60    0.90
   1   8   5   -1.70    0.70
  -1   8  -5    0.70    1.10
   1   8   5    0.60    1.00
  -1   8  -5   -0.30    0.70
   2  -8   5  246.58   15.50
   2  -8   5  251.17   13.00
  -2  -8  -5  247.38   15.00
  -2   8  -5  240.08   13.10
   2   8   5  222.78   17.60
   2   8   5  237.18   14.90
   2   8   5  259.67   14.90
  -2   8  -5  252.47   15.70
   3  -8   5   49.30    3.80
   3  -8   5   53.19    6.30
  -3  -8  -5   49.00    5.40
   3   8   5   51.09    4.70
  -3   8  -5   46.70    5.70
   3   8   5   36.70    4.90
  -3   8  -5   48.90    3.90
   4  -8   5   41.20    6.10
   4   8   5   38.90    5.30
  -4   8  -5   46.70    5.70
   4   8   5   55.99    4.50
  -4   8  -5   43.80    3.50
   5  -8   5   53.29    7.00
   5   8   5   55.09    7.20
  -5   8  -5   58.69    6.70
   6  -8   5   83.39    9.10
  -6  -8  -5   87.79    8.40
   6   8   5   88.49    6.70
  -6   8  -5  111.09    9.60
   6   8   5   86.09    8.30
   7  -8   5   25.80    5.90
  -7  -8  -5   27.00    5.00
  -7   8  -5   38.80    6.60
   7   8   5   38.60    5.60
   8  -8   5   55.49    8.00
  -8  -8  -5   63.89    7.30
  -8   8  -5   61.19    7.70
   8   8   5   77.89    7.30
   8   8   5   51.19    6.70
   9  -8   5   14.60    4.80
  -9  -8  -5   16.80    4.20
  -9   8  -5   20.10    5.20
   9   8   5   15.90    3.90
 -10  -8  -5  108.29   10.90
  10  -8   5  128.39   14.50
 -10   8  -5  124.89   17.00
  10   8   5  131.49   12.80
  10  -9  -5   33.20    8.30
 -10  -9   5   43.80    8.10
 -10   9   5   34.80    6.90
  10   9  -5   33.50    5.90
   9  -9  -5   16.30    5.90
  -9  -9   5   17.30    4.80
  -9   9   5   23.70    5.00
   9   9  -5   14.50    4.40
   8  -9  -5    9.20    3.30
  -8  -9   5    8.70    3.50
  -8   9   5    6.60    3.10
  -8   9   5   10.90    1.60
   8   9  -5    8.00    2.90
  -7  -9   5    0.50    2.20
   7  -9  -5    1.20    2.40
  -7   9   5    2.20    1.00
  -7   9   5    5.30    1.30
  -7   9   5   -0.50    1.70
   7   9  -5    1.50    2.40
   6  -9  -5  210.48   17.00
  -6  -9   5  192.68   15.60
  -6   9   5  210.38   14.60
   6   9  -5  208.98   14.20
  -6   9   5  196.38   11.40
  -6   9   5  198.58   11.50
   5  -9  -5  100.39   10.50
  -5  -9   5   98.49   10.10
   5   9  -5   88.99    8.20
  -5   9   5   83.79    6.40
  -5   9   5   79.29    7.90
  -5   9   5   84.19    6.40
  -4  -9   5  123.09   11.50
  -4   9   5  141.69   10.40
  -4   9   5  123.29    8.30
   4   9  -5  126.09    9.90
  -4   9   5  119.59    8.40
  -3  -9   5   -0.40    1.40
  -3  -9   5    1.80    1.10
  -3   9   5    2.40    1.60
   3   9  -5    3.80    2.10
  -3   9   5    3.00    1.30
  -2  -9   5   30.40    3.60
  -2  -9   5   22.70    5.10
  -2   9   5   26.90    3.90
   2   9  -5   24.20    4.10
  -2   9   5   29.70    3.80
  -1  -9   5   32.60    4.00
   1   9  -5   34.20    4.20
  -1   9   5   34.70    4.30
  -1   9   5   29.40    4.00
   0  -9   5    3.40    1.30
   0   9   5    4.10    1.50
   0   9   5    2.30    1.50
   0   9  -5    3.20    1.40
   0   9  -5    0.70    1.40
   1  -9   5  182.18   11.00
   1  -9   5  184.98   12.50
   1   9   5  187.58   12.50
  -1   9  -5  197.38   13.50
  -1   9  -5  167.68   10.70
  -2  -9  -5    9.20    2.70
   2  -9   5    9.30    1.90
   2   9   5   11.90    3.10
  -2   9  -5   15.70    3.20
  -2   9  -5    8.30    2.70
   3  -9   5   25.00    5.00
   3   9   5   19.60    4.10
  -3   9  -5   27.40    3.00
  -3   9  -5   30.90    5.80
   3   9   5   28.20    3.80
   4  -9   5   47.30    6.60
   4   9   5   46.50    4.90
  -4   9  -5   46.10    3.40
  -4   9  -5   51.79    6.00
  -4   9  -5   35.50    3.20
   4   9   5   48.50    5.80
  -5  -9  -5   21.80    4.40
   5  -9   5   22.90    5.80
   5   9   5   15.60    3.70
   5   9   5   19.70    3.10
  -5   9  -5   16.20    3.80
  -6  -9  -5   21.20    4.60
   6  -9   5   27.80    5.90
  -6   9  -5   31.20    5.60
   6   9   5   30.70    5.80
   6   9   5   26.10    3.40
   7  -9   5   -0.20    3.00
  -7  -9  -5   -1.20    1.70
   7   9   5    0.50    1.60
  -7   9  -5   -0.90    1.80
  -8  -9  -5   17.50    4.40
   8  -9   5   27.30    5.60
  -8   9  -5   19.60    4.80
   8   9   5   21.70    4.80
  -9  -9  -5  110.19   10.70
  -9   9  -5  143.49   19.30
  10  -9   5    3.20    2.70
 -10  -9  -5    0.60    3.50
  10   9   5    4.10    2.60
 -10   9  -5    7.20    3.30
   9 -10  -5   34.00    7.70
  -9 -10   5   20.30    5.50
  -9  10   5   23.50    5.50
   9  10  -5   18.40    4.40
   8  10  -5   21.80    6.10
  -8  10   5   11.20    3.60
  -7 -10   5    9.10    3.40
   7 -10  -5    4.20    3.00
  -7  10   5    5.10    1.40
  -7  10   5    7.80    3.10
   7  10  -5    5.30    3.10
   6 -10  -5   12.20    4.20
  -6 -10   5    4.80    2.60
   6  10  -5    7.70    3.30
  -6  10   5    8.90    3.10
  -6  10   5   12.70    2.40
  -5 -10   5   66.19    8.80
  -5  10   5   80.89    5.50
  -5  10   5   62.09    7.30
  -5  10   5   73.89    5.80
   5  10  -5   64.79    7.20
  -4 -10   5  104.79   10.90
  -4  10   5  101.49    9.30
   4  10  -5   99.89    9.00
  -4  10   5  104.79    7.60
  -3 -10   5   69.79    8.70
  -3 -10   5   81.79    5.30
  -3  10   5   85.09    7.80
   3  10  -5   62.49   11.20
  -3  10   5   65.19    6.10
  -2 -10   5   19.30    4.50
  -2 -10   5   26.90    3.40
  -2  10   5   19.50    3.40
   2  10  -5   22.40    4.10
  -2  10   5   18.70    3.90
  -1 -10   5  109.29    8.90
   1  10  -5   89.09    7.70
  -1  10   5   84.59    7.90
  -1  10   5   86.09    7.60
   0 -10   5   15.10    3.30
   0  10  -5   13.40    3.50
   0  10  -5   16.70    3.40
   0  10   5   15.00    3.50
   0  10   5   15.30    3.50
   1 -10   5    4.10    2.00
  -1  10  -5    7.30    2.10
   1  10   5    4.70    2.10
  -1  10  -5    4.30    2.20
   1  10   5    6.80    2.50
   2 -10   5   14.10    3.80
   2  10   5   12.40    3.40
  -2  10  -5   17.50    3.90
  -2  10  -5   12.10    2.40
   3 -10   5   88.59    8.80
  -3  10  -5   91.49    8.90
  -3  10  -5   73.09    5.60
   3  10   5   89.49    8.20
  -3  10  -5   82.69    5.90
  -4 -10  -5   78.19    8.40
   4 -10   5   92.99    9.70
   4  10   5   86.59    8.60
  -4  10  -5   85.79    5.50
  -4  10  -5  100.79    9.40
  -4  10  -5   95.89    5.90
   4  10   5  107.99   10.40
   5 -10   5   14.20    4.10
  -5 -10  -5    7.90    5.00
  -5  10  -5   15.90    3.50
   5  10   5   15.70    3.80
  -6 -10  -5   20.20    4.40
   6 -10   5   25.60    5.80
   6  10   5   31.90    5.30
  -6  10  -5   35.50    6.50
   7 -10   5   39.20    7.40
  -7 -10  -5   48.90    6.80
   7  10   5   31.00    5.50
  -7  10  -5   52.59    8.30
   8 -10   5   10.80    7.80
  -8 -10  -5   12.60    3.90
  -8  10  -5    9.80    3.30
   8  10   5   21.40    5.20
   9 -10   5    6.90    2.60
  -9 -10  -5    7.00    3.80
  -7 -11   5   26.70    6.00
  -7  11   5   13.00    3.90
   7  11  -5    6.50    3.60
  -6 -11   5   20.40    5.70
  -6  11   5   24.30    2.90
   6  11  -5   10.60    3.60
  -6  11   5   15.80    3.70
  -5 -11   5   32.10    6.60
  -5  11   5   42.70    6.10
   5  11  -5   34.00    5.80
  -5  11   5   44.30    4.40
  -4 -11   5   96.39   10.70
   4  11  -5   95.59    8.80
  -4  11   5   86.49    7.30
  -4  11   5   90.49    9.00
  -3 -11   5   98.59   11.20
  -3  11   5  115.09    9.70
   3  11  -5   98.99    9.00
  -3  11   5   92.29    8.00
  -2 -11   5    7.60    3.70
  -2 -11   5   10.60    2.40
   2  11  -5    8.70    2.60
  -2  11   5    5.50    2.30
  -2  11   5    5.20    3.20
  -1 -11   5   63.29    5.70
   1  11  -5   65.99    7.70
  -1  11   5   54.19    6.10
   1  11  -5   52.09    6.00
  -1  11   5   55.29    6.90
   0 -11   5   24.20    4.50
   0  11  -5   30.80    5.50
   0  11   5   27.30    5.10
   0  11   5   29.00    6.70
   0  11  -5   28.20    4.30
   1 -11   5   36.50    5.80
  -1  11  -5   49.70    5.20
  -1  11  -5   53.19    6.90
   1  11   5   50.79    6.60
   1  11   5   48.70    5.90
   2 -11   5    3.90    2.10
   2  11   5    6.30    2.50
  -2  11  -5    7.60    3.00
  -2  11  -5    2.40    1.60
  -3 -11  -5   53.99    7.50
   3 -11   5   55.59    7.20
   3  11   5   50.89    6.60
  -3  11  -5   61.69    7.50
  -3  11  -5   61.49    5.10
   4 -11   5  101.59   10.80
  -4 -11  -5  124.39   11.30
  -4  11  -5  116.79    6.90
  -4  11  -5  123.29   11.20
   4  11   5  109.49   10.10
  -5 -11  -5   16.30    4.40
   5 -11   5   13.20    4.30
   5  11   5   17.90    4.90
  -5  11  -5   19.80    4.80
  -6 -11  -5  142.19   11.80
   6 -11   5  131.69   12.80
   6  11   5  147.29   12.40
  -6  11  -5  156.78   14.20
  -7 -11  -5   38.10    7.10
  -7  11  -5   53.39    7.60
   7  11   5   42.00    7.30
  -6 -12   5   39.70    8.10
  -6  12   5   34.60    6.10
   6  12  -5   38.00    6.60
  -5 -12   5   13.20    4.70
  -5  12   5   16.50    3.00
  -5  12   5   14.70    4.00
   5  12  -5   14.20    4.20
  -4 -12   5    7.40    7.60
  -4  12   5    6.60    2.40
  -4  12   5    5.80    2.90
   4  12  -5    9.10    2.80
  -3 -12   5    2.20    3.50
  -3  12   5    9.30    3.30
  -3  12   5    6.50    2.60
   3  12  -5    8.70    3.00
  -2 -12   5   40.80    5.10
  -2  12   5   50.79    6.60
  -2  12   5   44.90    8.60
   2  12  -5   52.29    6.30
  -1 -12   5   59.19    6.00
   1  12  -5   57.19    6.30
  -1  12   5   50.99    6.30
   1  12  -5   57.79    7.50
  -1  12   5   47.10    6.60
   0 -12   5    0.20    1.70
   0  12   5   -0.90    2.00
   0  12   5    1.20    2.20
   0  12  -5   -0.40    1.90
   0  12  -5    4.90    2.50
   1 -12   5   34.50    6.00
   1  12   5   29.60    5.70
  -1  12  -5   32.80    4.40
   1  12   5   28.20    5.00
  -1  12  -5   37.00    6.80
   2 -12   5   25.40    4.90
  -2  12  -5   26.50    4.20
  -2  12  -5   26.90    5.30
   2  12   5   19.60    4.40
   2  12   5   25.90    5.00
   3  12   5   68.29    7.70
  -3  12  -5   63.89    5.60
  -3  12  -5   73.49    8.60
   4 -12   5   50.29    6.90
  -4 -12  -5   39.80    7.50
  -4  12  -5   41.40    8.80
   4  12   5   54.19    7.00
  -5 -12  -5    8.90    4.40
   5 -12   5    5.60    3.60
   5  12   5   14.60    4.10
  -5  12  -5   10.50    3.30
  -3  13   5    2.50    2.50
  -3  13   5    7.00    2.60
   3  13  -5    9.10    2.60
  -2  13   5   90.49    9.60
   2  13  -5  102.29    9.40
   2  13  -5  103.09   11.10
  -2  13   5  107.89    9.20
  -1 -13   5   12.80    3.60
   1  13  -5   18.90    4.00
  -1  13   5    9.90    3.40
   1  13  -5   12.50    4.10
  -1  13   5   18.10    3.60
   0 -13   5    4.30    3.50
   0  13   5    6.90    2.90
   0  13  -5    5.90    2.90
   0  13  -5    7.90    3.20
   0  13   5    1.40    2.20
   1 -13   5    8.50    3.80
  -1  13  -5    8.00    3.50
   1  13   5    4.60    2.90
   1  13   5   14.60    3.90
  -1  13  -5   16.40    4.20
   2 -13   5   15.60    4.90
   2  13   5   15.80    4.10
  -2  13  -5   14.70    4.40
  -2  13  -5   18.30    3.50
   2  13   5   21.70    4.70
   3 -13   5    8.70    3.60
   3  13   5   14.30    4.10
   3  13   5    9.00    3.40
  -3  13  -5    8.90    3.60
 -13   0   6   34.10    6.80
  13   0  -6   31.00    5.10
 -12   0   6   13.80    4.60
  12   0  -6   14.40    3.50
  11   0  -6  164.18   11.00
 -11   0   6  155.58   13.30
  10   0  -6    1.50    1.50
 -10   0   6    1.30    1.80
  -9   0   6   14.80    3.80
   9   0  -6   15.40    3.10
   8   0  -6  104.19    7.80
  -8   0   6  102.19    8.80
  -8   0   6  105.59    8.40
  -7   0   6    2.70    1.60
  -7   0   6    4.90    1.20
   7   0  -6    1.40    1.30
  -7   0   6    3.70    1.30
   7   0  -6    1.00    1.10
   6   0  -6   65.19    6.30
  -6   0   6   56.79    4.90
  -6   0   6   56.79    5.60
  -6   0   6   56.99    5.50
   6   0  -6   59.29    5.10
   5   0  -6   20.00    2.50
  -5   0   6   12.70    2.50
  -5   0   6   18.00    3.30
  -5   0   6   13.30    2.70
   5   0  -6   17.10    2.90
  -4   0   6  787.42   36.30
  -4   0   6  762.82   35.30
   4   0  -6  781.12   34.90
  -4   0   6  753.32   35.30
   4   0  -6  766.52   35.40
   3   0  -6  210.28   10.50
  -3   0   6  215.68   10.90
   3   0  -6  191.78   11.20
  -3   0   6  197.08   11.10
  -2   0   6  718.13   31.00
   2   0  -6  719.83   32.30
  -2   0   6  639.64   31.90
   2   0  -6  724.33   30.80
   1   0  -6  231.58   12.20
  -1   0   6  223.58   10.80
  -1   0   6  218.38   12.00
   1   0  -6  247.28   10.70
   0   0  -6    8.60    0.80
   0   0  -6    6.40    1.50
   0   0  -6    7.40    0.80
   0   0   6   10.70    1.90
  -1   0  -6    4.30    0.80
  -1   0  -6    3.20    1.20
  -1   0  -6    3.00    0.60
   1   0   6    2.90    1.00
  -2   0  -6  659.03   30.60
   2   0   6  664.23   30.60
   2   0   6  636.34   29.40
  -2   0  -6  719.63   29.50
  -3   0  -6   68.89    4.40
  -3   0  -6   55.89    4.50
   3   0   6   63.99    4.70
   3   0   6   61.49    4.20
  -4   0  -6    3.90    1.10
   4   0   6    3.10    1.00
  -4   0  -6    2.60    1.00
   4   0   6    5.40    1.30
  -5   0  -6  254.97   13.50
   5   0   6  233.18   13.00
  -5   0  -6  234.88   12.80
   5   0   6  257.07   13.10
   6   0   6  262.47   13.70
  -6   0  -6  248.18   13.60
   6   0   6  260.27   17.60
   7   0   6   49.00    4.90
   7   0   6   39.30    4.10
   7   0   6   44.50    5.00
  -7   0  -6   42.90    4.80
  -8   0  -6  296.97   17.90
   8   0   6  309.77   16.30
   8   0   6  312.07   16.30
   9   0   6   -1.70    1.10
   9   0   6    1.50    1.00
  -9   0  -6    0.00    1.30
 -10   0  -6   49.10    6.40
  10   0   6   43.50    6.30
  10   0   6   49.50    4.70
  11   0   6    5.40    3.20
  11   0   6    9.60    2.70
 -11   0  -6   10.40    3.30
 -12   0  -6    3.30    2.70
  12   0   6    6.10    2.10
  12   0   6    2.90    2.60
 -13   0  -6   18.20    5.30
  13   0   6   13.30    4.40
  13   0   6   20.60    3.60
  13  -1  -6   19.40    5.50
 -13  -1   6   19.30    5.40
  13   1  -6   11.30    3.50
 -13   1   6   15.60    4.90
  12  -1  -6  207.68   13.70
 -12  -1   6  242.68   17.90
 -12   1   6  238.68   17.50
  11  -1  -6  267.67   14.80
 -11  -1   6  238.18   17.40
 -11   1   6  240.08   17.40
  11   1  -6  217.08   14.50
 -10  -1   6  120.39   11.60
  10  -1  -6  123.79    8.50
 -10   1   6  109.09   10.30
  10   1  -6  114.69    8.90
   9  -1  -6   44.80    4.50
  -9  -1   6   43.70    5.10
  -9  -1   6   41.40    5.90
   9   1  -6   43.90    4.90
  -9   1   6   42.70    5.50
   8  -1  -6   46.90    4.70
  -8  -1   6   55.59    6.40
  -8  -1   6   63.19    5.80
   8   1  -6   69.69    5.90
  -8   1   6   66.19    6.50
   7  -1  -6  345.27   18.70
  -7  -1   6  356.46   18.80
  -7  -1   6  346.07   19.90
  -7   1   6  348.67   19.70
  -7   1   6  357.96   18.30
  -7   1   6  346.87   19.50
   7   1  -6  359.66   18.80
  -6  -1   6  197.78   12.70
  -6  -1   6  196.88   11.80
   6  -1  -6  190.38   12.50
  -6  -1   6  199.28   11.70
   6   1  -6  201.58   11.80
  -6   1   6  201.08   12.70
  -6   1   6  187.98   12.00
  -6   1   6  195.88   11.20
   6   1  -6  202.28   11.90
  -5  -1   6   39.60    4.10
  -5  -1   6   39.00    4.20
  -5  -1   6   36.50    3.70
   5  -1  -6   35.50    3.50
   5  -1  -6   39.50    3.80
  -5   1   6   39.50    3.70
   5   1  -6   40.40    4.10
  -5   1   6   41.10    4.60
   5   1  -6   40.40    3.90
  -5   1   6   37.50    3.90
  -4  -1   6  450.55   22.40
   4  -1  -6  456.25   21.40
  -4  -1   6  439.96   22.30
  -4  -1   6  478.05   22.70
   4  -1  -6  448.26   21.90
  -4   1   6  425.56   21.70
  -4   1   6  469.35   23.40
   4   1  -6  462.55   22.30
  -4   1   6  432.16   21.80
   4   1  -6  469.65   22.00
  -3  -1   6  184.18   10.70
  -3  -1   6  183.68   10.80
   3  -1  -6  193.68   10.90
   3  -1  -6  198.78   10.00
  -3   1   6  195.48   10.90
  -3   1   6  198.18   12.20
  -3   1   6  216.18   10.40
   3   1  -6  195.38   11.10
   3   1  -6  204.38   10.60
   2  -1  -6  471.75   21.00
   2  -1  -6  475.45   22.70
  -2  -1   6  444.76   22.50
  -2  -1   6  528.85   22.30
   2   1  -6  491.65   22.90
   2   1  -6  491.55   22.00
  -2   1   6  437.26   22.50
  -2   1   6  463.55   21.30
  -1  -1   6  164.48    8.50
  -1  -1   6  155.98    9.10
  -1   1   6  152.28    9.10
   1   1  -6  164.28    9.30
   1   1  -6  174.08    8.50
   0  -1  -6  159.08    9.10
   0  -1   6  141.19    8.70
   0   1  -6  149.88    8.90
   0   1  -6  169.28    8.00
   0   1   6  156.78    9.00
   0   1  -6  166.98    8.10
  -1  -1  -6  402.86   19.80
   1  -1   6  392.76   19.50
   1   1   6  392.46   19.80
  -1   1  -6  392.56   19.60
  -1   1  -6  441.86   19.00
  -1   1  -6  433.16   18.70
   2  -1   6  139.19    7.50
  -2  -1  -6  145.19    7.00
  -2  -1  -6  146.19    8.40
   2  -1   6  135.49    7.90
   2   1   6  132.89    8.10
  -2   1  -6  129.89    7.90
  -2   1  -6  150.68    7.60
   2   1   6  122.59    6.70
   3  -1   6  237.88   11.60
   3  -1   6  195.38   11.10
  -3  -1  -6  218.38   11.90
  -3  -1  -6  219.98   11.00
  -3   1  -6  206.48   11.40
   3   1   6  217.78   11.00
   3   1   6  219.88   11.90
  -3   1  -6  236.78   11.60
  -4  -1  -6   24.90    2.70
  -4  -1  -6   23.60    2.80
   4  -1   6   22.20    2.50
   4  -1   6   24.60    2.60
  -4   1  -6   21.00    2.40
  -4   1  -6   27.00    2.90
   4   1   6   22.40    2.70
   4   1   6   24.50    2.50
  -5  -1  -6   73.39    5.60
   5  -1   6   78.29    5.30
  -5  -1  -6   76.09    5.80
   5  -1   6   77.69    5.70
  -5   1  -6   67.99    5.00
   5   1   6   78.69    5.80
   5   1   6   76.49    5.50
   6  -1   6  504.65   26.60
  -6  -1  -6  539.35   28.00
  -6  -1  -6  525.15   26.90
   6  -1   6  580.74   25.90
   6   1   6  590.54   27.50
  -6   1  -6  579.34   28.00
   6   1   6  573.64   26.60
  -6   1  -6  522.35   25.60
   7  -1   6  179.38   10.00
   7   1   6  178.38   10.60
  -7   1  -6  176.38   11.70
   7   1   6  176.18   11.20
   8  -1   6   18.50    2.60
  -8  -1  -6   14.60    3.30
   8  -1   6   17.20    2.80
   8   1   6   17.00    2.30
  -8   1  -6   15.70    3.50
   9  -1   6   68.89    5.40
  -9  -1  -6   66.69    7.00
   9  -1   6   67.99    5.50
  -9   1  -6   75.99    7.50
   9   1   6   72.59    6.20
 -10  -1  -6   34.00    6.10
  10  -1   6   15.70    5.50
  10  -1   6   27.00    3.20
  10  -1   6   35.20    3.30
 -10   1  -6   26.10    5.80
  10   1   6   33.30    4.00
 -11  -1  -6   16.90    4.60
  11  -1   6    3.50    3.10
  11  -1   6   14.60    3.10
  11  -1   6   12.70    2.60
 -11   1  -6   12.70    3.60
  11   1   6   11.90    3.20
  12  -1   6    6.00    2.90
 -12  -1  -6   -1.40    2.30
  12  -1   6    3.20    1.70
  12   1   6    1.40    2.30
  12   1   6    0.00    1.60
 -12   1  -6   -0.10    2.30
  13  -1   6   25.30    6.10
 -13  -1  -6   39.50    8.30
  13   1   6   24.70    5.30
 -13   1  -6   30.90    9.10
  13  -2  -6   42.80    5.00
 -13  -2   6   35.20    7.90
 -13   2   6   33.10    7.40
  13   2  -6   32.00    5.40
  12  -2  -6   85.99    7.10
 -12  -2   6   76.29    9.80
 -12   2   6   94.69   10.20
  12   2  -6   86.19    8.20
  11  -2  -6   77.19    6.40
 -11  -2   6   64.79    8.30
  11   2  -6   73.29    7.00
 -11   2   6   73.79    8.50
 -10  -2   6   25.50    5.50
  10  -2  -6   40.20    4.20
  10   2  -6   38.40    4.90
 -10   2   6   28.00    5.10
  -9  -2   6   54.89    6.50
  -9  -2   6   45.90    4.70
   9  -2  -6   41.40    4.30
   9   2  -6   43.50    5.10
  -9   2   6   37.60    5.30
  -8  -2   6    5.60    2.30
  -8  -2   6    8.70    2.20
   8  -2  -6    7.40    2.00
   8   2  -6    8.30    2.60
  -8   2   6    7.90    1.60
  -8   2   6    6.90    2.20
  -7  -2   6    6.80    2.00
   7  -2  -6    7.80    1.80
  -7  -2   6   14.50    2.80
   7  -2  -6   10.50    2.30
   7   2  -6   13.90    2.70
  -7   2   6    7.50    1.80
  -7   2   6   15.20    3.10
  -6  -2   6  120.09    8.10
  -6  -2   6  126.89    9.30
   6   2  -6  123.89    8.50
  -6   2   6  124.79    9.50
   6   2  -6  125.59    8.70
  -6   2   6  108.89    8.30
   5  -2  -6   42.70    4.20
   5  -2  -6   53.29    4.30
  -5  -2   6   56.59    4.80
  -5  -2   6   52.09    5.30
  -5  -2   6   51.89    4.60
  -5   2   6   51.09    4.30
  -5   2   6   57.09    5.70
   5   2  -6   60.99    5.10
  -5   2   6   53.09    4.80
   5   2  -6   55.59    5.00
   4  -2  -6  262.87   13.80
  -4  -2   6  278.17   14.30
  -4  -2   6  248.48   14.30
  -4  -2   6  235.68   13.70
   4  -2  -6  262.97   13.10
  -4   2   6  260.37   13.70
  -4   2   6  239.08   13.40
  -4   2   6  276.37   20.10
   4   2  -6  278.07   14.20
   4   2  -6  267.17   15.80
  -3  -2   6  213.78   12.70
  -3  -2   6  228.28   12.70
   3  -2  -6  237.08   11.70
   3  -2  -6  234.28   12.70
  -3   2   6  240.78   12.80
  -3   2   6  239.78   14.20
   3   2  -6  252.37   13.20
  -3   2   6  255.37   12.10
   3   2  -6  244.78   12.80
  -2  -2   6   69.19    5.20
   2  -2  -6   66.69    5.20
  -2  -2   6   68.39    5.20
   2  -2  -6   73.29    4.10
  -2   2   6   80.39    4.30
  -2   2   6   63.79    6.10
  -2   2   6   77.29    5.40
   2   2  -6   73.29    5.10
  -1  -2   6   56.59    4.50
  -1  -2   6   69.19    4.80
   1   2  -6   60.59    4.80
   1   2  -6   67.39    4.60
  -1   2   6   66.29    4.90
   0  -2   6  662.23   30.90
   0  -2  -6  714.73   31.50
   0   2  -6  647.64   31.10
   0   2  -6  727.03   30.90
   0   2   6  653.93   31.30
  -1  -2  -6  214.48   11.90
   1  -2   6  219.88   11.50
  -1   2  -6  215.98   11.70
  -1   2  -6  235.98   11.70
  -1   2  -6  234.68   11.40
   1   2   6  210.78   11.90
   2  -2   6   25.40    2.60
  -2  -2  -6   35.70    3.40
  -2  -2  -6   25.30    2.10
   2   2   6   31.30    3.20
   2   2   6   23.80    2.00
  -2   2  -6   32.50    3.20
  -2   2  -6   28.00    2.80
  -2   2  -6   26.00    2.70
  -3  -2  -6  590.34   25.70
   3  -2   6  497.55   26.10
   3  -2   6  621.24   26.10
  -3  -2  -6  562.54   26.70
  -3   2  -6  607.04   26.60
   3   2   6  528.65   25.50
  -3   2  -6  556.24   26.00
   3   2   6  551.84   26.80
   4  -2   6  458.45   20.20
  -4  -2  -6  428.26   21.10
   4  -2   6  389.06   20.70
  -4  -2  -6  443.36   20.60
   4   2   6  405.46   20.30
  -4   2  -6  410.26   20.00
   4   2   6  457.65   24.60
   5  -2   6  153.88    8.40
   5  -2   6  140.79    9.20
  -5  -2  -6  150.28    9.40
  -5  -2  -6  147.09    9.20
  -5   2  -6  151.88    9.70
  -5   2  -6  135.09    8.20
   5   2   6  158.48    9.30
   5   2   6  172.88    9.70
  -6  -2  -6  300.37   16.50
   6  -2   6  291.47   16.60
  -6  -2  -6  306.67   16.80
   6  -2   6  338.37   15.40
   6   2   6  321.87   16.60
  -6   2  -6  326.37   17.40
   6   2   6  296.07   18.00
  -6   2  -6  288.57   15.00
   7  -2   6   51.89    4.20
   7   2   6   59.59    5.50
  -7   2  -6   64.79    6.20
   7   2   6   59.09    5.50
   8  -2   6   97.19    6.30
  -8  -2  -6   94.79    8.20
   8  -2   6   96.09    6.20
  -8   2  -6  111.69    9.00
   8   2   6   96.99    7.70
   9  -2   6    7.30    1.60
   9  -2   6    3.40    2.90
   9  -2   6    7.00    1.70
  -9  -2  -6    5.20    2.30
  -9   2  -6    5.70    2.40
  10  -2   6   -0.30    2.00
  10  -2   6    2.10    1.00
  10  -2   6    2.40    1.20
 -10  -2  -6    2.50    1.70
 -10   2  -6    2.80    2.00
  10   2   6    1.30    1.60
 -11  -2  -6   68.29    7.80
  11  -2   6   55.49    8.00
  11  -2   6   74.49    6.20
  11  -2   6   57.19    4.50
  11   2   6   43.60    7.10
  11   2   6   71.29    6.60
 -11   2  -6   55.79    7.60
  12  -2   6   47.60    4.00
  12  -2   6   52.09    7.90
 -12  -2  -6   39.80    7.00
  12   2   6   52.19    7.20
  12   2   6   53.69    6.00
 -12   2  -6   47.30    8.30
  13  -2   6    4.10    3.80
 -13  -2  -6    4.60    3.40
 -13   2  -6    7.90    3.80
  13   2   6    3.10    3.10
  13   2   6    8.60    2.70
 -13  -3   6   34.60    6.70
  13  -3  -6   36.60    4.80
 -13   3   6   33.10    9.10
  13   3  -6   27.80    5.40
  12  -3  -6   42.50    4.30
 -12  -3   6   50.49    8.60
  12   3  -6   39.30    5.80
 -12   3   6   49.10    7.10
 -11  -3   6    0.90    1.80
  11  -3  -6   -0.60    1.40
  11  -3  -6   -1.00    2.10
 -11   3   6    2.80    2.40
  11   3  -6    1.10    1.60
 -10  -3   6   46.60    6.50
  10  -3  -6   46.40    4.40
  10  -3  -6   33.70    8.00
  10   3  -6   43.40    6.70
 -10   3   6   47.70    9.50
   9  -3  -6    3.50    2.30
   9  -3  -6    4.80    1.50
  -9  -3   6    2.10    2.30
  -9   3   6    5.50    2.50
  -9   3   6    2.90    1.20
   9   3  -6    0.20    1.80
   8  -3  -6    1.00    1.60
   8  -3  -6    2.50    1.10
  -8  -3   6    3.30    1.40
  -8  -3   6    2.70    2.20
   8   3  -6    2.20    1.30
  -8   3   6    1.70    1.10
  -8   3   6    4.30    1.30
  -7  -3   6   96.99    6.60
   7  -3  -6   94.19    7.70
  -7  -3   6   91.59    8.40
  -7   3   6   95.79    6.70
   7   3  -6   96.99    7.70
  -7   3   6   94.39    7.80
   6  -3  -6  102.79    7.20
   6  -3  -6  104.59    7.20
  -6  -3   6  106.89    7.00
  -6  -3   6  109.59    8.80
  -6   3   6  117.59    7.40
   6   3  -6  103.09    7.90
  -5  -3   6   18.30    2.50
   5  -3  -6   18.50    2.40
  -5  -3   6   14.10    3.20
   5  -3  -6   15.90    2.30
   5   3  -6   21.50    3.60
  -5   3   6   18.40    4.00
   5   3  -6   18.90    3.30
  -5   3   6   23.00    2.40
  -5   3   6   17.90    3.10
  -4  -3   6  194.48   12.40
  -4  -3   6  212.98   12.10
   4  -3  -6  213.78   11.20
  -4   3   6  220.38   11.80
   4   3  -6  223.38   12.50
   4   3  -6  205.88   12.10
  -4   3   6  224.18   13.60
  -4   3   6  192.48   11.30
  -3  -3   6   38.70    4.20
  -3  -3   6   41.70    3.90
   3  -3  -6   52.19    3.50
   3  -3  -6   45.70    4.00
  -3   3   6   44.40    3.50
  -3   3   6   42.90    3.90
   3   3  -6   47.10    4.40
  -3   3   6   42.50    4.80
   3   3  -6   47.80    6.00
   2  -3  -6  724.33   31.70
  -2  -3   6  641.14   31.30
  -2  -3   6  616.04   31.70
  -2   3   6  684.93   31.60
  -2   3   6  665.93   33.40
  -2   3   6  735.83   30.30
   2   3  -6  710.03   31.80
   2   3  -6  669.23   31.70
  -1  -3   6  675.33   31.10
   1  -3  -6  694.83   31.40
  -1  -3   6  626.54   31.40
   1   3  -6  724.33   31.50
  -1   3   6  687.53   29.40
  -1   3   6  678.13   31.40
  -1   3   6  671.23   29.50
   1   3  -6  659.23   31.30
   0  -3   6   81.49    6.10
   0  -3   6   83.39    5.50
   0  -3  -6   86.19    5.90
   0   3   6   81.79    5.90
   0   3  -6   72.99    5.50
   0   3   6   83.39    4.20
   0   3  -6   86.79    5.90
   0   3   6   75.29    4.20
  -1  -3  -6  225.58   11.70
   1  -3   6  240.18   12.00
  -1  -3  -6  226.98   12.60
  -1   3  -6  240.88   12.70
   1   3   6  236.48   10.90
  -1   3  -6  218.88   12.10
  -1   3  -6  232.48   12.30
   1   3   6  231.68   12.70
   2  -3   6  734.63   32.30
  -2  -3  -6  723.63   31.70
  -2  -3  -6  739.43   33.40
   2   3   6  695.73   33.80
  -2   3  -6  745.33   33.70
  -2   3  -6  684.53   32.40
   2   3   6  700.83   31.70
  -3  -3  -6  114.59    9.20
   3  -3   6  117.59    6.60
  -3  -3  -6  117.09    6.70
   3   3   6  106.49    7.40
  -3   3  -6   99.79    6.50
   3   3   6  109.69    6.60
  -4  -3  -6   61.89    5.20
   4  -3   6   59.09    4.10
   4  -3   6   54.19    4.90
  -4  -3  -6   60.89    4.70
  -4   3  -6   54.99    4.10
  -4   3  -6   64.99    5.40
   4   3   6   65.99    5.20
   4   3   6   62.79    4.80
   5  -3   6   46.00    3.40
  -5  -3  -6   42.50    4.40
  -5  -3  -6   45.10    4.30
   5  -3   6   44.00    4.30
  -5   3  -6   41.50    3.40
   5   3   6   41.30    5.00
  -5   3  -6   45.90    4.60
   5   3   6   45.60    4.20
   6  -3   6  107.39    6.20
  -6  -3  -6  104.69    8.30
   6   3   6  108.99    7.70
   6   3   6  107.39    8.00
  -6   3  -6  104.39    8.20
  -6   3  -6  104.59    6.10
   7  -3   6   35.80    2.90
   7  -3   6   36.50    2.90
  -7   3  -6   36.70    4.70
   7   3   6   35.00    4.30
   8  -3   6   37.20    3.00
   8  -3   6   35.10    3.00
  -8  -3  -6   35.10    4.70
   8  -3   6   28.90    5.70
   8   3   6   33.70    4.40
  -8   3  -6   35.40    5.00
   9  -3   6   83.29    5.10
  -9  -3  -6   92.29    8.20
   9  -3   6   84.39    5.20
   9   3   6   85.59    7.40
  -9   3  -6   90.79    8.70
  10  -3   6   29.80    6.70
  10  -3   6   33.70    2.80
  10  -3   6   33.30    2.70
 -10  -3  -6   31.30    6.20
  10   3   6   26.60    4.80
 -10   3  -6   29.40    5.70
 -11  -3  -6   25.70    5.50
  11  -3   6   25.90    6.50
  11   3   6   15.60    3.50
 -11   3  -6   16.60    4.30
  11   3   6   18.60    4.60
 -12  -3  -6   50.19    7.30
  12  -3   6   56.59    8.00
  12   3   6   43.00    5.60
 -12   3  -6   52.29    7.50
  12   3   6   32.90    7.80
 -12  -4   6   47.90    8.50
  12  -4  -6   40.00    4.50
  12  -4  -6   26.80    6.40
 -12   4   6   38.20    6.50
  12   4  -6   48.90    5.60
  11  -4  -6   74.59    9.80
  11  -4  -6   80.39    6.10
 -11  -4   6   80.39    9.60
 -11   4   6   86.99    9.40
  11   4  -6   80.49    7.90
 -10  -4   6    1.60    2.20
  10  -4  -6    2.20    2.20
  10  -4  -6    1.10    1.30
 -10   4   6    3.70    1.30
 -10   4   6    4.30    2.00
  10   4  -6   -0.60    1.30
   9  -4  -6   19.50    5.20
  -9  -4   6   24.70    8.60
   9  -4  -6   20.20    2.70
  -9   4   6   19.00    4.20
   9   4  -6   28.40    6.80
  -9   4   6   15.00    2.70
  -8  -4   6   43.20    6.20
   8  -4  -6   46.10    6.30
   8  -4  -6   45.20    6.90
   8   4  -6   45.30    5.30
  -8   4   6   53.79    4.00
  -8   4   6   51.99    5.80
  -7  -4   6   98.39    6.40
  -7  -4   6   81.49    8.20
   7  -4  -6   84.99    9.00
   7  -4  -6   84.29    6.20
  -7   4   6   89.89    7.90
  -7   4   6   71.99    6.90
   7   4  -6   76.69    7.00
   6  -4  -6  539.95   25.90
  -6  -4   6  574.94   25.20
   6  -4  -6  504.45   26.30
  -6  -4   6  552.34   28.80
  -6   4   6  541.75   27.20
  -6   4   6  573.04   26.10
   6   4  -6  514.65   27.20
   5  -4  -6   54.29    4.60
  -5  -4   6   59.89    4.20
  -5  -4   6   55.69    5.90
   5  -4  -6   54.79    4.70
   5   4  -6   67.19    8.60
  -5   4   6   49.60    4.80
  -5   4   6   56.79    4.70
   5   4  -6   64.19    5.60
   4  -4  -6  201.68   10.70
   4  -4  -6  162.48   10.40
  -4  -4   6  210.28   12.70
  -4   4   6  214.68   11.20
   4   4  -6  187.58   11.90
   4   4  -6  193.88   11.70
  -4   4   6  180.88   10.70
  -3  -4   6   39.90    4.40
   3  -4  -6   41.90    3.50
   3  -4  -6   37.70    3.70
  -3  -4   6   40.70    4.00
   3   4  -6   39.70    4.50
  -3   4   6   37.10    3.40
   3   4  -6   47.10    4.40
  -3   4   6   40.10    3.80
  -3   4   6   49.70    5.20
  -2  -4   6   31.40    3.80
  -2  -4   6   37.40    3.60
   2  -4  -6   33.10    3.40
  -2   4   6   35.60    2.90
   2   4  -6   36.50    3.80
  -2   4   6   33.60    3.40
   2   4  -6   26.90    4.60
  -2   4   6   29.50    4.00
  -2   4   6   31.20    3.10
  -1  -4   6   76.39    6.40
  -1  -4   6   89.39    6.00
   1  -4  -6   97.59    6.40
   1   4  -6   86.89    6.20
   1   4  -6   92.19    6.60
  -1   4   6   82.29    8.40
  -1   4   6   88.59    6.30
  -1   4   6   90.89    5.20
  -1   4   6   80.99    5.20
   0  -4  -6    9.10    1.80
   0  -4   6   16.80    2.10
   0  -4   6   11.20    2.50
   0   4   6   12.40    1.60
   0   4   6   12.00    2.40
   0   4   6   14.10    1.60
   0   4  -6    9.50    1.90
   0   4  -6    7.70    1.90
   1  -4   6  189.28   10.20
  -1  -4  -6  201.58   10.00
  -1  -4  -6  199.28   12.50
  -1   4  -6  177.28   10.40
  -1   4  -6  205.18   11.30
   1   4   6  168.18    9.60
  -1   4  -6  212.58   11.70
   1   4   6  187.68   11.20
  -2  -4  -6  442.96   20.20
  -2  -4  -6  432.36   21.40
   2  -4   6  455.05   20.30
  -2   4  -6  401.76   20.40
   2   4   6  398.86   20.10
  -2   4  -6  428.56   22.00
  -2   4  -6  461.95   21.70
   2   4   6  424.16   21.50
  -3  -4  -6   39.30    4.10
  -3  -4  -6   45.90    3.90
   3  -4   6   45.90    3.40
   3   4   6   54.99    4.60
  -3   4  -6   42.50    5.20
  -3   4  -6   52.29    4.60
  -3   4  -6   39.40    3.40
   3   4   6   38.10    3.70
  -4  -4  -6  616.44   28.20
   4  -4   6  578.04   26.70
  -4  -4  -6  618.54   29.10
   4   4   6  584.44   28.10
  -4   4  -6  604.64   29.20
  -4   4  -6  570.44   26.90
   5  -4   6  865.61   38.30
  -5  -4  -6  875.61   40.60
  -5   4  -6  803.52   38.40
   5   4   6  922.11   40.80
  -5   4  -6  928.81   41.90
  -6  -4  -6  141.99    9.80
   6  -4   6  148.19    7.60
   6   4   6  163.08   10.70
  -6   4  -6  143.19    7.60
  -6   4  -6  156.58   10.90
   6   4   6  144.79    9.80
   7  -4   6    8.80    1.30
   7  -4   6    2.10    1.80
   7  -4   6    6.70    1.60
  -7   4  -6    6.20    2.30
   7   4   6    7.70    2.40
   8  -4   6   11.70    4.10
  -8   4  -6   11.80    3.30
   8   4   6    9.30    2.80
   9  -4   6   30.10    5.80
  -9  -4  -6   42.90    5.70
  -9   4  -6   46.60   10.00
   9   4   6   37.40    5.20
 -10  -4  -6   51.39    6.70
  10  -4   6   56.39    9.70
 -10   4  -6   73.09    8.10
  10   4   6   53.39    6.30
  11  -4   6   37.50    7.10
 -11  -4  -6   36.60    6.80
  11   4   6   41.30    6.20
 -11   4  -6   36.30    6.60
  11   4   6   50.39    5.80
  12  -4   6   34.90    7.40
 -12  -4  -6   39.30    6.70
  12   4   6   34.70    6.30
  12   4   6   38.80    6.30
 -12   4  -6   34.20    6.40
 -12  -5   6   52.69    9.90
  12  -5  -6   60.69    9.00
  12   5  -6   67.99    7.50
 -12   5   6   62.99    8.70
  11  -5  -6   37.80    8.10
 -11  -5   6   50.99    8.50
  11   5  -6   45.20    7.00
 -11   5   6   50.79    6.80
 -10  -5   6    3.70    2.90
  10  -5  -6    2.30    2.80
 -10   5   6    1.60    1.90
  10   5  -6    8.90    2.60
   9  -5  -6    2.70    2.40
  -9  -5   6    3.20    1.90
   9  -5  -6    8.80    2.90
   9   5  -6    1.90    1.80
  -9   5   6    2.30    1.40
  -9   5   6    4.80    2.40
  -8  -5   6   38.10    5.50
   8  -5  -6   22.70    5.20
   8  -5  -6   35.30    3.60
  -8   5   6   38.90    5.00
  -8   5   6   30.70    4.00
   8   5  -6   34.90    5.70
  -7  -5   6   54.29    6.80
   7  -5  -6   46.80    7.00
   7  -5  -6   52.39    4.50
  -7   5   6   42.10    5.60
  -7   5   6   58.29    5.70
   7   5  -6   51.39    5.80
   6  -5  -6   51.89    5.60
   6  -5  -6   52.29    4.30
  -6  -5   6   52.59    6.30
  -6   5   6   48.40    5.10
  -6   5   6   47.20    4.30
   6   5  -6   51.59    5.50
  -5  -5   6   14.30    3.20
   5  -5  -6   20.80    2.90
   5  -5  -6   20.20    2.70
  -5  -5   6   22.60    2.20
  -5   5   6   25.40    3.00
   5   5  -6   23.20    4.00
   4  -5  -6  130.59    8.30
   4  -5  -6  141.29    8.40
  -4  -5   6  134.89   10.10
  -4   5   6  139.39    8.50
   4   5  -6  137.99    9.30
  -4   5   6  115.89    8.30
  -3  -5   6   26.50    3.80
  -3   5   6   24.00    2.80
  -3   5   6   35.00    3.60
   3   5  -6   31.40    3.70
   3   5  -6   25.10    3.70
  -3   5   6   27.50    3.30
  -2  -5   6    7.20    1.60
   2  -5  -6    6.10    1.70
  -2  -5   6    6.80    2.10
   2   5  -6    8.50    1.90
  -2   5   6    6.40    1.60
  -2   5   6   12.90    3.00
   2   5  -6    9.00    2.10
  -2   5   6    6.10    1.70
   1  -5  -6  120.19   10.00
  -1  -5   6  137.09   12.50
  -1  -5   6  121.19    7.70
  -1   5   6  126.59    8.10
   1   5  -6  129.39    8.70
   1   5  -6  116.49    9.00
  -1   5   6  108.59    7.20
  -1   5   6  120.89    7.10
  -1   5   6  112.59    8.90
   0  -5  -6  123.49    7.90
   0  -5   6  115.69    7.30
   0  -5   6  109.09    8.90
   0   5   6  107.09    6.90
   0   5  -6  125.49    8.80
   0   5   6  118.69    7.90
   0   5   6  111.59    8.80
   0   5  -6  114.89    7.50
   0   5   6  111.29    6.80
  -1  -5  -6   80.79    6.00
   1  -5   6   68.59    5.00
  -1  -5  -6   72.09    5.20
  -1   5  -6   64.99    5.10
   1   5   6   80.29    7.10
  -1   5  -6   79.09    6.40
  -1   5  -6   67.09    6.90
   1   5   6   67.49    5.00
   1   5   6   78.29    5.90
  -2  -5  -6   51.69    4.50
  -2  -5  -6   44.10    3.90
   2  -5   6   47.70    3.60
   2   5   6   42.70    3.90
  -2   5  -6   47.10    4.70
  -2   5  -6   46.90    5.00
   2   5   6   41.10    5.30
  -2   5  -6   44.50    3.70
  -3  -5  -6   92.09    6.40
   3  -5   6   87.39    5.50
  -3  -5  -6   90.59    7.10
  -3   5  -6   80.49    5.60
  -3   5  -6   88.29    7.60
   3   5   6   98.39    6.50
  -3   5  -6   95.49    7.30
   4  -5   6  270.87   13.50
  -4  -5  -6  279.17   16.00
  -4  -5  -6  282.17   15.30
  -4   5  -6  302.77   16.50
  -4   5  -6  268.47   13.80
   4   5   6  304.77   15.70
  -5  -5  -6  181.58   11.50
   5  -5   6  178.68    9.10
  -5   5  -6  189.38    9.40
  -5   5  -6  206.48   12.70
   5   5   6  177.48   11.60
   5   5   6  186.18   12.30
   6  -5   6  110.09    5.70
  -6  -5  -6  111.49    8.50
   6  -5   6  117.49   10.50
  -6   5  -6  112.19    5.80
   6   5   6  125.39    9.30
  -6   5  -6  105.89    9.00
   6   5   6  115.39    8.50
   7  -5   6   19.10    4.80
  -7  -5  -6    9.30    2.70
  -7   5  -6   11.80    3.00
   7   5   6   16.30    3.60
   8  -5   6    2.50    2.10
  -8  -5  -6    0.60    1.60
  -8   5  -6    2.80    1.80
   8   5   6    1.80    1.60
  -9  -5  -6   40.80    6.00
   9  -5   6   52.69    7.70
   9   5   6   53.99    6.20
  -9   5  -6   63.79    7.40
  10  -5   6   74.09    9.30
 -10  -5  -6   73.79    8.30
 -10   5  -6   84.69    9.10
  10   5   6   81.89    8.00
  11  -5   6   41.90    7.90
 -11  -5  -6   44.00    7.60
 -11   5  -6   66.19    8.50
  11   5   6   48.00    6.40
  11   5   6   58.19    6.60
 -12  -5  -6   29.10    6.20
  12  -5   6   21.70    6.20
  12   5   6   25.70    4.80
 -12   5  -6   39.50    7.20
  12   5   6   40.50    5.50
 -12  -6   6   51.89    9.00
  12  -6  -6   26.90    7.10
 -12   6   6   48.50   12.50
  12   6  -6   27.10    5.40
  11  -6  -6    2.30    3.30
  11  -6  -6    3.70    1.50
 -11  -6   6    1.20    2.50
 -11   6   6   -3.50    2.20
  11   6  -6    0.10    2.20
  10  -6  -6   17.40    2.40
  10  -6  -6    6.50    3.50
 -10  -6   6   13.50    3.70
 -10   6   6   21.00    5.10
  10   6  -6   20.30    4.30
   9  -6  -6    8.90    1.80
   9  -6  -6    3.40    2.20
  -9  -6   6    6.00    3.00
  -9   6   6   10.10    2.00
  -9   6   6    9.00    3.40
   9   6  -6    7.40    2.60
   8  -6  -6    4.30    2.70
   8  -6  -6    3.30    1.40
  -8  -6   6    4.90    2.70
  -8   6   6    2.90    1.70
  -8   6   6    5.10    2.20
   8   6  -6    3.40    2.30
   7  -6  -6  174.48   14.90
  -7  -6   6  187.08   14.20
   7  -6  -6  187.38   10.40
   7   6  -6  203.88   13.50
  -7   6   6  156.18   11.80
  -7   6   6  186.28   12.80
  -6  -6   6   61.19    7.30
   6  -6  -6   61.39    7.90
   6  -6  -6   71.19    5.20
  -6   6   6   60.99    6.00
   6   6  -6   61.59    6.40
   5  -6  -6  226.08   13.30
  -5  -6   6  240.08   15.70
   5  -6  -6  233.38   12.50
  -5   6   6  221.78   13.70
  -5   6   6  210.38   13.50
   5   6  -6  242.88   14.50
   4  -6  -6  452.75   23.10
  -4  -6   6  431.36   24.10
   4   6  -6  446.66   22.90
  -4   6   6  427.36   24.50
  -4   6   6  380.06   23.80
  -4   6   6  450.25   21.70
  -3  -6   6  140.39   10.30
   3  -6  -6  115.49    8.40
   3   6  -6  134.49    9.20
  -3   6   6  128.49    8.80
  -3   6   6  134.79    8.60
  -3   6   6  133.39    8.50
   2  -6  -6   13.30    2.70
  -2  -6   6   16.10    3.70
  -2   6   6   13.60    2.60
  -2   6   6   14.40    2.50
  -2   6   6   13.60    2.00
   2   6  -6   16.20    3.10
  -1  -6   6   68.19    5.30
  -1  -6   6   60.39    6.40
   1  -6  -6   59.29    5.20
   1   6  -6   66.99    5.50
  -1   6   6   63.69    5.10
  -1   6   6   60.49    4.90
  -1   6   6   71.49    5.70
   0  -6   6   10.60    2.70
   0  -6   6   14.90    2.10
   0  -6  -6   18.10    3.10
   0   6  -6   12.00    2.90
   0   6   6   14.20    2.70
   0   6   6   13.80    3.40
   0   6  -6   14.30    3.60
   0   6   6   16.10    2.30
   0   6   6   11.80    2.20
  -1  -6  -6   86.59    6.30
  -1  -6  -6   75.69    6.20
   1  -6   6   79.89    5.50
   1   6   6   76.69    7.00
  -1   6  -6   79.09    6.80
  -1   6  -6   77.49    5.80
   1   6   6   69.89    5.50
  -2  -6  -6  286.47   15.50
  -2  -6  -6  269.27   14.50
   2  -6   6  262.37   13.60
   2   6   6  255.17   14.40
   2   6   6  278.67   16.50
  -2   6  -6  283.87   15.90
  -2   6  -6  250.67   13.80
   3  -6   6  675.43   30.80
  -3  -6  -6  678.93   32.40
  -3  -6  -6  691.83   33.30
   3   6   6  721.73   32.80
  -3   6  -6  614.84   31.00
  -3   6  -6  740.03   34.20
   4  -6   6   13.80    1.70
  -4  -6  -6   12.70    2.60
   4  -6   6   10.20    3.30
   4   6   6    9.50    3.40
  -4   6  -6   14.30    3.10
  -4   6  -6   11.20    1.80
   4   6   6   10.70    2.60
  -5  -6  -6   65.59    6.10
   5  -6   6   66.89    7.70
  -5   6  -6   73.99    7.10
   5   6   6   66.79    6.70
  -5   6  -6   66.49    4.20
   5   6   6   81.59    6.10
  -6  -6  -6   32.30    4.40
   6  -6   6   32.00    6.10
   6   6   6   22.40    4.10
  -6   6  -6   39.80    5.20
   7  -6   6   43.70   11.90
  -7   6  -6   52.29    6.40
   7   6   6   52.69    6.20
   8  -6   6   66.89    8.70
  -8  -6  -6   55.79    6.70
  -8   6  -6   76.59    8.10
   8   6   6   76.99    7.60
   9  -6   6  228.08   17.60
  -9  -6  -6  236.98   21.10
   9   6   6  250.07   16.10
  -9   6  -6  225.08   16.80
 -10  -6  -6   41.20    5.90
  10  -6   6   35.60    7.40
  10   6   6   41.60    5.80
 -10   6  -6   46.50    8.00
 -11  -6  -6   79.69    9.00
  11  -6   6   71.69   15.60
 -11   6  -6   91.49   10.20
  11   6   6   82.89    8.60
  11   6   6   77.59    7.60
 -11  -7   6   39.60    8.30
  11  -7  -6   39.70    8.80
 -11   7   6   39.20    7.10
  11   7  -6   42.00    7.00
  10  -7  -6   33.10    7.90
 -10  -7   6   43.80    8.30
  10  -7  -6   37.80    3.50
 -10   7   6   51.19    6.90
  10   7  -6   46.90    6.40
   9  -7  -6    1.20    2.70
   9  -7  -6    1.80    1.40
  -9  -7   6    5.80    3.20
   9   7  -6    6.00    2.70
  -9   7   6    4.40    2.60
   8  -7  -6   27.60    6.20
  -8  -7   6   30.00    5.60
   8  -7  -6   46.40    3.80
   8   7  -6   41.90    5.70
  -8   7   6   45.60    3.70
  -8   7   6   46.00    5.90
   7  -7  -6    5.60    3.30
  -7  -7   6    2.60    2.40
   7  -7  -6    6.10    1.70
   7   7  -6    6.30    2.50
  -7   7   6    7.70    2.80
  -7   7   6    6.40    2.70
  -6  -7   6  161.18   13.00
   6   7  -6  149.39   11.80
  -6   7   6  151.88    9.40
  -6   7   6  178.38   11.90
   5  -7  -6  119.69    7.80
  -5  -7   6  118.49   10.50
  -5   7   6  110.59    8.80
   5   7  -6  116.89    9.30
  -5   7   6  121.29    7.80
   4  -7  -6   30.40    3.40
  -4  -7   6   28.60    5.40
  -4   7   6   32.00    4.00
   4   7  -6   31.20    4.10
  -4   7   6   28.80    3.40
  -4   7   6   35.30    3.90
   3  -7  -6  381.06   18.60
  -3  -7   6  371.86   17.70
  -3  -7   6  352.26   21.10
   3   7  -6  350.16   19.60
  -3   7   6  358.36   19.00
  -3   7   6  366.76   18.90
  -3   7   6  329.77   19.20
  -2  -7   6   62.19    6.70
  -2  -7   6   57.89    5.10
  -2   7   6   68.49    6.10
  -2   7   6   63.79    5.40
   2   7  -6   57.79    5.60
  -2   7   6   60.69    6.70
   1  -7  -6  145.99    9.30
  -1  -7   6  142.49    9.30
  -1  -7   6  131.59   10.80
  -1   7   6  142.09    9.00
  -1   7   6  135.09    9.10
   1   7  -6  139.99    9.40
   0  -7  -6   39.00    4.10
   0  -7   6   35.30    3.60
   0  -7   6   36.70    4.40
   0   7   6   40.60    4.20
   0   7   6   36.70    3.90
   0   7  -6   33.70    3.80
  -1  -7  -6  191.38   11.80
   1  -7   6  180.18   10.50
   1   7   6  181.48   11.20
  -1   7  -6  201.78   12.80
  -1   7  -6  181.78   12.10
  -2  -7  -6   80.59    6.80
   2  -7   6   78.19    7.30
  -2  -7  -6   77.89    6.30
   2  -7   6   72.59    5.10
  -2   7  -6   75.89    7.00
   2   7   6   72.29    6.80
   2   7   6   73.79    6.20
  -2   7  -6   64.79    5.30
   3  -7   6   74.09    5.10
   3  -7   6   82.99    8.00
  -3  -7  -6   81.19    7.00
   3   7   6   67.99    6.80
   3   7   6   78.59    6.30
  -3   7  -6   79.49    7.30
   3   7   6   79.39    7.30
  -3   7  -6   82.29    5.50
   4  -7   6   30.20    2.80
  -4  -7  -6   32.30    4.30
   4  -7   6   36.40    5.50
   4   7   6   35.10    4.80
  -4   7  -6   36.10    3.00
  -4   7  -6   39.40    4.90
   4   7   6   29.60    4.00
   4   7   6   39.30    4.10
  -5  -7  -6  100.49    8.10
   5  -7   6  100.39    5.70
   5  -7   6   97.19    9.50
  -5   7  -6  101.19    8.90
   5   7   6   93.89    8.00
   5   7   6  101.29    8.80
  -5   7  -6   98.39    5.40
   6  -7   6    7.00    3.40
  -6  -7  -6   15.10    3.20
   6   7   6   14.10    4.60
  -6   7  -6   13.30    3.50
   7  -7   6  156.88   13.10
   7   7   6  156.28   11.80
  -7   7  -6  152.38   12.20
   8  -7   6   28.90    6.50
  -8  -7  -6   21.10    4.60
   8   7   6   32.00    5.50
  -8   7  -6   33.90    6.50
   9  -7   6  125.89   12.50
  -9  -7  -6  121.99   11.10
   9   7   6  143.49   11.30
  -9   7  -6  136.79   12.00
 -10  -7  -6   30.20    5.90
  10  -7   6   30.10    7.30
  10   7   6   43.90    6.10
 -10   7  -6   44.00    7.90
 -11  -7  -6   67.99    8.20
  11  -7   6   77.29   10.30
  11   7   6   86.89    9.10
 -11   7  -6   71.39    9.70
 -10  -8   6   34.10    8.50
 -10   8   6   40.20    7.50
  10   8  -6   42.70    7.10
  -9  -8   6    5.60    3.60
   9  -8  -6    7.20    1.80
   9  -8  -6   10.30    4.30
  -9   8   6    6.70    3.20
   9   8  -6    6.90    3.20
   8  -8  -6   13.60    4.50
  -8  -8   6   15.90    4.30
   8  -8  -6   15.90    2.60
  -8   8   6   18.90    4.20
   8   8  -6   16.50    3.30
   7  -8  -6   -0.40    2.10
  -7  -8   6    2.10    2.50
   7  -8  -6   -0.40    1.20
   7   8  -6    2.90    1.80
  -7   8   6    0.70    1.40
  -7   8   6    1.00    1.70
  -6  -8   6   58.89    7.50
   6  -8  -6   59.69    4.70
   6   8  -6   51.79    6.30
  -6   8   6   51.59    6.10
  -6   8   6   50.49    4.60
  -5  -8   6   83.69   12.40
   5  -8  -6   80.99    6.10
  -5   8   6   79.89    7.40
   5   8  -6   72.99   10.00
  -5   8   6   83.39    5.90
  -4  -8   6   48.20    6.30
   4  -8  -6   42.80    4.20
   4   8  -6   43.60    5.30
  -4   8   6   40.10    4.80
  -3  -8   6   62.79    4.90
  -3  -8   6   65.09    7.50
   3  -8  -6   72.09    5.70
   3   8  -6   75.69    6.80
  -3   8   6   63.89    6.00
  -2  -8   6   16.40    3.00
  -2  -8   6    6.90    2.30
  -2   8   6   15.00    2.80
  -2   8   6   14.80    3.20
   2   8  -6   11.70    2.70
  -1  -8   6   48.00    5.00
  -1  -8   6   36.40    5.60
   1  -8  -6   47.60    4.90
   1   8  -6   50.39    5.00
  -1   8   6   52.29    5.00
  -1   8   6   52.29    4.80
   0  -8  -6   18.50    3.30
   0  -8   6   25.80    3.80
   0   8  -6   19.30    3.70
   0   8   6   17.60    3.10
   0   8  -6   19.70    3.30
   1  -8   6  211.38   13.00
   1  -8   6  179.38   10.90
  -1   8  -6  190.08   11.30
   1   8   6  183.18   11.70
  -1   8  -6  189.28   13.10
  -2  -8  -6  148.89   10.50
   2  -8   6  136.69    9.70
   2  -8   6  150.58   11.30
   2   8   6  156.28   10.00
  -2   8  -6  138.59    9.40
   2   8   6  143.69   10.70
  -2   8  -6  157.38   11.40
   3  -8   6   11.00    3.50
  -3  -8  -6    7.20    2.10
   3  -8   6    5.20    1.50
  -3   8  -6    3.70    1.60
  -3   8  -6    4.70    1.30
   3   8   6    4.90    1.80
   4  -8   6   27.50    2.70
   4  -8   6   24.70    5.20
  -4  -8  -6   21.50    3.80
   4   8   6   19.80    3.90
  -4   8  -6   23.50    2.50
  -4   8  -6   30.70    4.50
  -5  -8  -6   34.90    4.80
   5  -8   6   31.30    5.70
   5   8   6   25.40    4.50
  -5   8  -6   36.30    9.30
   6  -8   6    7.60    2.80
  -6  -8  -6    6.60    2.60
  -6   8  -6    5.90    2.70
   6   8   6    3.60    2.40
   7  -8   6   32.50    6.30
   7   8   6   34.70    6.20
  -7   8  -6   32.40    6.50
   7   8   6   43.90    4.30
   8  -8   6  230.18   16.80
  -8  -8  -6  186.28   14.60
   8   8   6  235.58   15.60
  -8   8  -6  216.28   16.30
  -9  -8  -6   28.20    5.80
   9  -8   6   30.00    6.70
   9   8   6   34.10    6.00
  -9   8  -6   31.50    6.10
 -10  -8  -6    8.10    3.90
  10  -8   6    9.10    4.70
 -10   8  -6    8.90    3.70
  10   8   6    7.60    3.60
  -9  -9   6    4.90    2.80
   9  -9  -6    5.00    3.10
  -9   9   6    0.30    2.20
   9   9  -6    1.50    2.80
  -8  -9   6    1.60    2.60
  -8   9   6    7.10    2.80
  -8   9   6   13.70    2.20
   8   9  -6    7.60    2.80
  -7  -9   6   33.70    7.10
   7   9  -6   25.80    5.00
  -7   9   6   32.40    5.60
  -6  -9   6   27.00    6.30
  -6   9   6   39.30    3.50
  -6   9   6   30.80    5.50
   6   9  -6   27.40    5.40
  -5  -9   6   20.80    4.90
   5   9  -6   32.70    5.60
  -5   9   6   23.00    4.40
  -4  -9   6   80.69    9.00
  -4   9   6   74.09    7.20
   4   9  -6   83.39    8.10
  -3  -9   6    0.20    2.00
  -3  -9   6   -0.80    1.00
  -3   9   6    0.70    1.20
   3   9  -6    0.20    1.40
  -2  -9   6   37.40    6.70
  -2  -9   6   46.50    4.50
   2   9  -6   39.50    5.10
  -2   9   6   51.89    5.30
  -1  -9   6   12.90    4.10
  -1  -9   6   10.20    3.70
   1   9  -6   13.00    3.00
  -1   9   6   12.70    3.00
   0  -9   6  127.89    9.60
   0   9  -6  125.49   10.40
   0   9   6  116.79    9.00
   0   9  -6  119.99    8.70
   0   9   6  128.39    9.60
   1  -9   6   58.99    6.30
   1   9   6   64.79    6.70
  -1   9  -6   52.99    5.20
   1   9   6   55.79    5.60
  -1   9  -6   60.89    6.90
   2  -9   6   57.89    5.10
  -2  -9  -6   52.19    6.20
   2   9   6   58.89    6.50
  -2   9  -6   65.09    7.80
  -2   9  -6   63.49    5.00
   3  -9   6   53.69    4.40
  -3  -9  -6   47.80    5.80
   3  -9   6   52.29    6.60
  -3   9  -6   54.49    4.50
  -3   9  -6   52.19    6.40
   3   9   6   50.59    7.20
   4  -9   6   48.30    6.90
  -4  -9  -6   66.09    6.40
  -4   9  -6   60.39    7.10
   4   9   6   59.69    6.70
  -4   9  -6   53.59    4.10
  -5  -9  -6   13.80    3.20
   5  -9   6    9.10    3.30
  -5   9  -6    7.20    2.80
   5   9   6    9.30    2.90
   6  -9   6   66.79    8.60
   6   9   6   78.09    7.90
   6   9   6   87.79    6.20
  -6   9  -6   66.49    8.00
   7  -9   6   30.70    5.90
   7   9   6   28.70    5.70
  -7   9  -6   22.90    5.30
   8  -9   6   57.39    7.40
  -8  -9  -6   36.60    6.60
  -8   9  -6   46.60    6.90
   8   9   6   49.50    7.80
   9  -9   6  143.69   14.20
  -9  -9  -6  150.88   13.00
  -9   9  -6  163.58   14.10
   9   9   6  161.28   13.30
  -8 -10   6   11.00    3.50
   8  10  -6   23.70    5.20
  -8  10   6    4.10    3.30
  -7 -10   6   55.09    7.80
  -7  10   6   52.49    7.10
  -7  10   6   57.79    4.60
   7  10  -6   57.49    7.00
  -6 -10   6    5.30    3.10
  -6  10   6   10.60    3.00
   6  10  -6    7.10    2.90
  -6  10   6    7.80    2.20
  -5 -10   6   89.49    9.80
  -5  10   6   77.59    6.60
   5  10  -6   89.89    8.60
  -5  10   6   81.49   10.30
  -4 -10   6   47.10    6.90
   4  10  -6   54.79    6.40
  -4  10   6   59.39    5.70
  -4  10   6   57.29    6.60
  -3 -10   6  171.88   14.50
  -3 -10   6  177.38    9.60
  -3  10   6  155.58   11.80
   3  10  -6  171.48   12.20
  -3  10   6  162.08   11.20
  -2 -10   6  125.19    8.60
  -2 -10   6  130.99   12.20
  -2  10   6  117.99    9.60
   2  10  -6  112.19    9.40
  -2  10   6  129.89    9.60
  -1 -10   6    1.40    1.80
  -1  10   6    5.50    2.30
   1  10  -6    5.20    2.20
  -1  10   6    2.90    1.60
   0 -10   6   43.00    5.50
   0  10  -6   58.99    6.80
   0  10  -6   50.09    5.30
   0  10   6   46.40    5.60
   0  10   6   54.09    5.80
   1 -10   6   12.30    3.40
  -1  10  -6   19.90    4.40
  -1  10  -6   13.60    3.00
   1  10   6   12.90    3.00
   1  10   6   16.40    4.60
   2 -10   6   41.10    6.80
  -2  10  -6   44.00    4.50
   2  10   6   44.30    5.90
  -2  10  -6   54.79    6.70
  -3 -10  -6  110.39    9.80
   3 -10   6  106.19   10.00
  -3  10  -6  111.99   10.40
   3  10   6  107.99    9.70
  -3  10  -6  117.19    7.60
   4 -10   6   79.19    8.60
  -4 -10  -6   68.69    7.30
  -4  10  -6   62.69    4.70
  -4  10  -6   73.59    8.00
   4  10   6   70.99    7.70
  -4  10  -6   60.59    4.40
  -5 -10  -6   68.19    9.10
   5 -10   6   58.29    7.90
  -5  10  -6   64.09    7.90
   5  10   6   70.79    7.60
  -6 -10  -6    1.30    1.40
   6 -10   6    1.50    2.20
  -6  10  -6    4.50    2.10
   6  10   6    1.40    2.20
   7 -10   6   43.80    8.30
  -7  10  -6   55.09    7.50
   7  10   6   39.00    6.80
  -8 -10  -6   11.90    4.40
   8 -10   6    9.10    5.00
   8  10   6   28.80    5.80
  -8  10  -6   18.60    4.60
  -7 -11   6   10.30    4.40
  -7  11   6   14.00    4.80
   7  11  -6   17.20    4.50
  -6 -11   6   58.89   13.30
  -6  11   6   58.29    6.90
  -6  11   6   57.59    5.40
   6  11  -6   55.99    7.40
  -5 -11   6   75.29    9.80
   5  11  -6   88.99    9.00
  -5  11   6  100.39    7.60
  -5  11   6   81.89    8.70
  -4 -11   6  170.98   15.30
  -4  11   6  176.68   11.60
   4  11  -6  179.18   13.00
  -4  11   6  156.48   12.50
  -3 -11   6   72.99    9.90
  -3  11   6   71.49    7.40
   3  11  -6   78.09    7.70
  -3  11   6   84.89    7.50
  -2 -11   6   86.39    6.70
  -2 -11   6   80.19   10.20
  -2  11   6   80.29    9.50
   2  11  -6   81.09    7.70
  -2  11   6   75.49    7.30
  -1 -11   6   60.69    6.30
   1  11  -6   52.49    9.70
   1  11  -6   72.09    8.30
  -1  11   6   55.59    6.60
  -1  11   6   62.99    7.30
   0 -11   6    1.30    1.90
   0  11   6   -0.30    1.60
   0  11  -6    0.80    1.70
   0  11  -6    0.10    1.50
   0  11   6   -0.20    1.60
   1 -11   6    2.70    2.50
  -1  11  -6    3.60    1.80
   1  11   6    5.80    2.10
   1  11   6    3.40    2.20
  -1  11  -6   10.60    3.60
   2 -11   6   76.09    8.30
  -2  11  -6   77.19    6.50
  -2  11  -6   85.89    8.90
   2  11   6   81.49    9.40
   2  11   6   98.09    9.00
  -3 -11  -6   15.90    4.30
   3 -11   6   11.80    3.90
  -3  11  -6   18.60    4.40
  -3  11  -6   25.40    3.10
   3  11   6   18.50    4.20
   4 -11   6   23.90    5.40
  -4 -11  -6   15.80    4.40
  -4  11  -6   18.10    4.80
  -4  11  -6   24.90    2.80
   4  11   6   24.50    4.70
   5 -11   6   25.00    5.40
  -5 -11  -6   17.60    4.10
   5  11   6   27.30    5.20
  -5  11  -6   23.70    5.40
  -6 -11  -6    1.90    2.00
   6 -11   6    4.80    3.60
  -6  11  -6    6.60    3.10
   6  11   6    5.60    2.80
  -7 -11  -6    4.00    3.30
   7 -11   6   10.20    4.50
   7  11   6   10.40    3.90
  -7  11  -6    8.60    3.80
   5  12  -6   10.00    3.90
  -5  12   6   12.80    2.90
  -5  12   6   15.60    3.80
  -4 -12   6    8.70    4.30
  -4  12   6    5.40    2.80
   4  12  -6   15.20    3.90
  -4  12   6    7.90    2.90
  -3 -12   6  159.58   22.40
   3  12  -6  105.89    9.90
  -3  12   6  100.89    9.10
  -3  12   6  106.59    9.90
  -2 -12   6    3.00    1.70
  -2  12   6    2.80    2.40
   2  12  -6    3.40    2.10
  -2  12   6    2.30    2.00
  -1 -12   6   -0.50    1.70
  -1  12   6    2.70    2.30
  -1  12   6    4.30    2.50
   1  12  -6   -3.80    2.30
   1  12  -6    2.60    2.00
   0 -12   6    6.40    2.20
   0  12   6    3.60    2.20
   0  12  -6    0.90    2.00
   0  12   6   -0.10    1.70
   0  12  -6   -2.10    1.90
   1 -12   6   -2.10    2.50
   1  12   6   -0.20    1.80
  -1  12  -6   -2.30    1.70
  -1  12  -6   -1.30    2.00
   1  12   6    2.10    2.20
   2 -12   6    7.60    3.10
  -2  12  -6   14.80    3.30
   2  12   6    9.40    3.10
  -2  12  -6   11.70    4.10
   2  12   6    9.60    3.20
  -3  12  -6  100.09   17.80
   3  12   6  102.89    9.70
  -3  12  -6   98.09    7.30
   4 -12   6   60.49    8.40
   4  12   6   64.59   12.80
  -4  12  -6   53.89    7.70
   5 -12   6   21.30    5.60
   5  12   6   16.20    4.50
  -5  12  -6   20.10    5.10
  -1  13   6   22.00    4.50
   1  13  -6   20.70    4.40
   1  13  -6   21.50    5.10
  -1  13   6   23.50    5.10
   0 -13   6   27.30    5.60
   0  13  -6   23.20    5.50
   0  13   6   23.50    4.40
   0  13   6   18.40    4.30
   0  13  -6   21.20    4.50
   1 -13   6    8.80    2.90
   1  13   6    4.00    2.20
   1  13   6   -4.60    1.90
  -1  13  -6   -2.40    2.20
 -13   0   7   49.50   11.90
  13   0  -7   37.00    5.60
  12   0  -7   59.19    6.30
 -12   0   7   56.19    7.80
  11   0  -7   -0.60    1.50
 -11   0   7   -2.50    1.70
 -10   0   7   60.29    7.80
  10   0  -7   50.19    5.50
  -9   0   7    6.90    2.50
   9   0  -7    4.60    1.80
   8   0  -7    0.80    0.90
  -8   0   7   -0.80    0.70
   7   0  -7   31.30    3.90
  -7   0   7   30.00    4.10
  -7   0   7   35.10    4.50
  -6   0   7    6.10    2.00
   6   0  -7    7.70    2.10
   6   0  -7    4.80    1.40
  -6   0   7    9.70    2.10
  -5   0   7   28.20    4.40
  -5   0   7   24.10    3.20
   5   0  -7   26.70    2.90
  -5   0   7   29.00    3.40
   5   0  -7   25.30    3.30
  -4   0   7 1088.69   47.70
  -4   0   7  987.70   45.80
   4   0  -7 1047.10   46.70
   4   0  -7 1031.20   45.30
  -4   0   7  946.01   45.90
   3   0  -7   46.00    3.50
  -3   0   7   49.80    3.80
   3   0  -7   45.20    4.30
   2   0  -7   12.30    1.50
  -2   0   7   15.20    2.10
  -2   0   7   14.20    1.60
   2   0  -7   18.30    2.50
  -1   0   7    6.00    1.60
   1   0  -7    8.90    1.00
   1   0  -7    9.40    2.10
  -1   0   7   10.80    1.90
   0   0   7  137.29    8.40
   0   0  -7  139.89    8.60
  -1   0  -7 2498.45  100.59
   1   0   7 2275.77  102.49
  -1   0  -7 2351.26  102.69
  -1   0  -7 2393.26  100.39
   2   0   7   15.00    2.60
  -2   0  -7    8.50    1.30
  -2   0  -7   12.00    2.20
   2   0   7    8.70    1.10
  -3   0  -7    0.30    0.80
   3   0   7   -0.10    0.30
   3   0   7    0.30    0.60
  -3   0  -7    0.40    0.60
  -4   0  -7  433.16   20.40
   4   0   7  461.65   21.00
  -4   0  -7  400.36   20.70
   4   0   7  394.56   20.00
   5   0   7   97.69    7.50
  -5   0  -7   90.49    6.50
   5   0   7   87.59    6.20
  -5   0  -7   98.59    6.80
   6   0   7  184.28   10.40
   6   0   7  175.58   10.80
  -6   0  -7  162.08   11.20
  -6   0  -7  164.88   10.70
  -7   0  -7   -0.30    0.80
   7   0   7    0.50    1.00
  -7   0  -7    0.80    0.60
   8   0   7   44.00    5.10
  -8   0  -7   38.50    4.90
   8   0   7   44.50    4.60
   9   0   7   59.29    5.50
  -9   0  -7   61.19    6.40
 -10   0  -7   20.80    4.60
  10   0   7   25.90    3.60
 -11   0  -7   16.30    4.30
  11   0   7   14.80    4.50
  11   0   7   16.70    3.30
  12   0   7  136.99   12.90
  12   0   7  151.68    9.90
 -12   0  -7  133.59   12.40
 -13  -1   7  118.29   14.50
  13  -1  -7  120.69    9.50
  13   1  -7  121.99   10.20
 -13   1   7  164.78   19.10
 -12  -1   7  153.68   13.40
  12   1  -7  104.49    9.60
 -12   1   7  161.08   13.60
  11  -1  -7  237.98   14.30
 -11  -1   7  217.58   16.60
  11   1  -7  222.98   14.70
 -11   1   7  235.18   16.90
  10  -1  -7   16.90    3.40
 -10  -1   7   23.80    6.50
 -10   1   7   19.10    4.20
  10   1  -7   15.00    3.10
   9  -1  -7    7.60    1.70
  -9  -1   7   17.20    4.10
  -9   1   7   21.30    4.10
   9   1  -7   12.30    3.00
   8  -1  -7   38.10    4.20
  -8  -1   7   50.19    5.20
  -8  -1   7   37.80    5.40
  -8   1   7   43.70    5.10
   8   1  -7   47.80    5.10
  -7  -1   7    7.50    2.20
   7  -1  -7    2.90    1.40
   7  -1  -7    4.30    1.50
   7   1  -7    5.10    1.70
  -7   1   7    2.80    1.50
  -6  -1   7   29.00    3.10
  -6  -1   7   16.00    3.30
   6  -1  -7   21.70    3.00
  -6   1   7   22.80    3.40
  -6   1   7   19.10    3.60
  -6   1   7   21.40    3.00
   6   1  -7   20.20    2.90
   6   1  -7   17.50    3.20
  -5  -1   7  225.98   13.00
   5  -1  -7  222.98   12.10
  -5  -1   7  212.68   13.00
  -5  -1   7  240.28   13.40
   5  -1  -7  222.08   12.70
   5   1  -7  225.48   12.60
  -5   1   7  202.48   12.50
  -5   1   7  227.08   12.70
   5   1  -7  231.48   13.10
  -5   1   7  231.48   13.90
  -4  -1   7   64.99    5.40
   4  -1  -7   74.59    4.90
   4  -1  -7   68.69    7.30
  -4  -1   7   73.19    6.20
  -4  -1   7   67.99    5.50
   4   1  -7   66.89    5.60
  -4   1   7   68.39    5.40
  -4   1   7   68.89    5.20
   4   1  -7   67.69    5.10
  -4   1   7   77.29    6.80
  -3  -1   7   64.09    5.30
  -3  -1   7   63.09    5.00
   3  -1  -7   71.99    4.50
   3  -1  -7   71.49    5.50
   3   1  -7   68.49    4.90
  -3   1   7   71.49    4.70
  -3   1   7   68.49    6.30
  -3   1   7   70.09    6.30
   3   1  -7   66.29    6.40
  -2  -1   7   43.40    4.00
   2  -1  -7   47.40    4.20
   2  -1  -7   43.50    2.70
  -2  -1   7   42.00    3.50
   2   1  -7   48.90    3.60
   2   1  -7   44.70    4.20
  -2   1   7   46.00    4.10
  -2   1   7   44.50    3.00
  -1  -1   7  104.09    6.00
   1  -1  -7  117.49    7.30
  -1  -1   7   96.09    6.70
   1   1  -7   98.99    5.80
   1   1  -7   99.29    6.90
  -1   1   7   99.79    6.80
   0  -1  -7  372.56   18.40
   0  -1   7  346.27   18.00
   0   1   7  341.17   18.10
   0   1  -7  380.46   16.80
   0   1  -7  384.66   16.70
   0   1  -7  348.17   18.10
   1  -1   7   22.20    2.60
  -1  -1  -7   21.40    2.80
   1   1   7   17.70    2.50
  -1   1  -7   22.70    2.10
  -1   1  -7   25.60    2.30
  -1   1  -7   21.60    2.70
  -2  -1  -7  283.97   13.70
   2  -1   7  302.47   14.90
  -2  -1  -7  275.47   14.90
  -2   1  -7  306.27   14.40
  -2   1  -7  264.37   14.70
   2   1   7  284.87   13.00
  -2   1  -7  293.67   13.90
   2   1   7  278.47   15.00
   3  -1   7  362.76   16.40
   3  -1   7  294.67   15.50
  -3  -1  -7  307.77   16.40
  -3  -1  -7  333.07   15.20
   3   1   7  352.86   16.90
  -3   1  -7  331.37   15.80
   3   1   7  283.17   16.80
  -3   1  -7  287.67   15.90
   4  -1   7    5.70    1.50
   4  -1   7    9.20    2.00
  -4  -1  -7    9.30    2.60
  -4  -1  -7    6.80    1.60
   4   1   7   11.00    2.30
  -4   1  -7    8.00    1.80
   4   1   7    6.80    1.50
  -4   1  -7    8.80    1.80
  -5  -1  -7   18.00    2.50
   5  -1   7   19.00    2.40
  -5  -1  -7   16.80    2.90
   5  -1   7   18.70    2.50
  -5   1  -7   21.40    2.90
   5   1   7   16.70    2.70
  -5   1  -7   12.40    2.30
   5   1   7   16.80    2.30
   6  -1   7   74.69    6.10
   6  -1   7   85.59    5.90
  -6  -1  -7   77.99    6.10
  -6  -1  -7   75.09    6.20
   6   1   7   89.39    6.30
  -6   1  -7   80.49    5.60
   6   1   7   80.39    7.00
  -6   1  -7   60.69    5.90
  -7  -1  -7   50.49    5.20
   7   1   7   41.40    4.50
  -7   1  -7   37.70    4.70
  -7   1  -7   49.00    4.30
   8  -1   7  141.29    8.70
   8  -1   7  136.79   11.10
  -8   1  -7  132.69   10.30
   8   1   7  138.39    9.50
   9  -1   7   35.20    3.50
  -9  -1  -7   25.60    4.70
   9  -1   7   26.20    3.30
  -9   1  -7   23.10    4.30
   9   1   7   31.70    3.90
  10  -1   7  132.69    8.40
 -10  -1  -7  119.09   10.50
 -10   1  -7  135.49   12.50
  10   1   7  124.29    9.30
  11  -1   7    9.00    1.90
  11  -1   7    4.60    3.90
 -11  -1  -7    5.30    2.90
  11   1   7    0.50    2.50
 -11   1  -7    4.50    2.60
  11   1   7    9.50    2.50
 -12  -1  -7   36.20    6.60
  12  -1   7   31.70    4.30
  12  -1   7   35.00    7.40
  12   1   7   30.20    6.30
  12   1   7   36.40    5.20
 -12   1  -7   40.10    7.30
  13  -2  -7   13.20    4.60
 -13  -2   7   12.80    4.30
 -13   2   7   15.70    7.40
 -12  -2   7   34.80    6.70
  12  -2  -7   46.30    5.40
 -12   2   7   50.29    8.50
  12   2  -7   43.70    5.90
  11  -2  -7    2.60    1.80
 -11  -2   7    0.40    2.30
  11   2  -7    6.20    2.40
 -11   2   7    7.00    3.20
 -10  -2   7   56.49    7.80
  10  -2  -7   70.59    6.30
 -10  -2   7   87.89    6.90
  10   2  -7   83.69   10.70
 -10   2   7   67.39    8.10
   9  -2  -7   41.30    4.50
  -9  -2   7   36.20    6.40
  -9   2   7   37.50    5.20
   9   2  -7   39.60    5.00
   8  -2  -7   22.20    3.30
  -8  -2   7   28.90    5.20
  -8  -2   7   28.40    4.00
  -8   2   7   26.90    3.80
   8   2  -7   24.20    4.20
  -7  -2   7   77.39    6.40
   7  -2  -7   79.59    6.50
  -7  -2   7   76.19    7.50
  -7   2   7   76.79    6.90
   7   2  -7   84.79    6.90
   6  -2  -7  111.99    7.80
  -6  -2   7  111.89    8.80
  -6  -2   7  108.59    7.80
   6   2  -7  106.99    8.10
  -6   2   7  123.79    7.90
  -6   2   7  114.29    8.20
   6   2  -7  109.89    8.30
  -5  -2   7  111.29    7.80
   5  -2  -7  118.59    7.80
  -5  -2   7  109.69    8.30
   5  -2  -7  108.39    7.00
  -5   2   7  120.69    9.10
  -5   2   7  117.39    7.70
   5   2  -7  117.69    8.20
  -5   2   7  103.39    7.50
  -4  -2   7  620.54   29.40
   4  -2  -7  591.54   27.80
  -4  -2   7  582.64   29.40
   4  -2  -7  643.04   30.90
  -4   2   7  602.64   28.40
   4   2  -7  617.94   29.10
  -4   2   7  629.44   31.10
  -4   2   7  623.84   29.20
   3  -2  -7  182.08   10.60
  -3  -2   7  171.78   10.50
  -3  -2   7  165.68   10.40
   3  -2  -7  190.98    9.60
   3   2  -7  172.68   10.20
   3   2  -7  170.18   10.70
  -3   2   7  195.68   12.30
  -3   2   7  183.18   13.20
  -3   2   7  188.28    9.50
  -2  -2   7  389.56   20.40
   2  -2  -7  431.46   21.10
   2  -2  -7  437.16   18.80
  -2  -2   7  391.76   22.30
   2   2  -7  438.26   21.30
  -2   2   7  429.66   21.10
  -2   2   7  431.76   19.10
   2   2  -7  446.76   20.60
   1  -2  -7  162.28    9.70
  -1  -2   7  154.58    9.40
  -1  -2   7  149.99    9.00
   1   2  -7  161.98    9.70
  -1   2   7  163.78    9.70
   1   2  -7  173.28    9.10
   0  -2  -7  223.68   12.30
   0  -2   7  217.18   12.00
   0   2  -7  219.38   12.20
   0   2  -7  221.88   11.50
   0   2  -7  229.58   11.40
   0   2   7  214.48   12.20
   1  -2   7  132.89    8.20
  -1  -2  -7  144.29    8.90
  -1   2  -7  147.49    8.00
  -1   2  -7  125.69    8.30
   1   2   7  141.39    9.10
  -1   2  -7  153.28    8.30
   2  -2   7  148.59    8.30
  -2   2  -7  150.88    8.10
  -2   2  -7  122.79    8.10
   2   2   7  129.19    6.60
   2   2   7  128.89    8.80
  -2   2  -7  146.59    8.50
  -3  -2  -7  455.25   21.00
  -3  -2  -7  437.86   22.50
   3  -2   7  489.95   22.00
  -3   2  -7  471.25   22.00
   3   2   7  474.55   22.70
  -3   2  -7  410.56   21.70
  -4  -2  -7  536.65   24.50
   4  -2   7  556.44   24.60
   4  -2   7  511.05   25.00
  -4  -2  -7  495.85   25.20
  -4   2  -7  471.75   24.30
   4   2   7  548.05   25.60
  -4   2  -7  551.74   25.40
   4   2   7  497.85   24.20
  -5  -2  -7   55.99    5.10
   5  -2   7   62.89    4.40
  -5  -2  -7   61.79    4.90
  -5   2  -7   51.59    4.30
  -5   2  -7   41.90    4.70
   5   2   7   59.69    4.60
   5   2   7   62.79    5.50
  -6  -2  -7  398.26   20.80
  -6  -2  -7  389.56   20.50
   6  -2   7  414.56   19.50
   6  -2   7  397.66   20.70
  -6   2  -7  393.56   19.30
   6   2   7  397.96   21.90
  -7  -2  -7   42.00    4.90
   7  -2   7   61.59    4.50
   7   2   7   52.89    5.00
  -7   2  -7   46.80    5.30
  -7   2  -7   44.50    4.00
   8  -2   7   44.40    3.90
   8  -2   7   40.60    3.90
  -8   2  -7   48.90    5.70
   8   2   7   42.70    4.80
   9  -2   7   50.79    4.30
   9  -2   7   44.80    4.10
  -9  -2  -7   49.30    6.00
  -9   2  -7   50.29    6.20
  10  -2   7   18.60    4.60
  10  -2   7   13.00    2.30
 -10  -2  -7   12.60    3.40
  10   2   7   15.20    3.30
 -10   2  -7    9.20    3.40
  11  -2   7   82.39    5.60
  11  -2   7   84.19   10.00
 -11  -2  -7   75.19    8.70
 -11   2  -7   80.19    8.60
  11   2   7   79.79    7.90
  12  -2   7   12.90    2.80
  12  -2   7   16.80    4.90
 -12  -2  -7   17.10    4.70
 -12   2  -7   18.90    5.10
  12   2   7    9.80    3.90
  12   2   7    8.70    3.30
 -12  -3   7   31.00    6.50
  12  -3  -7   37.10    4.40
 -12   3   7   32.70    6.60
  12   3  -7   40.50    5.70
 -11  -3   7   56.89    7.80
  11  -3  -7   52.59    5.60
 -11   3   7   65.89    8.10
  11   3  -7   58.69    6.50
  10  -3  -7   46.10    4.80
 -10  -3   7   34.80    6.30
  10   3  -7   45.20    5.80
  -9  -3   7   14.30    2.50
  -9  -3   7   12.60    4.00
   9  -3  -7    8.70    2.20
  -9   3   7   11.50    3.20
   9   3  -7    8.40    2.20
  -8  -3   7   39.40    3.90
  -8  -3   7   23.70    4.90
   8  -3  -7   30.40    3.80
   8   3  -7   32.40    4.60
  -8   3   7   33.30    4.60
  -7  -3   7   -0.60    1.20
  -7  -3   7    2.80    1.50
   7  -3  -7    3.40    1.30
  -7   3   7    0.00    1.30
   7   3  -7    2.30    1.40
  -7   3   7    1.20    1.40
  -6  -3   7  235.18   13.00
   6  -3  -7  220.28   13.00
  -6  -3   7  243.48   15.00
  -6   3   7  236.08   13.30
  -6   3   7  242.68   17.10
   6   3  -7  250.87   14.40
  -5  -3   7  188.58   12.00
   5  -3  -7  156.38   10.20
  -5  -3   7  190.08   10.70
   5  -3  -7  179.48   10.10
   5   3  -7  163.58   11.00
  -5   3   7  166.08   10.40
   5   3  -7  184.78   11.30
  -5   3   7  189.18   10.70
  -4  -3   7   67.79    6.10
   4  -3  -7   71.49    4.90
   4   3  -7   69.19    6.00
   4   3  -7   70.19    6.10
  -4   3   7   72.19    5.60
  -4   3   7   67.69    5.10
   3  -3  -7  369.16   18.50
   3  -3  -7  354.36   16.90
  -3  -3   7  335.37   18.30
  -3  -3   7  337.97   18.70
   3   3  -7  359.46   18.80
  -3   3   7  361.46   17.20
   3   3  -7  380.66   18.70
  -3   3   7  368.46   18.90
  -3   3   7  374.86   20.40
  -2  -3   7  129.89    8.00
   2  -3  -7  120.59    7.80
  -2  -3   7  100.99    7.50
  -2   3   7  120.69    9.30
  -2   3   7  105.39    8.90
  -2   3   7  122.49    6.60
   2   3  -7  116.09    8.00
  -2   3   7  121.69    6.30
   2   3  -7  117.49    7.70
   1  -3  -7  215.28   12.10
  -1  -3   7  186.68   11.70
  -1  -3   7  205.08   13.10
   1   3  -7  218.88   12.20
   1   3  -7  237.08   12.10
  -1   3   7  220.98   13.40
   0  -3   7  703.33   32.00
   0  -3  -7  702.03   34.20
   0   3   7  652.83   32.50
   0   3  -7  682.03   32.30
   0   3  -7  731.63   32.40
   1  -3   7    3.70    1.10
  -1  -3  -7    4.30    1.60
  -1   3  -7    3.90    1.40
  -1   3  -7    2.30    1.10
   1   3   7    1.80    1.00
  -1   3  -7    4.60    1.30
  -2  -3  -7  377.76   17.40
  -2  -3  -7  378.76   19.50
   2  -3   7  391.06   18.70
  -2   3  -7  415.76   19.30
  -2   3  -7  390.06   19.50
   2   3   7  416.56   19.90
  -2   3  -7  346.67   18.70
   2   3   7  360.46   17.40
  -3  -3  -7   17.40    2.10
   3  -3   7   25.20    2.50
  -3  -3  -7   12.20    2.40
   3   3   7   20.00    3.40
  -3   3  -7   18.00    2.70
  -3   3  -7   18.80    3.30
   3   3   7   18.30    2.00
  -3   3  -7   16.10    2.30
   4  -3   7   95.29    7.10
  -4  -3  -7   97.09    7.20
  -4  -3  -7  101.99    6.40
   4  -3   7   96.39    6.10
  -4   3  -7   75.99    5.80
   4   3   7  108.49    6.50
   5  -3   7  111.99    6.40
   5  -3   7   94.19    7.30
  -5  -3  -7   88.39    7.30
  -5  -3  -7   99.59    6.90
  -5   3  -7  104.39    7.80
   5   3   7  101.09    6.90
  -5   3  -7  100.29    6.30
  -6  -3  -7  158.18   10.50
   6  -3   7  148.09    8.70
  -6  -3  -7  162.68   10.40
  -6   3  -7  149.59    8.70
   6   3   7  170.68   10.70
  -6   3  -7  173.98   11.10
  -7  -3  -7   76.49    6.90
   7  -3   7   86.89    5.40
   7   3   7   87.49    7.40
  -7   3  -7   89.09    7.70
  -7   3  -7   78.89    5.40
   8  -3   7   63.09    4.40
   8  -3   7   56.29    4.20
  -8  -3  -7   47.60    5.60
  -8   3  -7   69.99    7.00
   8   3   7   63.49    6.30
   9  -3   7   -1.60    0.90
   9  -3   7    0.50    0.80
   9  -3   7    2.30    1.80
  -9  -3  -7   -2.10    1.10
   9   3   7   -1.10    1.10
  -9   3  -7   -0.70    1.10
  10  -3   7    2.50    2.70
 -10  -3  -7    0.00    2.90
[truncated: 195,856 more chars]
